# Supplementary material for: A Literature-Derived Knowledge Graph Augments the Interpretation of Single Cell RNA-seq Datasets
Source: Genes (Basel). 2021 Jun 10;12(6):898. doi: 10.3390/genes12060898 (PMC8229796; doi:10.3390/genes12060898)
Supplement: Supplementary file 1 [file genes-12-00898-s001.zip]

Archive with 11 entries (11 files):
- .DS_Store
- Single Cell Literature Annotation Manuscript Revision1 SUPPLEMENTAL COPYEDIT VERSION CLEAN.pdf
- Supplemental_File_1_cell_graph.gml
- Supplemental_File_2_candidate_cells_with_priority_node_mapping_indexed_by_cell.csv
- Supplemental_File_3_priority_nodes_with_mapping_candidate_cell_types_indexed_by_priority_node.csv
- Supplemental_File_4_all_genes_with_synonyms_and_eligibile_status.csv
- Supplemental_File_5_raw_local_score_matrix_all_genes_and_candidate_cell_types.csv
- Supplemental_File_6_scaled_local_score_matrix_all_genes_and_candidate_cell_types.csv
- Supplemental_File_7_panglao_filtered_data_for_matched_gene_cell_type_pairs.csv
- Supplemental_File_8_list_of_single_cell_studies.csv
- Supplemental_File_9_comparison_of_scALE_and_SingleR.csv
