# Supplementary material for: A Literature-Derived Knowledge Graph Augments the Interpretation of Single Cell RNA-seq Datasets
Source: Genes (Basel). 2021 Jun 10;12(6):898. doi: 10.3390/genes12060898 (PMC8229796; doi:10.3390/genes12060898)
Supplement: Supplementary file 1 [file genes-12-00898-s001.zip › Supplemental_File_1_cell_graph.gml]

graph [
  directed 1
  node [
    id 0
    label "epithelial cells"
  ]
  node [
    id 1
    label "basal cell"
  ]
  node [
    id 2
    label "cervical basal cells"
  ]
  node [
    id 3
    label "proliferative basal cells"
  ]
  node [
    id 4
    label "esophageal basal cells"
  ]
  node [
    id 5
    label "prostate basal cells"
  ]
  node [
    id 6
    label "suprabasal cells"
  ]
  node [
    id 7
    label "esophageal suprabasal cells"
  ]
  node [
    id 8
    label "nasal suprabasal cells"
  ]
  node [
    id 9
    label "tracheal basal cells"
  ]
  node [
    id 10
    label "epidermal basal cells"
  ]
  node [
    id 11
    label "basal keratinocytes"
  ]
  node [
    id 12
    label "keratinocytes"
  ]
  node [
    id 13
    label "skin keratinocytes"
  ]
  node [
    id 14
    label "epidermal keratinocytes"
  ]
  node [
    id 15
    label "malpighian cells"
  ]
  node [
    id 16
    label "dermal keratinocytes"
  ]
  node [
    id 17
    label "cell cells communication keratinocytes"
  ]
  node [
    id 18
    label "follicular keratinocytes"
  ]
  node [
    id 19
    label "granular keratinocytes"
  ]
  node [
    id 20
    label "keratinocyte stem cells"
  ]
  node [
    id 21
    label "mitotic keratinocytes"
  ]
  node [
    id 22
    label "spinous keratinocytes"
  ]
  node [
    id 23
    label "uterine keratinocyte"
  ]
  node [
    id 24
    label "wnt modulatory keratinocyte"
  ]
  node [
    id 25
    label "ductal cells"
  ]
  node [
    id 26
    label "columnar glandular epithelial cells"
  ]
  node [
    id 27
    label "cuboidal glandular epithelial cells"
  ]
  node [
    id 28
    label "breast luminal epithelial cells"
  ]
  node [
    id 29
    label "luminal progenitor cells"
  ]
  node [
    id 30
    label "esophagus ductal cell"
  ]
  node [
    id 31
    label "hepatic ductal cells"
  ]
  node [
    id 32
    label "pancreatic ductal cells"
  ]
  node [
    id 33
    label "prostate luminal cells"
  ]
  node [
    id 34
    label "uterine glandular cells"
  ]
  node [
    id 35
    label "epithelial stem cells"
  ]
  node [
    id 36
    label "bipotent alveolar progenitor"
  ]
  node [
    id 37
    label "enterocyte progenitors"
  ]
  node [
    id 38
    label "early enterocyte progenitors"
  ]
  node [
    id 39
    label "late enterocyte progenitors"
  ]
  node [
    id 40
    label "epcam+ cells and cholangiocytes"
  ]
  node [
    id 41
    label "epidermal stem cells"
  ]
  node [
    id 42
    label "liver stem cells"
  ]
  node [
    id 43
    label "intestinal stem cells"
  ]
  node [
    id 44
    label "lung epithelial precursors"
  ]
  node [
    id 45
    label "ciliated cells"
  ]
  node [
    id 46
    label "deuterosomal cells"
  ]
  node [
    id 47
    label "fallopian tube ciliated cells"
  ]
  node [
    id 48
    label "respiratory ciliated cells"
  ]
  node [
    id 49
    label "lung ciliated cells"
  ]
  node [
    id 50
    label "ciliated columnar cell of tracheobronchial tree"
  ]
  node [
    id 51
    label "nasal multiciliated cells"
  ]
  node [
    id 52
    label "mucosal cells"
  ]
  node [
    id 53
    label "esophageal mucosal cells"
  ]
  node [
    id 54
    label "gastric mucosal cells"
  ]
  node [
    id 55
    label "antral mucous cells"
  ]
  node [
    id 56
    label "mucous cells, chief cells"
  ]
  node [
    id 57
    label "brush cells"
  ]
  node [
    id 58
    label "secretory cells"
  ]
  node [
    id 59
    label "respiratory secretory cells"
  ]
  node [
    id 60
    label "lung secretory cell"
  ]
  node [
    id 61
    label "secretory alveolar cells"
  ]
  node [
    id 62
    label "clara cells"
  ]
  node [
    id 63
    label "nasal secretory cells"
  ]
  node [
    id 64
    label "acid secreting cells"
  ]
  node [
    id 65
    label "parietal cells"
  ]
  node [
    id 66
    label "fallopian tube secretory epithelial cells"
  ]
  node [
    id 67
    label "hillock club cells"
  ]
  node [
    id 68
    label "secretory transit amplifying cells"
  ]
  node [
    id 69
    label "goblet cells"
  ]
  node [
    id 70
    label "goblet cell, enterocyte"
  ]
  node [
    id 71
    label "immature goblet cells"
  ]
  node [
    id 72
    label "mature goblet cells"
  ]
  node [
    id 73
    label "cancer cells"
  ]
  node [
    id 74
    label "myoepithelial cells"
  ]
  node [
    id 75
    label "mammary myoepithelial cells"
  ]
  node [
    id 76
    label "tissue labeled cells"
  ]
  node [
    id 77
    label "intestinal epithelial cells"
  ]
  node [
    id 78
    label "colonic epithelial cells"
  ]
  node [
    id 79
    label "gut absorptive cells"
  ]
  node [
    id 80
    label "enterocytes"
  ]
  node [
    id 81
    label "immature enterocytes"
  ]
  node [
    id 82
    label "immature proximal enterocytes"
  ]
  node [
    id 83
    label "immature distal enterocytes"
  ]
  node [
    id 84
    label "mature distal enterocytes"
  ]
  node [
    id 85
    label "mature proximal enterocytes"
  ]
  node [
    id 86
    label "best4+ enterocytes"
  ]
  node [
    id 87
    label "mitochondrial high intestinal epithelial cell"
  ]
  node [
    id 88
    label "transit amplifying cells"
  ]
  node [
    id 89
    label "cycling transit amplifying cells"
  ]
  node [
    id 90
    label "early transit amplifying cells"
  ]
  node [
    id 91
    label "g1 transit amplifying cells"
  ]
  node [
    id 92
    label "g2 transit amplifying cell"
  ]
  node [
    id 93
    label "renal epithelial cells"
  ]
  node [
    id 94
    label "collecting duct cells"
  ]
  node [
    id 95
    label "intercalated cells"
  ]
  node [
    id 96
    label "type a intercalated cells"
  ]
  node [
    id 97
    label "type b intercalated cells"
  ]
  node [
    id 98
    label "indistinct intercalated cell"
  ]
  node [
    id 99
    label "intercalated cells, principal cells"
  ]
  node [
    id 100
    label "distal collecting duct principal cells, intercalated cells of collecting duct"
  ]
  node [
    id 101
    label "principal cells"
  ]
  node [
    id 102
    label "connecting tubule cells"
  ]
  node [
    id 103
    label "glomerular epithelial cells"
  ]
  node [
    id 104
    label "loop of henle cells"
  ]
  node [
    id 105
    label "pelvic epithelial cells"
  ]
  node [
    id 106
    label "podocytes"
  ]
  node [
    id 107
    label "proximal tubule cells"
  ]
  node [
    id 108
    label "proliferating proximal tubule cells"
  ]
  node [
    id 109
    label "s1 proximal tubule cells"
  ]
  node [
    id 110
    label "s3 proximal tubule cells"
  ]
  node [
    id 111
    label "straight proximal tubule cells"
  ]
  node [
    id 112
    label "renal vesicle cells"
  ]
  node [
    id 113
    label "distal renal vesicle cells"
  ]
  node [
    id 114
    label "proliferating distal renal vesicle cells"
  ]
  node [
    id 115
    label "proximal renal vesicle cells"
  ]
  node [
    id 116
    label "proliferating proximal renal vesicle cells"
  ]
  node [
    id 117
    label "hepatobiliary epithelial cells"
  ]
  node [
    id 118
    label "cholangiocytes"
  ]
  node [
    id 119
    label "hepatic epithelial cells"
  ]
  node [
    id 120
    label "hepatocytes"
  ]
  node [
    id 121
    label "pericentral hepatocytes"
  ]
  node [
    id 122
    label "periportal hepatocytes"
  ]
  node [
    id 123
    label "hepatocyte like cells"
  ]
  node [
    id 124
    label "pancreatic epithelial cells"
  ]
  node [
    id 125
    label "pancreatic acinar cells"
  ]
  node [
    id 126
    label "centro acinar cells"
  ]
  node [
    id 127
    label "gastric epithelial cells"
  ]
  node [
    id 128
    label "chief cells"
  ]
  node [
    id 129
    label "gastrin secreting cells"
  ]
  node [
    id 130
    label "microfold cells"
  ]
  node [
    id 131
    label "gastric pit cells"
  ]
  node [
    id 132
    label "mammary epithelial cells"
  ]
  node [
    id 133
    label "mammary gland cells"
  ]
  node [
    id 134
    label "fallopian tube epithelial cells"
  ]
  node [
    id 135
    label "airway epithelial cells"
  ]
  node [
    id 136
    label "ionocytes"
  ]
  node [
    id 137
    label "lung epithelial cells"
  ]
  node [
    id 138
    label "nr4a1+ epithelial cell"
  ]
  node [
    id 139
    label "foxn4+ cell"
  ]
  node [
    id 140
    label "transformed lung epithelial cells"
  ]
  node [
    id 141
    label "lung serous cell"
  ]
  node [
    id 142
    label "olfactory epithelial cells"
  ]
  node [
    id 143
    label "olfactory basal cells"
  ]
  node [
    id 144
    label "horizontal basal cells"
  ]
  node [
    id 145
    label "blastsema cells of olfactory epithelium"
  ]
  node [
    id 146
    label "olfactory sustentacular cells"
  ]
  node [
    id 147
    label "lung goblet cells"
  ]
  node [
    id 148
    label "nasal goblet cells"
  ]
  node [
    id 149
    label "tracheal epithelial cells"
  ]
  node [
    id 150
    label "bronchial epithelial cells"
  ]
  node [
    id 151
    label "pneumocytes"
  ]
  node [
    id 152
    label "type 1 pneumocytes"
  ]
  node [
    id 153
    label "type 2 pneumocytes"
  ]
  node [
    id 154
    label "cervical epithelial cells"
  ]
  node [
    id 155
    label "adrenal gland epithelial cells"
  ]
  node [
    id 156
    label "adrenocortical cells"
  ]
  node [
    id 157
    label "adipose epithelial cells"
  ]
  node [
    id 158
    label "cardiac epithelial cells"
  ]
  node [
    id 159
    label "esophageal epithelial cells"
  ]
  node [
    id 160
    label "dividing esophageal epithelial cells"
  ]
  node [
    id 161
    label "esophageal stratified epithelial cell"
  ]
  node [
    id 162
    label "inflamed esophageal epithelial cells"
  ]
  node [
    id 163
    label "terminal esophageal epithelial cell"
  ]
  node [
    id 164
    label "upper esophageal epithelial cell"
  ]
  node [
    id 165
    label "skin epithelial cells"
  ]
  node [
    id 166
    label "epidermis"
  ]
  node [
    id 167
    label "artery epithelial cells"
  ]
  node [
    id 168
    label "muscle epithelial cells"
  ]
  node [
    id 169
    label "ovarian epithelial cells"
  ]
  node [
    id 170
    label "placental epithelial cells"
  ]
  node [
    id 171
    label "prostate epithelial cells"
  ]
  node [
    id 172
    label "bladder epithelial cells"
  ]
  node [
    id 173
    label "urothelial cells"
  ]
  node [
    id 174
    label "transitional urothelial cell"
  ]
  node [
    id 175
    label "umbrella cells"
  ]
  node [
    id 176
    label "uterine epithelial cells"
  ]
  node [
    id 177
    label "thyrocytes"
  ]
  node [
    id 178
    label "eye epithelial cells"
  ]
  node [
    id 179
    label "retinal pigment epithelial cells"
  ]
  node [
    id 180
    label "salivary gland epithelial cells"
  ]
  node [
    id 181
    label "salivary acinar cells"
  ]
  node [
    id 182
    label "sebaceous gland epithelial cells"
  ]
  node [
    id 183
    label "acinar cell of sebaceous gland"
  ]
  node [
    id 184
    label "acinar cells"
  ]
  node [
    id 185
    label "marker based cell"
  ]
  node [
    id 186
    label "absorptive cells"
  ]
  node [
    id 187
    label "sensory epithelial cells"
  ]
  node [
    id 188
    label "auditory epithelial cells"
  ]
  node [
    id 189
    label "auditory epithelial support cell"
  ]
  node [
    id 190
    label "organ of corti supporting cells"
  ]
  node [
    id 191
    label "supporting cells of cochlea"
  ]
  node [
    id 192
    label "supporting cells of vestibular epithelium"
  ]
  node [
    id 193
    label "hair cells"
  ]
  node [
    id 194
    label "inner hair cells"
  ]
  node [
    id 195
    label "macular hair cells"
  ]
  node [
    id 196
    label "outer hair cells"
  ]
  node [
    id 197
    label "strial cells"
  ]
  node [
    id 198
    label "strial basal cells"
  ]
  node [
    id 199
    label "strial intermediate cells"
  ]
  node [
    id 200
    label "strial marginal cells"
  ]
  node [
    id 201
    label "taste cells"
  ]
  node [
    id 202
    label "type 1 taste bud cells"
  ]
  node [
    id 203
    label "type 2 taste bud cells"
  ]
  node [
    id 204
    label "type 3 taste bud cells"
  ]
  node [
    id 205
    label "type 4 taste bud cells"
  ]
  node [
    id 206
    label "type 5 taste receptor cells"
  ]
  node [
    id 207
    label "vestibular hair cells"
  ]
  node [
    id 208
    label "type 1 hair cells"
  ]
  node [
    id 209
    label "type 1 vestibular sensory cells of epithelium of crista of ampulla of semicircular duct of membranous labyrinth"
  ]
  node [
    id 210
    label "type 1 vestibular sensory cells of stato acoustic epithelium"
  ]
  node [
    id 211
    label "type 1 vestibular sensory cell of epithelium of macula of utricle of membranous labyrinth"
  ]
  node [
    id 212
    label "type 2 hair cells"
  ]
  node [
    id 213
    label "type 2 vestibular sensory cells of epithelium of crista of ampulla of semicircular duct of membranous labyrinth"
  ]
  node [
    id 214
    label "type 2 vestibular sensory cells of epithelium of epithelium of saccule of membranous labyrinth"
  ]
  node [
    id 215
    label "type 2 vestibular sensory cells of epithelium of macula of utricle of membranous labyrinth"
  ]
  node [
    id 216
    label "type 2 vestibular sensory cell of epithelium of stato acoustic epithelium"
  ]
  node [
    id 217
    label "hematopoietic cells"
  ]
  node [
    id 218
    label "hematopoietic precursor cells"
  ]
  node [
    id 219
    label "hematopoietic multipotent progenitors"
  ]
  node [
    id 220
    label "hematopoietic stem cells, multipotent progenitors"
  ]
  node [
    id 221
    label "b cell precursors"
  ]
  node [
    id 222
    label "immature b cells"
  ]
  node [
    id 223
    label "pre b cell"
  ]
  node [
    id 224
    label "cd34+ pre b cells"
  ]
  node [
    id 225
    label "cd34+ cycling pre b cell"
  ]
  node [
    id 226
    label "progenitor b cells"
  ]
  node [
    id 227
    label "early pro b cells"
  ]
  node [
    id 228
    label "late pro b cells"
  ]
  node [
    id 229
    label "pre pro b cell"
  ]
  node [
    id 230
    label "fraction a"
  ]
  node [
    id 231
    label "cd34+ monocyte dendritic cells precursor cells"
  ]
  node [
    id 232
    label "dendritic cell precursors"
  ]
  node [
    id 233
    label "eosinophil progenitors"
  ]
  node [
    id 234
    label "megakaryocyte erythroid mast cell progenitor"
  ]
  node [
    id 235
    label "megakaryocyte erythroid progenitor"
  ]
  node [
    id 236
    label "cd34+ erythroid progenitor"
  ]
  node [
    id 237
    label "cd34+ early erythroid progenitors"
  ]
  node [
    id 238
    label "erythrocyte progenitors"
  ]
  node [
    id 239
    label "cd34+ hematopoietic stem cells"
  ]
  node [
    id 240
    label "cd34+ cycling hematopoietic stem cells"
  ]
  node [
    id 241
    label "cd34+ lymphoid primed multi potent progenitor cells"
  ]
  node [
    id 242
    label "slamf1 negative multipotent progenitor cells"
  ]
  node [
    id 243
    label "ksl cells"
  ]
  node [
    id 244
    label "innate lymphoid cell precursors"
  ]
  node [
    id 245
    label "lymphoid progenitors"
  ]
  node [
    id 246
    label "common lymphoid progenitor"
  ]
  node [
    id 247
    label "cd34+ common lymphoid progenitor"
  ]
  node [
    id 248
    label "granulocyte macrophage progenitor"
  ]
  node [
    id 249
    label "monocyte precursors"
  ]
  node [
    id 250
    label "neutrophils myeloid progenitors"
  ]
  node [
    id 251
    label "neutrophil precursors"
  ]
  node [
    id 252
    label "plasmacytoid dendritic cell precursors"
  ]
  node [
    id 253
    label "innate immune cells"
  ]
  node [
    id 254
    label "myeloid cells"
  ]
  node [
    id 255
    label "myeloid progenitor cells"
  ]
  node [
    id 256
    label "dendritic cells"
  ]
  node [
    id 257
    label "conventional dendritic cells"
  ]
  node [
    id 258
    label "type 1 conventional dendritic cells"
  ]
  node [
    id 259
    label "type 2 conventional dendritic cells"
  ]
  node [
    id 260
    label "proliferating cdc2"
  ]
  node [
    id 261
    label "plasmacytoid dendritic cells"
  ]
  node [
    id 262
    label "proliferating dendritic cell"
  ]
  node [
    id 263
    label "monocytes, dividing dendritic cell"
  ]
  node [
    id 264
    label "activated dendritic cells"
  ]
  node [
    id 265
    label "langerhans cells"
  ]
  node [
    id 266
    label "eosinophils"
  ]
  node [
    id 267
    label "blood eosinophils"
  ]
  node [
    id 268
    label "tissue eosinophils"
  ]
  node [
    id 269
    label "tumor associated eosinophils"
  ]
  node [
    id 270
    label "mast cells, cd34+ eosinophil, b cells"
  ]
  node [
    id 271
    label "macrophages"
  ]
  node [
    id 272
    label "bone marrow derived macrophages"
  ]
  node [
    id 273
    label "monocyte derived macrophages"
  ]
  node [
    id 274
    label "lyve1+ macrophages"
  ]
  node [
    id 275
    label "macrophages, mast cells"
  ]
  node [
    id 276
    label "macrophages, neutrophil"
  ]
  node [
    id 277
    label "macrophages, t cell"
  ]
  node [
    id 278
    label "marco  macrophage"
  ]
  node [
    id 279
    label "marco+ macrophage"
  ]
  node [
    id 280
    label "monocytes, macrophages"
  ]
  node [
    id 281
    label "non inflammatory macrophages"
  ]
  node [
    id 282
    label "inflammatory macrophages"
  ]
  node [
    id 283
    label "proliferating macrophages"
  ]
  node [
    id 284
    label "tissue macrophages"
  ]
  node [
    id 285
    label "connective tissue macrophages"
  ]
  node [
    id 286
    label "hepatic stellate cells"
  ]
  node [
    id 287
    label "alveolar macrophages"
  ]
  node [
    id 288
    label "interstitial macrophages"
  ]
  node [
    id 289
    label "placental macrophages"
  ]
  node [
    id 290
    label "hofbauer cells"
  ]
  node [
    id 291
    label "decidual macrophages"
  ]
  node [
    id 292
    label "vcam1+ erythroblastic island macrophages"
  ]
  node [
    id 293
    label "mast cells"
  ]
  node [
    id 294
    label "cd69  mast cells"
  ]
  node [
    id 295
    label "cd69+ mast cells"
  ]
  node [
    id 296
    label "monocytes"
  ]
  node [
    id 297
    label "proliferating monocytes"
  ]
  node [
    id 298
    label "cd14+ monocytes"
  ]
  node [
    id 299
    label "classical monocyte derived cells"
  ]
  node [
    id 300
    label "cd16+ monocytes"
  ]
  node [
    id 301
    label "non classical monocytes derived cells"
  ]
  node [
    id 302
    label "monocyte dendritic cell precursors"
  ]
  node [
    id 303
    label "granulocyte"
  ]
  node [
    id 304
    label "basophils"
  ]
  node [
    id 305
    label "neutrophils"
  ]
  node [
    id 306
    label "immature neutrophils"
  ]
  node [
    id 307
    label "innate lymphoid cells"
  ]
  node [
    id 308
    label "type 1 innate lymphoid cells"
  ]
  node [
    id 309
    label "type 2 innate lymphoid cells"
  ]
  node [
    id 310
    label "type 3 innate lymphoid cells"
  ]
  node [
    id 311
    label "neuroimmune cells"
  ]
  node [
    id 312
    label "glia"
  ]
  node [
    id 313
    label "astrocytes"
  ]
  node [
    id 314
    label "non astrocyte glial cells"
  ]
  node [
    id 315
    label "bergmann glia"
  ]
  node [
    id 316
    label "microglia"
  ]
  node [
    id 317
    label "muller cells"
  ]
  node [
    id 318
    label "radial glia"
  ]
  node [
    id 319
    label "professional antigen presenting cells"
  ]
  node [
    id 320
    label "b cell"
  ]
  node [
    id 321
    label "cd27 negative b cells"
  ]
  node [
    id 322
    label "cd27 positive b cells"
  ]
  node [
    id 323
    label "proliferating b cells"
  ]
  node [
    id 324
    label "follicular b cells"
  ]
  node [
    id 325
    label "germinal center b cells"
  ]
  node [
    id 326
    label "iga producing b cells"
  ]
  node [
    id 327
    label "marginal zone b cells"
  ]
  node [
    id 328
    label "memory b cells"
  ]
  node [
    id 329
    label "naive b cells"
  ]
  node [
    id 330
    label "lymphoid cells"
  ]
  node [
    id 331
    label "adaptive immune cells"
  ]
  node [
    id 332
    label "lymphocytes"
  ]
  node [
    id 333
    label "plasma cells"
  ]
  node [
    id 334
    label "plasma cells, t cell"
  ]
  node [
    id 335
    label "cd34+ pre plasma cells"
  ]
  node [
    id 336
    label "plasmablasts"
  ]
  node [
    id 337
    label "igg plasmablasts"
  ]
  node [
    id 338
    label "iga plasmablasts"
  ]
  node [
    id 339
    label "igm plasmablasts"
  ]
  node [
    id 340
    label "igd plasmablasts"
  ]
  node [
    id 341
    label "ige plasmablasts"
  ]
  node [
    id 342
    label "iga plasma cells"
  ]
  node [
    id 343
    label "igg plasma cells"
  ]
  node [
    id 344
    label "igm plasma cells"
  ]
  node [
    id 345
    label "ige producing plasma cells"
  ]
  node [
    id 346
    label "igd plasma cells"
  ]
  node [
    id 347
    label "t cell"
  ]
  node [
    id 348
    label "gamma delta t cells"
  ]
  node [
    id 349
    label "proliferating gamma delta t cells"
  ]
  node [
    id 350
    label "alpha beta t cell"
  ]
  node [
    id 351
    label "cd4 positive alpha beta t cell"
  ]
  node [
    id 352
    label "activated cd4 positive alpha beta t cells"
  ]
  node [
    id 353
    label "cd4 positive cd25 positive ccr4 positive alpha beta regulatory t cell"
  ]
  node [
    id 354
    label "activated cd4 positive cd25 positive ccr4 positive alpha beta regulatory t cell"
  ]
  node [
    id 355
    label "t cells, nk t cell 2, nk cells"
  ]
  node [
    id 356
    label "nk cells, t cells"
  ]
  node [
    id 357
    label "cd34+ pre t cells"
  ]
  node [
    id 358
    label "cd4+ t cells"
  ]
  node [
    id 359
    label "memory cd4 t cells"
  ]
  node [
    id 360
    label "central memory cd4 t cells"
  ]
  node [
    id 361
    label "effector memory cd4 t cells"
  ]
  node [
    id 362
    label "resident memory cd4 t cells"
  ]
  node [
    id 363
    label "regulatory t cells"
  ]
  node [
    id 364
    label "activated cd4+ t cells"
  ]
  node [
    id 365
    label "fos high cd4 t cell"
  ]
  node [
    id 366
    label "activated fos high cd4 t cells"
  ]
  node [
    id 367
    label "fos low cd4 t cell"
  ]
  node [
    id 368
    label "activated fos low cd4+ t cells"
  ]
  node [
    id 369
    label "pd1+ cd4+ t cells"
  ]
  node [
    id 370
    label "follicular helper t cells"
  ]
  node [
    id 371
    label "t helper 0 cells"
  ]
  node [
    id 372
    label "t helper 1 cells"
  ]
  node [
    id 373
    label "t helper 2 cells"
  ]
  node [
    id 374
    label "t helper 9 cells"
  ]
  node [
    id 375
    label "t helper 17 cells"
  ]
  node [
    id 376
    label "cd8+ t cells"
  ]
  node [
    id 377
    label "memory cd8 t cells"
  ]
  node [
    id 378
    label "central memory cd8 t cells"
  ]
  node [
    id 379
    label "effector memory cd8 t cells"
  ]
  node [
    id 380
    label "resident memory cd8 t cells"
  ]
  node [
    id 381
    label "il17+ cd8 t cells"
  ]
  node [
    id 382
    label "intraepithelial cd8 t cells"
  ]
  node [
    id 383
    label "lamina propria cd8 t cells"
  ]
  node [
    id 384
    label "nk cell, cd8 t cell"
  ]
  node [
    id 385
    label "memory t cells"
  ]
  node [
    id 386
    label "central memory t cells"
  ]
  node [
    id 387
    label "effector memory t cells"
  ]
  node [
    id 388
    label "resident memory t cells"
  ]
  node [
    id 389
    label "effector t cells"
  ]
  node [
    id 390
    label "effector cd4 t cells"
  ]
  node [
    id 391
    label "effector cd8+ t cells"
  ]
  node [
    id 392
    label "naive t cells"
  ]
  node [
    id 393
    label "naive cd4 t cells"
  ]
  node [
    id 394
    label "naive cd8+ t cells"
  ]
  node [
    id 395
    label "proliferating t cells"
  ]
  node [
    id 396
    label "immature t cells"
  ]
  node [
    id 397
    label "pre t cell"
  ]
  node [
    id 398
    label "t cell, early lymphocytes"
  ]
  node [
    id 399
    label "cd4 cd8- t cells"
  ]
  node [
    id 400
    label "natural killer t cells"
  ]
  node [
    id 401
    label "type 1 natural killer t cells"
  ]
  node [
    id 402
    label "cd4 negative cd8 negative type i nk t cells"
  ]
  node [
    id 403
    label "activated cd4 negative cd8 negative type 1 nk t cell"
  ]
  node [
    id 404
    label "cd4 positive type 1 nk t cell"
  ]
  node [
    id 405
    label "activated cd4 positive type 1 nk t cell"
  ]
  node [
    id 406
    label "natural killer cells"
  ]
  node [
    id 407
    label "cd16- nk cells"
  ]
  node [
    id 408
    label "cd16+ nk cells"
  ]
  node [
    id 409
    label "decidual nk cells"
  ]
  node [
    id 410
    label "proliferating decidual natural killer cells"
  ]
  node [
    id 411
    label "proliferating natural killer cells"
  ]
  node [
    id 412
    label "mature nk cells"
  ]
  node [
    id 413
    label "immature nk cells"
  ]
  node [
    id 414
    label "pre natural killer cells"
  ]
  node [
    id 415
    label "nk like cells"
  ]
  node [
    id 416
    label "pit cells"
  ]
  node [
    id 417
    label "erythroid cells"
  ]
  node [
    id 418
    label "erythroid progenitors"
  ]
  node [
    id 419
    label "proerythroblasts"
  ]
  node [
    id 420
    label "cd34+ megakaryocyte erythroid progenitors"
  ]
  node [
    id 421
    label "erythrocyte"
  ]
  node [
    id 422
    label "platelet"
  ]
  node [
    id 423
    label "megakaryocytes"
  ]
  node [
    id 424
    label "megakaryocyte progenitor"
  ]
  node [
    id 425
    label "cd34+ megakaryocyte progenitor"
  ]
  node [
    id 426
    label "mesenchymal cells"
  ]
  node [
    id 427
    label "mesothelial cells"
  ]
  node [
    id 428
    label "musculoskeletal cell"
  ]
  node [
    id 429
    label "chondrocytes"
  ]
  node [
    id 430
    label "bone cells"
  ]
  node [
    id 431
    label "osteoblasts"
  ]
  node [
    id 432
    label "preosteoblast, fibroblasts, bone cell, osteoblasts"
  ]
  node [
    id 433
    label "osteoprogenitor cells"
  ]
  node [
    id 434
    label "osteoclast"
  ]
  node [
    id 435
    label "preosteoclasts"
  ]
  node [
    id 436
    label "tendon progenitors"
  ]
  node [
    id 437
    label "stromal cells"
  ]
  node [
    id 438
    label "decidual cells"
  ]
  node [
    id 439
    label "fibroblasts"
  ]
  node [
    id 440
    label "inflammatory fibroblasts"
  ]
  node [
    id 441
    label "myofibroblasts"
  ]
  node [
    id 442
    label "cancer associated fibroblasts"
  ]
  node [
    id 443
    label "antigen presenting fibroblasts"
  ]
  node [
    id 444
    label "antigen presenting cancer associated fibroblasts"
  ]
  node [
    id 445
    label "wnt2b positive fibroblasts"
  ]
  node [
    id 446
    label "wnt2b positive fos high fibroblasts"
  ]
  node [
    id 447
    label "wnt2b positive fos low fibroblasts"
  ]
  node [
    id 448
    label "wnt5b positive fibroblasts"
  ]
  node [
    id 449
    label "proliferating stromal cells"
  ]
  node [
    id 450
    label "proliferating fibroblasts"
  ]
  node [
    id 451
    label "proliferating myofibroblasts"
  ]
  node [
    id 452
    label "cycling stromal progenitor cells"
  ]
  node [
    id 453
    label "reticulum cell"
  ]
  node [
    id 454
    label "cxcl12 high reticular cells"
  ]
  node [
    id 455
    label "cxcl12 low reticular cell"
  ]
  node [
    id 456
    label "satellite cells"
  ]
  node [
    id 457
    label "satellite stem cells"
  ]
  node [
    id 458
    label "stellate cells"
  ]
  node [
    id 459
    label "activated stellate cells"
  ]
  node [
    id 460
    label "quiescent stellate cells"
  ]
  node [
    id 461
    label "stellate cells and myofibroblasts"
  ]
  node [
    id 462
    label "stromal progenitor"
  ]
  node [
    id 463
    label "mesenchymal stem cells"
  ]
  node [
    id 464
    label "adipocytes"
  ]
  node [
    id 465
    label "brown adipocytes"
  ]
  node [
    id 466
    label "white adipocytes"
  ]
  node [
    id 467
    label "muscle cells"
  ]
  node [
    id 468
    label "smooth muscle cells"
  ]
  node [
    id 469
    label "vascular smooth muscle cells"
  ]
  node [
    id 470
    label "vascular smooth muscle progenitor cells"
  ]
  node [
    id 471
    label "myoid cells"
  ]
  node [
    id 472
    label "pericytes"
  ]
  node [
    id 473
    label "adventitial reticular cells"
  ]
  node [
    id 474
    label "decidual pericytes"
  ]
  node [
    id 475
    label "brain pericytes"
  ]
  node [
    id 476
    label "enteric muscle cells"
  ]
  node [
    id 477
    label "striated muscle cells"
  ]
  node [
    id 478
    label "cardiomyocytes"
  ]
  node [
    id 479
    label "atrial cardiomyocytes"
  ]
  node [
    id 480
    label "left atrial cardiomyocytes"
  ]
  node [
    id 481
    label "right atrial cardiomyocytes"
  ]
  node [
    id 482
    label "ventricular cardiomyocytes"
  ]
  node [
    id 483
    label "left ventricular cardiomyocytes"
  ]
  node [
    id 484
    label "right ventricular cardiomyocytes"
  ]
  node [
    id 485
    label "myotubes"
  ]
  node [
    id 486
    label "muscle stem cells"
  ]
  node [
    id 487
    label "myoblasts"
  ]
  node [
    id 488
    label "nervous system cell"
  ]
  node [
    id 489
    label "neurons"
  ]
  node [
    id 490
    label "hippocampal neurons"
  ]
  node [
    id 491
    label "hippocampal pyramidal neurons"
  ]
  node [
    id 492
    label "ca1 pyramidal neurons"
  ]
  node [
    id 493
    label "ca3 pyramidal neurons"
  ]
  node [
    id 494
    label "retinal neurons"
  ]
  node [
    id 495
    label "retinal bipolar cells"
  ]
  node [
    id 496
    label "off bipolar cells"
  ]
  node [
    id 497
    label "on bipolar cells"
  ]
  node [
    id 498
    label "cone retinal bipolar cells"
  ]
  node [
    id 499
    label "type 1 cone bipolar cell"
  ]
  node [
    id 500
    label "type 2 cone bipolar cells"
  ]
  node [
    id 501
    label "type 3 cone bipolar cells"
  ]
  node [
    id 502
    label "type 4 cone bipolar cells"
  ]
  node [
    id 503
    label "type 5 cone bipolar cells"
  ]
  node [
    id 504
    label "type 6 cone bipolar cells"
  ]
  node [
    id 505
    label "type 7 cone bipolar cells"
  ]
  node [
    id 506
    label "type 8 cone bipolar cells"
  ]
  node [
    id 507
    label "type 9 cone bipolar cells"
  ]
  node [
    id 508
    label "rod bipolar cells"
  ]
  node [
    id 509
    label "cone photoreceptors"
  ]
  node [
    id 510
    label "horizontal cells"
  ]
  node [
    id 511
    label "retinal ganglion cells"
  ]
  node [
    id 512
    label "rod photoreceptors"
  ]
  node [
    id 513
    label "dopaminergic neurons"
  ]
  node [
    id 514
    label "gabaergic neurons"
  ]
  node [
    id 515
    label "pan gabaergic cell"
  ]
  node [
    id 516
    label "gabaergic interneurons"
  ]
  node [
    id 517
    label "gabaergic interplexiform cells"
  ]
  node [
    id 518
    label "kolmer agduhr cell"
  ]
  node [
    id 519
    label "lugaro cells"
  ]
  node [
    id 520
    label "golgi cells"
  ]
  node [
    id 521
    label "cerebral cortex gabaergic interneuron"
  ]
  node [
    id 522
    label "rosehip neurons"
  ]
  node [
    id 523
    label "ganglion cells"
  ]
  node [
    id 524
    label "glutamatergic neurons"
  ]
  node [
    id 525
    label "cerebellar glutamatergic neurons"
  ]
  node [
    id 526
    label "granule neurons"
  ]
  node [
    id 527
    label "postmitotic neurons"
  ]
  node [
    id 528
    label "excitatory neurons"
  ]
  node [
    id 529
    label "inhibitory neurons"
  ]
  node [
    id 530
    label "presynaptic neurons"
  ]
  node [
    id 531
    label "postsynaptic neurons"
  ]
  node [
    id 532
    label "cholinergic neurons"
  ]
  node [
    id 533
    label "serotonergic neurons"
  ]
  node [
    id 534
    label "purkinje cells"
  ]
  node [
    id 535
    label "pyramidal cells"
  ]
  node [
    id 536
    label "neuronal receptor cells"
  ]
  node [
    id 537
    label "acceleration sensitive cells"
  ]
  node [
    id 538
    label "gravity sensitive cell"
  ]
  node [
    id 539
    label "humidity receptor cells"
  ]
  node [
    id 540
    label "nociceptor"
  ]
  node [
    id 541
    label "polymodal nociceptor cells"
  ]
  node [
    id 542
    label "unimodal nociceptor cells"
  ]
  node [
    id 543
    label "photoreceptor"
  ]
  node [
    id 544
    label "eye photoreceptor cell"
  ]
  node [
    id 545
    label "camera type eye photoreceptor cell"
  ]
  node [
    id 546
    label "compound eye photoreceptor cell"
  ]
  node [
    id 547
    label "scotopic photoreceptor cell"
  ]
  node [
    id 548
    label "ultraviolet sensitive photoreceptor cells"
  ]
  node [
    id 549
    label "r7 photoreceptor cells"
  ]
  node [
    id 550
    label "visible light photoreceptor cells"
  ]
  node [
    id 551
    label "phototopic photoreceptor cells"
  ]
  node [
    id 552
    label "r1 photoreceptor cells"
  ]
  node [
    id 553
    label "r2 photoreceptor cells"
  ]
  node [
    id 554
    label "r3 photoreceptor cells"
  ]
  node [
    id 555
    label "r4 photoreceptor cells"
  ]
  node [
    id 556
    label "r5 photoreceptor cells"
  ]
  node [
    id 557
    label "r6 photoreceptor cells"
  ]
  node [
    id 558
    label "r8 photoreceptor cell"
  ]
  node [
    id 559
    label "blue sensitive photoreceptor cells"
  ]
  node [
    id 560
    label "green sensitive photoreceptor cells"
  ]
  node [
    id 561
    label "stretch receptor cell"
  ]
  node [
    id 562
    label "pressoreceptor cells"
  ]
  node [
    id 563
    label "thermoreceptor cells"
  ]
  node [
    id 564
    label "cold sensing thermoreceptor cell"
  ]
  node [
    id 565
    label "heat sensing thermoreceptor cells"
  ]
  node [
    id 566
    label "myelinating cells"
  ]
  node [
    id 567
    label "oligodendrocytes"
  ]
  node [
    id 568
    label "oligodendrocyte progenitor"
  ]
  node [
    id 569
    label "schwann cells"
  ]
  node [
    id 570
    label "neural stem cells"
  ]
  node [
    id 571
    label "ependymal cells"
  ]
  node [
    id 572
    label "hypothalamic ependymal cells"
  ]
  node [
    id 573
    label "endocrine cells"
  ]
  node [
    id 574
    label "pancreatic endocrine cells"
  ]
  node [
    id 575
    label "alpha cell"
  ]
  node [
    id 576
    label "beta cell"
  ]
  node [
    id 577
    label "delta cells"
  ]
  node [
    id 578
    label "epsilon cells"
  ]
  node [
    id 579
    label "gamma cell"
  ]
  node [
    id 580
    label "neuroendocrine cells"
  ]
  node [
    id 581
    label "pulmonary neuroendocrine cells"
  ]
  node [
    id 582
    label "amine precursor uptake and decarboxylation cells"
  ]
  node [
    id 583
    label "chromaffin cells"
  ]
  node [
    id 584
    label "pituitary chromaffin cells"
  ]
  node [
    id 585
    label "chromophils cell of anterior pituitary gland"
  ]
  node [
    id 586
    label "pituitary alpha cells"
  ]
  node [
    id 587
    label "mammosomatotroph"
  ]
  node [
    id 588
    label "lactotrophs"
  ]
  node [
    id 589
    label "somatotroph"
  ]
  node [
    id 590
    label "enterochromaffin cells"
  ]
  node [
    id 591
    label "secretin producing cells"
  ]
  node [
    id 592
    label "adrenal gland endocrine cells"
  ]
  node [
    id 593
    label "fasciculata cells"
  ]
  node [
    id 594
    label "glomerulosa cells"
  ]
  node [
    id 595
    label "reticularis cells"
  ]
  node [
    id 596
    label "endocrine progenitors"
  ]
  node [
    id 597
    label "reproductive tract cell"
  ]
  node [
    id 598
    label "placental cells"
  ]
  node [
    id 599
    label "trophoblast"
  ]
  node [
    id 600
    label "cytotrophoblast"
  ]
  node [
    id 601
    label "villous cytotrophoblast"
  ]
  node [
    id 602
    label "spongiotrophoblast"
  ]
  node [
    id 603
    label "invasive spongiotrophoblast"
  ]
  node [
    id 604
    label "syncytiotrophoblast"
  ]
  node [
    id 605
    label "extravillous trophoblast"
  ]
  node [
    id 606
    label "labyrinthe trophoblast cells"
  ]
  node [
    id 607
    label "trophoblast stem cells"
  ]
  node [
    id 608
    label "primitive endoderm lineage cells"
  ]
  node [
    id 609
    label "spiral artery trophoblast giant cells"
  ]
  node [
    id 610
    label "ovarian cells"
  ]
  node [
    id 611
    label "ovarian support cells"
  ]
  node [
    id 612
    label "granulosa cells"
  ]
  node [
    id 613
    label "cumulus cells"
  ]
  node [
    id 614
    label "theca cells"
  ]
  node [
    id 615
    label "ovarian germ cell"
  ]
  node [
    id 616
    label "oocytes"
  ]
  node [
    id 617
    label "antral oocytes"
  ]
  node [
    id 618
    label "oogonia"
  ]
  node [
    id 619
    label "secondary oocytes"
  ]
  node [
    id 620
    label "testicular cells"
  ]
  node [
    id 621
    label "testicular support cells"
  ]
  node [
    id 622
    label "leydig cells"
  ]
  node [
    id 623
    label "sertoli cells"
  ]
  node [
    id 624
    label "pre sertoli cells"
  ]
  node [
    id 625
    label "testicular germ cell"
  ]
  node [
    id 626
    label "sperm cells"
  ]
  node [
    id 627
    label "spermatozoa"
  ]
  node [
    id 628
    label "spermatic stem cells"
  ]
  node [
    id 629
    label "androcyte"
  ]
  node [
    id 630
    label "spermatids"
  ]
  node [
    id 631
    label "round spermatids"
  ]
  node [
    id 632
    label "early primary spermatids"
  ]
  node [
    id 633
    label "elongated spermatids"
  ]
  node [
    id 634
    label "spermatocytes"
  ]
  node [
    id 635
    label "primary spermatocytes"
  ]
  node [
    id 636
    label "early primary spermatocytes"
  ]
  node [
    id 637
    label "late primary spermatocytes"
  ]
  node [
    id 638
    label "spermatogonia"
  ]
  node [
    id 639
    label "differentiating spermatogonia"
  ]
  node [
    id 640
    label "preleptotene spermatogonia"
  ]
  node [
    id 641
    label "vascular cell"
  ]
  node [
    id 642
    label "perivascular cells"
  ]
  node [
    id 643
    label "endothelial cells"
  ]
  node [
    id 644
    label "liver endothelial cells"
  ]
  node [
    id 645
    label "portal endothelial cells"
  ]
  node [
    id 646
    label "sinusoidal endothelial cells"
  ]
  node [
    id 647
    label "renal endothelial cells"
  ]
  node [
    id 648
    label "vasa recta endothelial cells"
  ]
  node [
    id 649
    label "ascending vasa recta endothelial cells"
  ]
  node [
    id 650
    label "descending vasa recta endothelial cells"
  ]
  node [
    id 651
    label "glomerular endothelial cells"
  ]
  node [
    id 652
    label "peritubular capillary endothelial cells"
  ]
  node [
    id 653
    label "blood brain barrier endothelial cells"
  ]
  node [
    id 654
    label "venule endothelial cells"
  ]
  node [
    id 655
    label "post capillary venule cells"
  ]
  node [
    id 656
    label "placental endothelial cells"
  ]
  node [
    id 657
    label "fetal endothelial cells"
  ]
  node [
    id 658
    label "maternal endothelial cells"
  ]
  node [
    id 659
    label "marker defined endothelial cell"
  ]
  node [
    id 660
    label "ackr1+ endothelial cells"
  ]
  node [
    id 661
    label "cd36+ endothelial cells"
  ]
  node [
    id 662
    label "endocardial cells"
  ]
  node [
    id 663
    label "capillary endothelial cells"
  ]
  node [
    id 664
    label "fenestrated endothelial cells"
  ]
  node [
    id 665
    label "intestinal villous endothelial cells"
  ]
  node [
    id 666
    label "lymphatic cells"
  ]
  node [
    id 667
    label "lymphatic endothelial cells"
  ]
  node [
    id 668
    label "pigmented cells"
  ]
  node [
    id 669
    label "melanocytes"
  ]
  node [
    id 670
    label "embryonic cells"
  ]
  node [
    id 671
    label "embryonic stem cells"
  ]
  node [
    id 672
    label "endodermal cells"
  ]
  node [
    id 673
    label "supporting cells"
  ]
  node [
    id 674
    label "interstitial cells"
  ]
  node [
    id 675
    label "ambiguous cells"
  ]
  node [
    id 676
    label "proliferating cells"
  ]
  node [
    id 677
    label "low quality cells"
  ]
  node [
    id 678
    label "mito high"
  ]
  node [
    id 679
    label "ribosomal high cells"
  ]
  node [
    id 680
    label "doublet"
  ]
  node [
    id 681
    label "other"
  ]
  node [
    id 682
    label "rspo3+ cells"
  ]
  node [
    id 683
    label "stem cells"
  ]
  node [
    id 684
    label "breast progenitor cells"
  ]
  node [
    id 685
    label "liver progenitor cells"
  ]
  node [
    id 686
    label "ureteral cell"
  ]
  node [
    id 687
    label "ureter urothelial cells"
  ]
  node [
    id 688
    label "excretory cell"
  ]
  node [
    id 689
    label "kidney collecting duct intercalated cells"
  ]
  node [
    id 690
    label "kidney cortex collecting duct intercalated cell"
  ]
  node [
    id 691
    label "kidney cortex collecting duct epithelial cell"
  ]
  node [
    id 692
    label "epithelial mesenchymal cell"
  ]
  node [
    id 693
    label "lining cells"
  ]
  node [
    id 694
    label "photopic photoreceptor cells"
  ]
  node [
    id 695
    label "medullary thymic epithelial cells"
  ]
  node [
    id 696
    label "large medullary thymic epithelial cells"
  ]
  node [
    id 697
    label "steroid hormone secreting cells"
  ]
  node [
    id 698
    label "adrenal gland glandular cells"
  ]
  node [
    id 699
    label "secondary lymphoid organ macrophage"
  ]
  node [
    id 700
    label "granulocytopoietic cells"
  ]
  node [
    id 701
    label "promyelocytes"
  ]
  node [
    id 702
    label "cd8 positive, alpha beta t cell"
  ]
  node [
    id 703
    label "activated cd8 positive, alpha beta t cell"
  ]
  node [
    id 704
    label "none"
  ]
  node [
    id 705
    label "obsolete null lymphocyte"
  ]
  node [
    id 706
    label "kidney loop of henle ascending limb epithelial cells"
  ]
  node [
    id 707
    label "kidney loop of henle thick ascending limb epithelial cells"
  ]
  node [
    id 708
    label "kidney medulla cells"
  ]
  node [
    id 709
    label "nitrogen fixing cells"
  ]
  node [
    id 710
    label "heterocyst"
  ]
  node [
    id 711
    label "prokaryotic cells"
  ]
  node [
    id 712
    label "intraepithelial lymphocytes"
  ]
  node [
    id 713
    label "gamma delta intraepithelial t lymphocytes"
  ]
  node [
    id 714
    label "mature gamma delta t cell"
  ]
  node [
    id 715
    label "metamyelocytes"
  ]
  node [
    id 716
    label "sensory neuron"
  ]
  node [
    id 717
    label "vomeronasal sensory neuron"
  ]
  node [
    id 718
    label "light melanocyte"
  ]
  node [
    id 719
    label "transitional epithelial cells"
  ]
  node [
    id 720
    label "splenic endothelial cells"
  ]
  node [
    id 721
    label "endothelial cell of venous sinus of red pulp of spleen"
  ]
  node [
    id 722
    label "stave cells"
  ]
  node [
    id 723
    label "immature alpha beta t cells"
  ]
  node [
    id 724
    label "double positive thymocytes"
  ]
  node [
    id 725
    label "thymocytes"
  ]
  node [
    id 726
    label "kidney proximal tubule epithelial cells"
  ]
  node [
    id 727
    label "kidney proximal convoluted tubule epithelial cell"
  ]
  node [
    id 728
    label "plasmatocytes"
  ]
  node [
    id 729
    label "macrophage (sensu diptera)"
  ]
  node [
    id 730
    label "multinucleated osteoclast"
  ]
  node [
    id 731
    label "multinucleated odontoclast"
  ]
  node [
    id 732
    label "odontoclast"
  ]
  node [
    id 733
    label "glandular cell of esophagus"
  ]
  node [
    id 734
    label "epithelial cell of esophageal cardiac gland"
  ]
  node [
    id 735
    label "kidney outer medulla collecting duct epithelial cell"
  ]
  node [
    id 736
    label "kidney outer medulla collecting duct intercalated cells"
  ]
  node [
    id 737
    label "enteroendocrine cells"
  ]
  node [
    id 738
    label "cd4 positive, gamma delta intraepithelial t lymphocytes"
  ]
  node [
    id 739
    label "peripheral nervous system neuron"
  ]
  node [
    id 740
    label "skin fibroblasts"
  ]
  node [
    id 741
    label "foreskin fibroblasts"
  ]
  node [
    id 742
    label "cuticle secreting cells"
  ]
  node [
    id 743
    label "socket cell (sensu nematoda)"
  ]
  node [
    id 744
    label "neurecto epithelial cell"
  ]
  node [
    id 745
    label "support cells (sensu nematoda)"
  ]
  node [
    id 746
    label "cd4 intermediate, cd8 positive double positive thymocyte"
  ]
  node [
    id 747
    label "hair follicle cells"
  ]
  node [
    id 748
    label "hair follicle melanocytes"
  ]
  node [
    id 749
    label "epidermal melanocytes"
  ]
  node [
    id 750
    label "cd38- unswitched memory b cells"
  ]
  node [
    id 751
    label "b220 positive cd38 negative unswitched memory b cell"
  ]
  node [
    id 752
    label "alpha beta intraepithelial t cells"
  ]
  node [
    id 753
    label "cd8 alpha alpha positive, alpha beta intraepithelial t cell"
  ]
  node [
    id 754
    label "immature schwann cells"
  ]
  node [
    id 755
    label "hematopoietic lineage restricted progenitor cells"
  ]
  node [
    id 756
    label "cd115 positive monocyte or common dendritic progenitor"
  ]
  node [
    id 757
    label "nk1.1 positive nk cells"
  ]
  node [
    id 758
    label "ly49h positive natural killer cell"
  ]
  node [
    id 759
    label "native cells"
  ]
  node [
    id 760
    label "mitogenic signaling cell"
  ]
  node [
    id 761
    label "phagocytes"
  ]
  node [
    id 762
    label "glandular cells of prostate"
  ]
  node [
    id 763
    label "general ecto epithelial cells"
  ]
  node [
    id 764
    label "antibody secreting cells"
  ]
  node [
    id 765
    label "single nucleate cells"
  ]
  node [
    id 766
    label "phagocyte (sensu vertebrata)"
  ]
  node [
    id 767
    label "external epithelial cell of tympanic membrane"
  ]
  node [
    id 768
    label "basal external epithelial cells of tympanic membrane"
  ]
  node [
    id 769
    label "cultured cells"
  ]
  node [
    id 770
    label "primary cultured cells"
  ]
  node [
    id 771
    label "conidium"
  ]
  node [
    id 772
    label "macroconidium"
  ]
  node [
    id 773
    label "uterine cervix squamous cell"
  ]
  node [
    id 774
    label "squamous epithelial cells"
  ]
  node [
    id 775
    label "gastric goblet cells"
  ]
  node [
    id 776
    label "goblet cell of epithelium of gastric cardiac gland"
  ]
  node [
    id 777
    label "exocrine cells"
  ]
  node [
    id 778
    label "lung endothelial cells"
  ]
  node [
    id 779
    label "lung microvascular endothelial cells"
  ]
  node [
    id 780
    label "cd4-negative, cd8 alpha-negative, cd11b-positive dendritic cells"
  ]
  node [
    id 781
    label "liver cd103 negative dendritic cell"
  ]
  node [
    id 782
    label "fibroblasts of lymphatic vessel"
  ]
  node [
    id 783
    label "phagocytes (sensu nematoda and protostomia)"
  ]
  node [
    id 784
    label "hemocytes (sensu nematoda and protostomia)"
  ]
  node [
    id 785
    label "immature gamma delta t lymphocytes"
  ]
  node [
    id 786
    label "nucleate cells"
  ]
  node [
    id 787
    label "nucleate erythrocyte"
  ]
  node [
    id 788
    label "obsolete atrichoblast"
  ]
  node [
    id 789
    label "obsolete xylem fiber cells"
  ]
  node [
    id 790
    label "smooth muscle cells of colon"
  ]
  node [
    id 791
    label "smooth muscle cells of sigmoid colon"
  ]
  node [
    id 792
    label "cortical thymic epithelial cells"
  ]
  node [
    id 793
    label "pale thymic epithelial cell"
  ]
  node [
    id 794
    label "basal cell of bronchus"
  ]
  node [
    id 795
    label "basal cell of epithelium of lobular bronchiole"
  ]
  node [
    id 796
    label "kidney collecting duct epithelial cells"
  ]
  node [
    id 797
    label "muscle precursor cells"
  ]
  node [
    id 798
    label "skeletal muscle satellite cells"
  ]
  node [
    id 799
    label "kidney interstitial cells"
  ]
  node [
    id 800
    label "kidney resident macrophage"
  ]
  node [
    id 801
    label "myeloblasts"
  ]
  node [
    id 802
    label "eosinophilic myeloblasts"
  ]
  node [
    id 803
    label "pre bi cells"
  ]
  node [
    id 804
    label "serous cells of epithelium of lobular bronchiole"
  ]
  node [
    id 805
    label "serous cell of epithelium of terminal bronchiole"
  ]
  node [
    id 806
    label "type 2 vestibular sensory cells of stato acoustic epithelium"
  ]
  node [
    id 807
    label "animal cells"
  ]
  node [
    id 808
    label "connective tissue cells"
  ]
  node [
    id 809
    label "somatic cells"
  ]
  node [
    id 810
    label "obsolete megaspore"
  ]
  node [
    id 811
    label "branched duct epithelial cells"
  ]
  node [
    id 812
    label "pigment cell"
  ]
  node [
    id 813
    label "leucophore"
  ]
  node [
    id 814
    label "interneuron"
  ]
  node [
    id 815
    label "cortical interneuron"
  ]
  node [
    id 816
    label "central nervous system neuron"
  ]
  node [
    id 817
    label "retrotrapezoid nucleus neuron"
  ]
  node [
    id 818
    label "obsolete epithem cell"
  ]
  node [
    id 819
    label "bone marrow hematopoietic cells"
  ]
  node [
    id 820
    label "bone marrow mononuclear cells"
  ]
  node [
    id 821
    label "mononuclear cells"
  ]
  node [
    id 822
    label "cd34 positive, cd41 positive, cd42 negative megakaryocyte progenitor cell"
  ]
  node [
    id 823
    label "gall bladder glandular cell"
  ]
  node [
    id 824
    label "epithelial cells of gall bladder"
  ]
  node [
    id 825
    label "cd25 positive, cd27 positive immature gamma delta t cell"
  ]
  node [
    id 826
    label "kidney cells"
  ]
  node [
    id 827
    label "renal interstitial pericytes"
  ]
  node [
    id 828
    label "xanthophore cell"
  ]
  node [
    id 829
    label "epinephrine secreting cells"
  ]
  node [
    id 830
    label "type a interrenal cell"
  ]
  node [
    id 831
    label "interrenal chromaffin cells"
  ]
  node [
    id 832
    label "mesothelial cells of anterior chamber of eye"
  ]
  node [
    id 833
    label "myoepithelial cell of terminal lactiferous duct"
  ]
  node [
    id 834
    label "otic fibrocytes"
  ]
  node [
    id 835
    label "type 1 spiral ligament fibrocytes"
  ]
  node [
    id 836
    label "elicited macrophage"
  ]
  node [
    id 837
    label "alternatively activated macrophage"
  ]
  node [
    id 838
    label "autonomic neuron"
  ]
  node [
    id 839
    label "sympathetic neuron"
  ]
  node [
    id 840
    label "acinar epithelial cells of prostate"
  ]
  node [
    id 841
    label "luminal cells of prostatic acinus"
  ]
  node [
    id 842
    label "luminal cells of prostate epithelium"
  ]
  node [
    id 843
    label "columnar/cuboidal epithelial cell"
  ]
  node [
    id 844
    label "high endothelial venule cell"
  ]
  node [
    id 845
    label "endothelial cell of venule"
  ]
  node [
    id 846
    label "neuromast mantle cells"
  ]
  node [
    id 847
    label "phalangeal cells"
  ]
  node [
    id 848
    label "inner phalangeal cells"
  ]
  node [
    id 849
    label "obsolete prespore cells"
  ]
  node [
    id 850
    label "obsolete pstab/alc"
  ]
  node [
    id 851
    label "lymphocyte of b lineage"
  ]
  node [
    id 852
    label "lymphocyte of b lineage, cd19 positive"
  ]
  node [
    id 853
    label "db6 cone bipolar cells"
  ]
  node [
    id 854
    label "male germ line stem cells"
  ]
  node [
    id 855
    label "male germ line stem cell (sensu nematoda and protostomia)"
  ]
  node [
    id 856
    label "germ line stem cells (sensu nematoda and protostomia)"
  ]
  node [
    id 857
    label "myeloid lineage restricted progenitor cells"
  ]
  node [
    id 858
    label "mammary gland glandular cells"
  ]
  node [
    id 859
    label "peptide hormone secreting cells"
  ]
  node [
    id 860
    label "protein secreting cells"
  ]
  node [
    id 861
    label "fibroblast of pedal digit skin"
  ]
  node [
    id 862
    label "astrocytes of the cerebral cortex"
  ]
  node [
    id 863
    label "astrocytes of the hippocampus"
  ]
  node [
    id 864
    label "hippocampus glial cells"
  ]
  node [
    id 865
    label "lsk stem cells"
  ]
  node [
    id 866
    label "long term hematopoietic stem cells"
  ]
  node [
    id 867
    label "microfold cells of epithelium proper of large intestine"
  ]
  node [
    id 868
    label "epithelial cells of large intestine"
  ]
  node [
    id 869
    label "glial cell (sensu vertebrata)"
  ]
  node [
    id 870
    label "central nervous system macrophage"
  ]
  node [
    id 871
    label "obsolete sieve element"
  ]
  node [
    id 872
    label "primitive erythroid lineage cell"
  ]
  node [
    id 873
    label "pyrenocytes"
  ]
  node [
    id 874
    label "visual pigment cells (sensu nematoda and protostomia)"
  ]
  node [
    id 875
    label "secondary pigment cells"
  ]
  node [
    id 876
    label "obsolete starch sheath cell"
  ]
  node [
    id 877
    label "ovarian stromal cells"
  ]
  node [
    id 878
    label "hilar cells of ovary"
  ]
  node [
    id 879
    label "androgen secreting cells"
  ]
  node [
    id 880
    label "stuff accumulating cells"
  ]
  node [
    id 881
    label "myelin accumulating cells"
  ]
  node [
    id 882
    label "enterocyte of epithelium of small intestine"
  ]
  node [
    id 883
    label "enterocyte of epithelium of intestinal villus"
  ]
  node [
    id 884
    label "intestinal enteroendocrine cells"
  ]
  node [
    id 885
    label "pp cell of intestine"
  ]
  node [
    id 886
    label "lower urinary tract cells"
  ]
  node [
    id 887
    label "enterocyte of epithelium of duodenal gland"
  ]
  node [
    id 888
    label "epithelial cells of small intestine"
  ]
  node [
    id 889
    label "thymic conventional dendritic cell"
  ]
  node [
    id 890
    label "cd8alpha negative thymic conventional dendritic cell"
  ]
  node [
    id 891
    label "tip cells"
  ]
  node [
    id 892
    label "malpighian tubule tip cells"
  ]
  node [
    id 893
    label "osteocytes"
  ]
  node [
    id 894
    label "cementocytes"
  ]
  node [
    id 895
    label "thymic epithelial cells"
  ]
  node [
    id 896
    label "fibrocytes"
  ]
  node [
    id 897
    label "gestational hematopoietic stem cells"
  ]
  node [
    id 898
    label "placental hematopoietic stem cells"
  ]
  node [
    id 899
    label "epithelial fate stem cells"
  ]
  node [
    id 900
    label "seam cells"
  ]
  node [
    id 901
    label "renal cortical epithelial cells"
  ]
  node [
    id 902
    label "kidney blood vessel cell"
  ]
  node [
    id 903
    label "nkga2 positive natural killer cells"
  ]
  node [
    id 904
    label "midbrain dopaminergic neuron"
  ]
  node [
    id 905
    label "ovarian surface epithelial cells"
  ]
  node [
    id 906
    label "ovarian follicle cells"
  ]
  node [
    id 907
    label "adipose macrophage"
  ]
  node [
    id 908
    label "f4/80 positive adipose macrophage"
  ]
  node [
    id 909
    label "large pre bii cells"
  ]
  node [
    id 910
    label "immature natural killer t cells"
  ]
  node [
    id 911
    label "immature nk t cell stage iii"
  ]
  node [
    id 912
    label "exocrine pancreas cell"
  ]
  node [
    id 913
    label "cd16+ mdc"
  ]
  node [
    id 914
    label "mature cd16 positive myeloid dendritic cells"
  ]
  node [
    id 915
    label "mature conventional dendritic cells"
  ]
  node [
    id 916
    label "extracellular matrix secreting cells"
  ]
  node [
    id 917
    label "glycocalyx secreting cell"
  ]
  node [
    id 918
    label "epithelial melanocyte"
  ]
  node [
    id 919
    label "kidney cortical cells"
  ]
  node [
    id 920
    label "juxtaglomerular complex cell"
  ]
  node [
    id 921
    label "suppressor macrophage"
  ]
  node [
    id 922
    label "bm3 delta b cells"
  ]
  node [
    id 923
    label "cd1a positive langerhans cell"
  ]
  node [
    id 924
    label "luteal cells"
  ]
  node [
    id 925
    label "granulosa lutein cells"
  ]
  node [
    id 926
    label "testosterone secreting cells"
  ]
  node [
    id 927
    label "cardiac fibroblasts"
  ]
  node [
    id 928
    label "cardiac atrium fibroblast"
  ]
  node [
    id 929
    label "cd4 positive, alpha beta t cell"
  ]
  node [
    id 930
    label "activated cd4 positive, alpha beta t cell"
  ]
  node [
    id 931
    label "mature t cells"
  ]
  node [
    id 932
    label "motor neuron"
  ]
  node [
    id 933
    label "inhibitory motor neuron"
  ]
  node [
    id 934
    label "cd8 positive, alpha beta cytokine secreting effector t cell"
  ]
  node [
    id 935
    label "type 1 cytotoxic t cells"
  ]
  node [
    id 936
    label "mature cd1a positive langerhans cell"
  ]
  node [
    id 937
    label "chondroblasts"
  ]
  node [
    id 938
    label "blast cells"
  ]
  node [
    id 939
    label "internodal tract myocytes"
  ]
  node [
    id 940
    label "transitional myocyte of internodal tract"
  ]
  node [
    id 941
    label "transitional myocytes"
  ]
  node [
    id 942
    label "fibroblasts of skin of back"
  ]
  node [
    id 943
    label "secondary lens fiber"
  ]
  node [
    id 944
    label "nucleated secondary lens fiber"
  ]
  node [
    id 945
    label "db4 cone bipolar cells"
  ]
  node [
    id 946
    label "type 2 cell of adrenal medulla"
  ]
  node [
    id 947
    label "adrenal medulla chromaffin cells"
  ]
  node [
    id 948
    label "kidney loop of henle epithelial cells"
  ]
  node [
    id 949
    label "epithelial cells of intermediate tubule"
  ]
  node [
    id 950
    label "embryonic fibroblasts"
  ]
  node [
    id 951
    label "neural crest cells"
  ]
  node [
    id 952
    label "premigratory neural crest cells"
  ]
  node [
    id 953
    label "kidney corpuscule cell"
  ]
  node [
    id 954
    label "epithelial cells of nephron"
  ]
  node [
    id 955
    label "blood vessel endothelial cells"
  ]
  node [
    id 956
    label "endothelial tip cell"
  ]
  node [
    id 957
    label "microfold cell of epithelium of small intestine"
  ]
  node [
    id 958
    label "microfold cell of epithelium proper of small intestine"
  ]
  node [
    id 959
    label "hippocampal granule cells"
  ]
  node [
    id 960
    label "cortical granule cells"
  ]
  node [
    id 961
    label "single positive cd4 thymocytes"
  ]
  node [
    id 962
    label "cd11b positive dendritic cells"
  ]
  node [
    id 963
    label "cd4-positive cd11b-positive dendritic cell"
  ]
  node [
    id 964
    label "myeloid leukocytes"
  ]
  node [
    id 965
    label "gamma delta thymocyte"
  ]
  node [
    id 966
    label "vgamma1.1 positive, vdelta6.3 positive thymocyte"
  ]
  node [
    id 967
    label "obsolete goblet cells of epithelium proper of large intestine"
  ]
  node [
    id 968
    label "claudius cell"
  ]
  node [
    id 969
    label "deiters cells"
  ]
  node [
    id 970
    label "obsolete meristematic cells"
  ]
  node [
    id 971
    label "luteinizing hormone secreting cells"
  ]
  node [
    id 972
    label "immature conventional dendritic cells"
  ]
  node [
    id 973
    label "immature cd8 alpha low langerhans cell"
  ]
  node [
    id 974
    label "cd8 alpha low langerhans cells"
  ]
  node [
    id 975
    label "activated microglia"
  ]
  node [
    id 976
    label "spinal cord interneuron"
  ]
  node [
    id 977
    label "spinal cord ventral column interneuron"
  ]
  node [
    id 978
    label "obsolete cell by lineage"
  ]
  node [
    id 979
    label "enteric neuron"
  ]
  node [
    id 980
    label "neuron neural crest derived"
  ]
  node [
    id 981
    label "small intestinal goblet cells"
  ]
  node [
    id 982
    label "intestinal villus goblet cells"
  ]
  node [
    id 983
    label "basal cells of epidermis"
  ]
  node [
    id 984
    label "limb basal cell of epidermis"
  ]
  node [
    id 985
    label "glioblasts"
  ]
  node [
    id 986
    label "schwann cell precursor"
  ]
  node [
    id 987
    label "lateral line nerve glial cells"
  ]
  node [
    id 988
    label "posterior lateral line nerve glial cells"
  ]
  node [
    id 989
    label "myoepithelial cells of quarternary lactiferous duct"
  ]
  node [
    id 990
    label "cardiac mesenchymal cells"
  ]
  node [
    id 991
    label "extraembryonic cell"
  ]
  node [
    id 992
    label "amniocytes"
  ]
  node [
    id 993
    label "epithelial cells of esophagus"
  ]
  node [
    id 994
    label "epithelial cells of stratum spinosum of esophageal epithelium"
  ]
  node [
    id 995
    label "adrenergic neuron"
  ]
  node [
    id 996
    label "epithelial cell rests of malassez"
  ]
  node [
    id 997
    label "epithelial cell of alimentary canal"
  ]
  node [
    id 998
    label "sexual spore"
  ]
  node [
    id 999
    label "zygospore"
  ]
  node [
    id 1000
    label "olfactory bulb tufted cells"
  ]
  node [
    id 1001
    label "output neuron"
  ]
  node [
    id 1002
    label "cns neuron (sensu vertebrata)"
  ]
  node [
    id 1003
    label "cerebellar neuron"
  ]
  node [
    id 1004
    label "barrier cell"
  ]
  node [
    id 1005
    label "brush cell of lobular bronchiole"
  ]
  node [
    id 1006
    label "brush cell of terminal bronchiole"
  ]
  node [
    id 1007
    label "chemoreceptor cells"
  ]
  node [
    id 1008
    label "ph receptor cells"
  ]
  node [
    id 1009
    label "kidney collecting duct cells"
  ]
  node [
    id 1010
    label "kidney papillary duct principal epithelial cells"
  ]
  node [
    id 1011
    label "dental papilla cells"
  ]
  node [
    id 1012
    label "circulating cells"
  ]
  node [
    id 1013
    label "somatic stem cells"
  ]
  node [
    id 1014
    label "neuroepithelial stem cells"
  ]
  node [
    id 1015
    label "cd11b positive, cd27 positive natural killer cell"
  ]
  node [
    id 1016
    label "cd27 low, cd11b high natural killer cell"
  ]
  node [
    id 1017
    label "pre bcr positive large pre b ii cells"
  ]
  node [
    id 1018
    label "obsolete vegetative cells (sensu mycetozoa)"
  ]
  node [
    id 1019
    label "foam cells"
  ]
  node [
    id 1020
    label "smooth muscle cell derived foam cells"
  ]
  node [
    id 1021
    label "cd4 positive t helper cells"
  ]
  node [
    id 1022
    label "surfactant secreting cells"
  ]
  node [
    id 1023
    label "mhc-ii-negative non-classical monocyte"
  ]
  node [
    id 1024
    label "lymphoid mhc ii negative non classical monocyte"
  ]
  node [
    id 1025
    label "obsolete antibody secreting cell"
  ]
  node [
    id 1026
    label "kidney papillary duct principal cells"
  ]
  node [
    id 1027
    label "kidney collecting duct principal cells"
  ]
  node [
    id 1028
    label "lymph gland hemocytes"
  ]
  node [
    id 1029
    label "lymph gland plasmatocytes"
  ]
  node [
    id 1030
    label "odontoblasts"
  ]
  node [
    id 1031
    label "cd8+ regulatory t cells"
  ]
  node [
    id 1032
    label "cd8+cxcr3+ t cells"
  ]
  node [
    id 1033
    label "non motile sperm cells"
  ]
  node [
    id 1034
    label "multi ciliated epithelial cells"
  ]
  node [
    id 1035
    label "pigmented ciliary epithelial cells"
  ]
  node [
    id 1036
    label "pigmented epithelial cells"
  ]
  node [
    id 1037
    label "short lived plasma cells"
  ]
  node [
    id 1038
    label "igg short lived plasma cells"
  ]
  node [
    id 1039
    label "type 2 vestibular sensory cell of epithelium of macula of saccule of membranous labyrinth"
  ]
  node [
    id 1040
    label "pinealocytes"
  ]
  node [
    id 1041
    label "pleural mesothelial cells"
  ]
  node [
    id 1042
    label "mesothelial cell of parietal pleura"
  ]
  node [
    id 1043
    label "cd4 positive, cd25 positive, alpha beta regulatory t cell"
  ]
  node [
    id 1044
    label "paneth cells"
  ]
  node [
    id 1045
    label "paneth cells of the appendix"
  ]
  node [
    id 1046
    label "appendix glandular cells"
  ]
  node [
    id 1047
    label "b220+cd38+ naive b cells"
  ]
  node [
    id 1048
    label "b220 low cd38 positive naive b cell"
  ]
  node [
    id 1049
    label "mature natural killer t cells"
  ]
  node [
    id 1050
    label "type 2 natural killer t cells"
  ]
  node [
    id 1051
    label "cd4 positive, cxcr3 negative, ccr6 negative, alpha beta t cell"
  ]
  node [
    id 1052
    label "transitional myocyte of anterior internodal tract"
  ]
  node [
    id 1053
    label "kidney tubule epithelial cells"
  ]
  node [
    id 1054
    label "lens fiber cells"
  ]
  node [
    id 1055
    label "primary lens fiber"
  ]
  node [
    id 1056
    label "cell"
  ]
  node [
    id 1057
    label "abnormal cell"
  ]
  node [
    id 1058
    label "epithelial cells of viscerocranial mucosa"
  ]
  node [
    id 1059
    label "thymic macrophage"
  ]
  node [
    id 1060
    label "thymic cortical macrophage"
  ]
  node [
    id 1061
    label "neurosecretory neuron"
  ]
  node [
    id 1062
    label "parvocellular neuron"
  ]
  node [
    id 1063
    label "hypothalamus native cells"
  ]
  node [
    id 1064
    label "cd34 positive, cd38 positive megakaryocyte erythroid progenitor cell"
  ]
  node [
    id 1065
    label "kidney capillary endothelial cells"
  ]
  node [
    id 1066
    label "fetal thymocytes"
  ]
  node [
    id 1067
    label "mature dendritic epithelial t cells precursor"
  ]
  node [
    id 1068
    label "motile cells"
  ]
  node [
    id 1069
    label "motile sperm cells"
  ]
  node [
    id 1070
    label "luminal epithelial cells of mammary gland"
  ]
  node [
    id 1071
    label "regular cardiac muscle fiber"
  ]
  node [
    id 1072
    label "regular interatrial cardiac myocyte"
  ]
  node [
    id 1073
    label "bm4 b cell"
  ]
  node [
    id 1074
    label "ecto epithelial cells"
  ]
  node [
    id 1075
    label "type 1 cells of adrenal cortex"
  ]
  node [
    id 1076
    label "mineralocorticoid secreting cells"
  ]
  node [
    id 1077
    label "cd38+ igg memory b cells"
  ]
  node [
    id 1078
    label "igd positive cd38 positive igg memory b cell"
  ]
  node [
    id 1079
    label "uric acid accumulating cell"
  ]
  node [
    id 1080
    label "cd4 positive, alpha beta memory t cell"
  ]
  node [
    id 1081
    label "cd4 positive, alpha beta memory t cell, cd45ro positive"
  ]
  node [
    id 1082
    label "non striated muscle cells"
  ]
  node [
    id 1083
    label "visceral muscle cells"
  ]
  node [
    id 1084
    label "neuroblast (sensu nematoda and protostomia)"
  ]
  node [
    id 1085
    label "gammadelta-17 cells"
  ]
  node [
    id 1086
    label "interplexiform cells"
  ]
  node [
    id 1087
    label "epithelial cells of anal column"
  ]
  node [
    id 1088
    label "nonkeratinized epithelial cells of anal column"
  ]
  node [
    id 1089
    label "spindle shaped medullary thymic epithelial cells"
  ]
  node [
    id 1090
    label "extramedullary cells"
  ]
  node [
    id 1091
    label "blood cells"
  ]
  node [
    id 1092
    label "blood cells (sensu nematoda and protostomia)"
  ]
  node [
    id 1093
    label "adult skeletal muscle myoblast"
  ]
  node [
    id 1094
    label "skeletal myoblasts"
  ]
  node [
    id 1095
    label "glycinergic neuron"
  ]
  node [
    id 1096
    label "epithelial cells of tracheobronchial tree"
  ]
  node [
    id 1097
    label "basal epithelial cell of tracheobronchial tree"
  ]
  node [
    id 1098
    label "early embryonic cell"
  ]
  node [
    id 1099
    label "morula cells"
  ]
  node [
    id 1100
    label "endothelial cells of arteriole"
  ]
  node [
    id 1101
    label "kidney efferent arteriole endothelial cells"
  ]
  node [
    id 1102
    label "kidney efferent arteriole cell"
  ]
  node [
    id 1103
    label "fungal spore"
  ]
  node [
    id 1104
    label "monopoietic cells"
  ]
  node [
    id 1105
    label "synoviocytes"
  ]
  node [
    id 1106
    label "glycosaminoglycan secreting cell"
  ]
  node [
    id 1107
    label "syncytial cells"
  ]
  node [
    id 1108
    label "binucleate cells"
  ]
  node [
    id 1109
    label "cardiac pacemaker cells"
  ]
  node [
    id 1110
    label "atrioventricular node cells"
  ]
  node [
    id 1111
    label "cardiac septum native cells"
  ]
  node [
    id 1112
    label "unimodal nocireceptor"
  ]
  node [
    id 1113
    label "cutaneous/subcutaneous mechanoreceptor cell"
  ]
  node [
    id 1114
    label "hair down neuron"
  ]
  node [
    id 1115
    label "polyploid cells"
  ]
  node [
    id 1116
    label "endopolyploid cells"
  ]
  node [
    id 1117
    label "vascular endothelial cells"
  ]
  node [
    id 1118
    label "cardiac neuron"
  ]
  node [
    id 1119
    label "heart cells"
  ]
  node [
    id 1120
    label "immature astrocytes"
  ]
  node [
    id 1121
    label "light pinealocytes"
  ]
  node [
    id 1122
    label "type 3 spiral ligament fibrocytes"
  ]
  node [
    id 1123
    label "brush cells of epithelium proper of large intestine"
  ]
  node [
    id 1124
    label "serous cell of epithelium of bronchus"
  ]
  node [
    id 1125
    label "long lived plasma cells"
  ]
  node [
    id 1126
    label "fraction f mature b cells"
  ]
  node [
    id 1127
    label "bm1 b cells"
  ]
  node [
    id 1128
    label "window cell"
  ]
  node [
    id 1129
    label "cardiac muscle cell (sensu arthopoda)"
  ]
  node [
    id 1130
    label "nucleated reticulocytes"
  ]
  node [
    id 1131
    label "reticulocyte"
  ]
  node [
    id 1132
    label "naive regulatory t cells"
  ]
  node [
    id 1133
    label "gr1 low non classical monocytes"
  ]
  node [
    id 1134
    label "columnar chondrocytes"
  ]
  node [
    id 1135
    label "fibroblasts of dense regular elastic tissue"
  ]
  node [
    id 1136
    label "lens epithelial cells"
  ]
  node [
    id 1137
    label "anterior lens cells"
  ]
  node [
    id 1138
    label "flask cells"
  ]
  node [
    id 1139
    label "mature vgamma2 positive fetal thymocytes"
  ]
  node [
    id 1140
    label "rod bipolar cells (sensu mus)"
  ]
  node [
    id 1141
    label "mast cell progenitor"
  ]
  node [
    id 1142
    label "fc epsilon rialpha low mast cells progenitor"
  ]
  node [
    id 1143
    label "non branched duct epithelial cells"
  ]
  node [
    id 1144
    label "epithelial cells of lacrimal duct"
  ]
  node [
    id 1145
    label "cd19 positive b cells"
  ]
  node [
    id 1146
    label "transitional stage b cells"
  ]
  node [
    id 1147
    label "fibroblasts of arm"
  ]
  node [
    id 1148
    label "kidney venous blood vessel cell"
  ]
  node [
    id 1149
    label "vasa recta cells"
  ]
  node [
    id 1150
    label "vein endothelial cells"
  ]
  node [
    id 1151
    label "cns interneuron"
  ]
  node [
    id 1152
    label "cd8 positive, alpha beta memory t cell"
  ]
  node [
    id 1153
    label "cd8 positive, alpha beta memory t cell, cd45ro positive"
  ]
  node [
    id 1154
    label "b220 positive cd38 positive unswitched memory b cells"
  ]
  node [
    id 1155
    label "b220 low cd38 positive unswitched memory b cell"
  ]
  node [
    id 1156
    label "fibroblasts of connective tissue of prostate"
  ]
  node [
    id 1157
    label "salivary gland cells"
  ]
  node [
    id 1158
    label "leukocyte"
  ]
  node [
    id 1159
    label "agranular leukocytes"
  ]
  node [
    id 1160
    label "gr1 high classical monocyte"
  ]
  node [
    id 1161
    label "mhc ii positive classical monocyte"
  ]
  node [
    id 1162
    label "striated visceral muscle cells"
  ]
  node [
    id 1163
    label "transversely striated visceral muscle cell"
  ]
  node [
    id 1164
    label "digestive enzyme secreting cells"
  ]
  node [
    id 1165
    label "basal cells of epithelium of terminal bronchiole"
  ]
  node [
    id 1166
    label "bronchioalveolar stem cell"
  ]
  node [
    id 1167
    label "basal cell of epithelium of respiratory bronchiole"
  ]
  node [
    id 1168
    label "obsolete meristemoid"
  ]
  node [
    id 1169
    label "endothelial cells of sinusoid"
  ]
  node [
    id 1170
    label "liver sinusoidal endothelial cells"
  ]
  node [
    id 1171
    label "single positive cd8 thymocytes"
  ]
  node [
    id 1172
    label "semimature cd8 single positive thymocytes"
  ]
  node [
    id 1173
    label "epithelial cells of stomach"
  ]
  node [
    id 1174
    label "stomach neuroendocrine cells"
  ]
  node [
    id 1175
    label "agm hematopoietic stem cell"
  ]
  node [
    id 1176
    label "neutrophilic metamyelocytes"
  ]
  node [
    id 1177
    label "bone matrix secreting cells"
  ]
  node [
    id 1178
    label "epithelial cells of sweat gland"
  ]
  node [
    id 1179
    label "epithelial cells of skin gland"
  ]
  node [
    id 1180
    label "adrenocorticotropic hormone secreting cells"
  ]
  node [
    id 1181
    label "germline stem cells"
  ]
  node [
    id 1182
    label "obsolete trichome"
  ]
  node [
    id 1183
    label "columnar cells of the colon"
  ]
  node [
    id 1184
    label "follicular cells of ovary"
  ]
  node [
    id 1185
    label "visual system neuron"
  ]
  node [
    id 1186
    label "bipolar neurons"
  ]
  node [
    id 1187
    label "multipotent stem cells"
  ]
  node [
    id 1188
    label "bm3 b cells"
  ]
  node [
    id 1189
    label "male germ cells"
  ]
  node [
    id 1190
    label "peritoneal mesothelial cells"
  ]
  node [
    id 1191
    label "mesothelial cell of parietal peritoneum"
  ]
  node [
    id 1192
    label "purkinje myocytes of interventricular septum"
  ]
  node [
    id 1193
    label "purkinje myocytes"
  ]
  node [
    id 1194
    label "glycolytic muscle fiber"
  ]
  node [
    id 1195
    label "white muscle cells"
  ]
  node [
    id 1196
    label "lung macrophage"
  ]
  node [
    id 1197
    label "obsolete generative cell"
  ]
  node [
    id 1198
    label "basophilic erythroblasts"
  ]
  node [
    id 1199
    label "glya positive basophillic erythroblast"
  ]
  node [
    id 1200
    label "small intestine glandular cells"
  ]
  node [
    id 1201
    label "duodenum glandular cells"
  ]
  node [
    id 1202
    label "endothelial cell of umbilical vein"
  ]
  node [
    id 1203
    label "supportive cells"
  ]
  node [
    id 1204
    label "neuromast support cells"
  ]
  node [
    id 1205
    label "mesenchymal stem cells of umbilical cord"
  ]
  node [
    id 1206
    label "mesenchymal stem cells of wharton's jelly"
  ]
  node [
    id 1207
    label "epithelial cells of nasolacrimal duct"
  ]
  node [
    id 1208
    label "glandular cells of stomach"
  ]
  node [
    id 1209
    label "stomach enteroendocrine cells"
  ]
  node [
    id 1210
    label "cd56 negative, cd161 positive immature natural killer cell"
  ]
  node [
    id 1211
    label "type 2 muscle fibers"
  ]
  node [
    id 1212
    label "type 2b muscle fibers"
  ]
  node [
    id 1213
    label "innate effector t cells"
  ]
  node [
    id 1214
    label "female germ cells"
  ]
  node [
    id 1215
    label "female germ line stem cells"
  ]
  node [
    id 1216
    label "ventricular myocytes"
  ]
  node [
    id 1217
    label "peptidergic neuron"
  ]
  node [
    id 1218
    label "anucleate cells"
  ]
  node [
    id 1219
    label "serotonin secreting cell"
  ]
  node [
    id 1220
    label "kidney interstitial suppressor macrophage"
  ]
  node [
    id 1221
    label "myoepithelial cells of dilator pupillae"
  ]
  node [
    id 1222
    label "ly49h negative natural killer cells"
  ]
  node [
    id 1223
    label "preadipocytes"
  ]
  node [
    id 1224
    label "brown preadipocytes"
  ]
  node [
    id 1225
    label "cerebral cortex glial cells"
  ]
  node [
    id 1226
    label "neuron of the dorsal spinal cord"
  ]
  node [
    id 1227
    label "oxidative muscle fiber"
  ]
  node [
    id 1228
    label "type 2a muscle fibers"
  ]
  node [
    id 1229
    label "contractile cells"
  ]
  node [
    id 1230
    label "electrically responsive cells"
  ]
  node [
    id 1231
    label "obsolete paraganglial cells"
  ]
  node [
    id 1232
    label "experimentally modified cell in vitro"
  ]
  node [
    id 1233
    label "cd8alpha positive thymic conventional dendritic cell"
  ]
  node [
    id 1234
    label "sinoatrial node cells"
  ]
  node [
    id 1235
    label "basal epithelial cell of prostatic acinus"
  ]
  node [
    id 1236
    label "basal cells of prostate epithelium"
  ]
  node [
    id 1237
    label "epididymis glandular cells"
  ]
  node [
    id 1238
    label "duct epithelial cells"
  ]
  node [
    id 1239
    label "insulating cell"
  ]
  node [
    id 1240
    label "germ line cells"
  ]
  node [
    id 1241
    label "interlobulary vein endothelial cells"
  ]
  node [
    id 1242
    label "interlobular vein cell"
  ]
  node [
    id 1243
    label "germ line stem cells (sensu vertebrata)"
  ]
  node [
    id 1244
    label "ghrelin secreting cells"
  ]
  node [
    id 1245
    label "obsolete breast adipocytes"
  ]
  node [
    id 1246
    label "type d enteroendocrine cells"
  ]
  node [
    id 1247
    label "somatostatin secreting cell"
  ]
  node [
    id 1248
    label "germ cell"
  ]
  node [
    id 1249
    label "mesodermal cells"
  ]
  node [
    id 1250
    label "intermediate mesodermal cells"
  ]
  node [
    id 1251
    label "cd38 positive igg negative class switched memory b cells"
  ]
  node [
    id 1252
    label "b220 positive cd38 positive igg negative class switched memory b cells"
  ]
  node [
    id 1253
    label "obsolete epithelial cell of gland"
  ]
  node [
    id 1254
    label "immature cd8 alpha negative cd11b positive dendritic cells"
  ]
  node [
    id 1255
    label "mesothelial cells of visceral pleura"
  ]
  node [
    id 1256
    label "oenocytes"
  ]
  node [
    id 1257
    label "glr cells"
  ]
  node [
    id 1258
    label "cd8 alpha-positive cd11b-negative dendritic cells"
  ]
  node [
    id 1259
    label "splenic macrophage"
  ]
  node [
    id 1260
    label "splenic red pulp macrophage"
  ]
  node [
    id 1261
    label "dark cell of eccrine sweat gland"
  ]
  node [
    id 1262
    label "eccrine cells"
  ]
  node [
    id 1263
    label "sweat secreting cells"
  ]
  node [
    id 1264
    label "hematopoietic oligopotent progenitor cells"
  ]
  node [
    id 1265
    label "hematopoietic oligopotent progenitor cell, lineage negative"
  ]
  node [
    id 1266
    label "epithelial cell of stratum corneum of esophageal epithelium"
  ]
  node [
    id 1267
    label "spongioblasts"
  ]
  node [
    id 1268
    label "neuron associated cells (sensu vertebrata)"
  ]
  node [
    id 1269
    label "unswitched memory b cells"
  ]
  node [
    id 1270
    label "sensory processing neuron"
  ]
  node [
    id 1271
    label "neonatal cardiomyocytes"
  ]
  node [
    id 1272
    label "polymodal nocireceptor"
  ]
  node [
    id 1273
    label "mature cd8 alpha negative cd11b positive dendritic cell"
  ]
  node [
    id 1274
    label "lateral ventricle neuron"
  ]
  node [
    id 1275
    label "smooth muscle cells of small intestine"
  ]
  node [
    id 1276
    label "non striated muscle fiber of duodenum"
  ]
  node [
    id 1277
    label "mesenchymal stem cells of the bone marrow"
  ]
  node [
    id 1278
    label "bone marrow cells"
  ]
  node [
    id 1279
    label "fungal asexual spore"
  ]
  node [
    id 1280
    label "fungal cell"
  ]
  node [
    id 1281
    label "vegetative cells (sensu fungi)"
  ]
  node [
    id 1282
    label "db2 cone bipolar cells"
  ]
  node [
    id 1283
    label "smooth muscle cells of trachea"
  ]
  node [
    id 1284
    label "mature alpha beta t cells"
  ]
  node [
    id 1285
    label "cd8 positive, cxcr3 negative, ccr6 negative, alpha beta t cell"
  ]
  node [
    id 1286
    label "type 2 cytotoxic t cells"
  ]
  node [
    id 1287
    label "multinucleate macroconidium"
  ]
  node [
    id 1288
    label "multinucleate blastsoconidium"
  ]
  node [
    id 1289
    label "blastoconidium"
  ]
  node [
    id 1290
    label "ligament cells"
  ]
  node [
    id 1291
    label "coelomocytes"
  ]
  node [
    id 1292
    label "bladder cells"
  ]
  node [
    id 1293
    label "urothelial cells of trigone of urinary bladder"
  ]
  node [
    id 1294
    label "enucleate erythrocyte"
  ]
  node [
    id 1295
    label "echinocytes"
  ]
  node [
    id 1296
    label "il4 secreting type 2 natural killer t cells"
  ]
  node [
    id 1297
    label "articular chondrocytes"
  ]
  node [
    id 1298
    label "cd14 positive monocytes"
  ]
  node [
    id 1299
    label "stomatal guard cells"
  ]
  node [
    id 1300
    label "renal filtration cell"
  ]
  node [
    id 1301
    label "epithelial cells of bowman's capsule"
  ]
  node [
    id 1302
    label "peritoneal macrophage"
  ]
  node [
    id 1303
    label "interstitial cells of cajal"
  ]
  node [
    id 1304
    label "cd117 positive common myeloid progenitor or cd217 positive common lymphoid progenitor"
  ]
  node [
    id 1305
    label "common myeloid progenitor"
  ]
  node [
    id 1306
    label "common myeloid progenitor, cd34 positive"
  ]
  node [
    id 1307
    label "kidney tubule cells"
  ]
  node [
    id 1308
    label "pronephric nephron tubule epithelial cell"
  ]
  node [
    id 1309
    label "vgamma2 negative"
  ]
  node [
    id 1310
    label "arterial endothelial cells"
  ]
  node [
    id 1311
    label "pulmonary artery endothelial cells"
  ]
  node [
    id 1312
    label "mature eosinophils"
  ]
  node [
    id 1313
    label "quiescent skeletal muscle satellite cells"
  ]
  node [
    id 1314
    label "amoeboid cells"
  ]
  node [
    id 1315
    label "y bearing sperm"
  ]
  node [
    id 1316
    label "kidney inner medulla cell"
  ]
  node [
    id 1317
    label "kidney inner medulla interstitial cells"
  ]
  node [
    id 1318
    label "kidney medulla interstitial cells"
  ]
  node [
    id 1319
    label "cardiac ventricle fibroblast"
  ]
  node [
    id 1320
    label "placental pericytes"
  ]
  node [
    id 1321
    label "erythroid progenitor cell, mammalian"
  ]
  node [
    id 1322
    label "class switched memory b cells"
  ]
  node [
    id 1323
    label "ige memory b cells"
  ]
  node [
    id 1324
    label "non striated muscle fiber of descending colon"
  ]
  node [
    id 1325
    label "gallbladder fibroblasts"
  ]
  node [
    id 1326
    label "secondary spermatocytes"
  ]
  node [
    id 1327
    label "haploid cells"
  ]
  node [
    id 1328
    label "malpighian tubule stellate cells"
  ]
  node [
    id 1329
    label "chromaffin cell of ovary"
  ]
  node [
    id 1330
    label "chromaffin cell of right ovary"
  ]
  node [
    id 1331
    label "memory regulatory t cells"
  ]
  node [
    id 1332
    label "memory ccr4 positive regulatory t cell"
  ]
  node [
    id 1333
    label "ccr4 positive regulatory t cells"
  ]
  node [
    id 1334
    label "smooth muscle cells of the umbilical vein"
  ]
  node [
    id 1335
    label "mucosal type mast cells"
  ]
  node [
    id 1336
    label "kidney interstitial inflammatory macrophage"
  ]
  node [
    id 1337
    label "adepithelial cells"
  ]
  node [
    id 1338
    label "kidney artery smooth muscle cells"
  ]
  node [
    id 1339
    label "interlobulary artery smooth muscle cell"
  ]
  node [
    id 1340
    label "interlobular artery cells"
  ]
  node [
    id 1341
    label "macroglial cells"
  ]
  node [
    id 1342
    label "obsolete spore"
  ]
  node [
    id 1343
    label "biogenic amine secreting cells"
  ]
  node [
    id 1344
    label "smooth muscle cells of cecum"
  ]
  node [
    id 1345
    label "fibroblast of villous mesenchyme"
  ]
  node [
    id 1346
    label "keratin accumulating cells"
  ]
  node [
    id 1347
    label "corneocytes"
  ]
  node [
    id 1348
    label "mature b cells"
  ]
  node [
    id 1349
    label "photosynthetic cells"
  ]
  node [
    id 1350
    label "fibroblasts neural crest derived"
  ]
  node [
    id 1351
    label "keratocytes"
  ]
  node [
    id 1352
    label "microfold cell of epithelium proper of jejunum"
  ]
  node [
    id 1353
    label "neuronal brush cells"
  ]
  node [
    id 1354
    label "small intestine delta cell"
  ]
  node [
    id 1355
    label "circulating endothelial cells"
  ]
  node [
    id 1356
    label "smooth muscle cells of the esophagus"
  ]
  node [
    id 1357
    label "epidermal ciliary cell"
  ]
  node [
    id 1358
    label "vasa recta descending limb cells"
  ]
  node [
    id 1359
    label "late promyelocytes"
  ]
  node [
    id 1360
    label "mesothelial cells of epicardium"
  ]
  node [
    id 1361
    label "his purkinje system cell"
  ]
  node [
    id 1362
    label "atrioventricular bundle cells"
  ]
  node [
    id 1363
    label "chromaffin cells of paraganglion"
  ]
  node [
    id 1364
    label "metabolising cells"
  ]
  node [
    id 1365
    label "fat body cells"
  ]
  node [
    id 1366
    label "glucocorticoid secreting cells"
  ]
  node [
    id 1367
    label "pacemaker cells of sinoatrial node"
  ]
  node [
    id 1368
    label "calcitonin secreting cells"
  ]
  node [
    id 1369
    label "h- cells"
  ]
  node [
    id 1370
    label "myocardial endocrine cells"
  ]
  node [
    id 1371
    label "myocardial endocrine cells of interventricular septum"
  ]
  node [
    id 1372
    label "kidney cortex vein cell"
  ]
  node [
    id 1373
    label "arcuate vein cell"
  ]
  node [
    id 1374
    label "kidney arterial blood vessel cell"
  ]
  node [
    id 1375
    label "progesterone secreting cells"
  ]
  node [
    id 1376
    label "garland cell"
  ]
  node [
    id 1377
    label "nephrocytes"
  ]
  node [
    id 1378
    label "choroid plexus epithelial cells"
  ]
  node [
    id 1379
    label "transporting cells"
  ]
  node [
    id 1380
    label "mesangial cells"
  ]
  node [
    id 1381
    label "glomerular mesangial cells"
  ]
  node [
    id 1382
    label "glomerular cells"
  ]
  node [
    id 1383
    label "mucus neck cells of gastric gland"
  ]
  node [
    id 1384
    label "mucous cells of stomach"
  ]
  node [
    id 1385
    label "mucous neck cells"
  ]
  node [
    id 1386
    label "hypertrophic chondrocytes"
  ]
  node [
    id 1387
    label "excitatory motor neuron"
  ]
  node [
    id 1388
    label "structural cells"
  ]
  node [
    id 1389
    label "scleral cells"
  ]
  node [
    id 1390
    label "purkinje myocyte of internodal tract"
  ]
  node [
    id 1391
    label "skin melanocytes"
  ]
  node [
    id 1392
    label "beige adipocytes"
  ]
  node [
    id 1393
    label "pollen mother cells"
  ]
  node [
    id 1394
    label "podocyte (sensu diptera)"
  ]
  node [
    id 1395
    label "crystal cell"
  ]
  node [
    id 1396
    label "kidney afferent arteriole cell"
  ]
  node [
    id 1397
    label "eosinophilic promyelocytes"
  ]
  node [
    id 1398
    label "kidney outer medulla collecting duct principal cell"
  ]
  node [
    id 1399
    label "type l enteroendocrine cells"
  ]
  node [
    id 1400
    label "inner renal medulla vasa recta cells"
  ]
  node [
    id 1401
    label "actinomycete type spore"
  ]
  node [
    id 1402
    label "kit positive erythroid progenitor cell"
  ]
  node [
    id 1403
    label "parasympathetic neuron"
  ]
  node [
    id 1404
    label "endo epithelial cells"
  ]
  node [
    id 1405
    label "epithelial cell of parathyroid gland"
  ]
  node [
    id 1406
    label "parathyroid glandular cells"
  ]
  node [
    id 1407
    label "epidermal mucus secreting cells"
  ]
  node [
    id 1408
    label "basophil mast cell progenitor"
  ]
  node [
    id 1409
    label "sebocytes"
  ]
  node [
    id 1410
    label "visual pigment cells"
  ]
  node [
    id 1411
    label "slow muscle cells"
  ]
  node [
    id 1412
    label "anterior lateral line nerve glial cells"
  ]
  node [
    id 1413
    label "simple columnar epithelial cells"
  ]
  node [
    id 1414
    label "histoblasts"
  ]
  node [
    id 1415
    label "mural cells"
  ]
  node [
    id 1416
    label "obsolete osteochondroclast"
  ]
  node [
    id 1417
    label "immature basophils"
  ]
  node [
    id 1418
    label "band form basophil"
  ]
  node [
    id 1419
    label "endothelial cells of viscerocranial mucosa"
  ]
  node [
    id 1420
    label "microvascular endothelial cells"
  ]
  node [
    id 1421
    label "prostate gland microvascular endothelial cells"
  ]
  node [
    id 1422
    label "oviduct glandular cells"
  ]
  node [
    id 1423
    label "glandular cells of endometrium"
  ]
  node [
    id 1424
    label "terminally differentiated osteoblasts"
  ]
  node [
    id 1425
    label "choroid plexus macrophage"
  ]
  node [
    id 1426
    label "neuroblasts"
  ]
  node [
    id 1427
    label "neural crest derived neuroblasts"
  ]
  node [
    id 1428
    label "precementoblasts"
  ]
  node [
    id 1429
    label "hyphal cells"
  ]
  node [
    id 1430
    label "tracheobronchial chondrocyte"
  ]
  node [
    id 1431
    label "columnar cells of endocervix"
  ]
  node [
    id 1432
    label "epithelial cells of uterus"
  ]
  node [
    id 1433
    label "stellate neuron"
  ]
  node [
    id 1434
    label "cerebellar stellate cells"
  ]
  node [
    id 1435
    label "tonsil germinal center b cells"
  ]
  node [
    id 1436
    label "border cell of cochlea"
  ]
  node [
    id 1437
    label "type a synoviocytes"
  ]
  node [
    id 1438
    label "cd8 alpha alpha positive, gamma delta intraepithelial t cell"
  ]
  node [
    id 1439
    label "obsolete bursa processed stem cells"
  ]
  node [
    id 1440
    label "basal cell of lactiferous duct"
  ]
  node [
    id 1441
    label "basal cell of acinus of lactiferous gland"
  ]
  node [
    id 1442
    label "jejunal goblet cells"
  ]
  node [
    id 1443
    label "immature vgamma1.1 positive, vdelta6.3 positive thymocyte"
  ]
  node [
    id 1444
    label "trabecular meshwork cells"
  ]
  node [
    id 1445
    label "langerin positive lymph node dendritic cells"
  ]
  node [
    id 1446
    label "neutrophilic promyelocytes"
  ]
  node [
    id 1447
    label "cd38 negative immature b cells"
  ]
  node [
    id 1448
    label "common dendritic progenitor"
  ]
  node [
    id 1449
    label "enterocytes of epithelium proper of small intestine"
  ]
  node [
    id 1450
    label "enterocyte of epithelium proper of jejunum"
  ]
  node [
    id 1451
    label "obsolete igm b cell"
  ]
  node [
    id 1452
    label "cyanophore"
  ]
  node [
    id 1453
    label "lateral line ganglion neuron"
  ]
  node [
    id 1454
    label "anterior lateral line ganglion neuron"
  ]
  node [
    id 1455
    label "cd25+ mast cells"
  ]
  node [
    id 1456
    label "forebrain astrocytes"
  ]
  node [
    id 1457
    label "forebrain neuroblasts"
  ]
  node [
    id 1458
    label "lamellocytes"
  ]
  node [
    id 1459
    label "immature eosinophils"
  ]
  node [
    id 1460
    label "band form eosinophils"
  ]
  node [
    id 1461
    label "melanotrope"
  ]
  node [
    id 1462
    label "ectocervical squamous cells"
  ]
  node [
    id 1463
    label "granule cells"
  ]
  node [
    id 1464
    label "cortical neuron"
  ]
  node [
    id 1465
    label "apoptosis fated cell"
  ]
  node [
    id 1466
    label "b220 low cd38 positive igg negative class switched memory b cell"
  ]
  node [
    id 1467
    label "defensive cells"
  ]
  node [
    id 1468
    label "squamous mesothelial cells of dura mater"
  ]
  node [
    id 1469
    label "border follicle cell"
  ]
  node [
    id 1470
    label "alarm substance cells"
  ]
  node [
    id 1471
    label "type f cells of pancreatic acinus"
  ]
  node [
    id 1472
    label "multinucleate arthroconidium"
  ]
  node [
    id 1473
    label "arthroconidium"
  ]
  node [
    id 1474
    label "merkel cell"
  ]
  node [
    id 1475
    label "vacuolar absorptive cell of epithelium proper of large intestine"
  ]
  node [
    id 1476
    label "pigment erythroblast"
  ]
  node [
    id 1477
    label "amacrine cells"
  ]
  node [
    id 1478
    label "cd34 positive, cd38 positive eosinophil progenitor cell"
  ]
  node [
    id 1479
    label "axial mesodermal cells"
  ]
  node [
    id 1480
    label "mammary stem cells"
  ]
  node [
    id 1481
    label "neuron associated cells"
  ]
  node [
    id 1482
    label "chromaffin cells of left ovary"
  ]
  node [
    id 1483
    label "ly49d negative natural killer cell"
  ]
  node [
    id 1484
    label "cystoblast"
  ]
  node [
    id 1485
    label "stem cells of gastric gland"
  ]
  node [
    id 1486
    label "fibroblast of subepithelial connective tissue of prostatic gland"
  ]
  node [
    id 1487
    label "pulmonary myofibroblast"
  ]
  node [
    id 1488
    label "nonkeratinized cells of epidermis"
  ]
  node [
    id 1489
    label "primary follicular cell of ovary"
  ]
  node [
    id 1490
    label "pituitary gland cell"
  ]
  node [
    id 1491
    label "goblet cells of epithelium of pyloric gland"
  ]
  node [
    id 1492
    label "sheath cells"
  ]
  node [
    id 1493
    label "nucleated thrombocytes"
  ]
  node [
    id 1494
    label "hensen cells"
  ]
  node [
    id 1495
    label "purkinje myocyte of atrioventricular bundle"
  ]
  node [
    id 1496
    label "ventricular cardiac muscle cells"
  ]
  node [
    id 1497
    label "early lymphoid progenitor"
  ]
  node [
    id 1498
    label "lens cells"
  ]
  node [
    id 1499
    label "compound eye cone cell"
  ]
  node [
    id 1500
    label "b1 cells"
  ]
  node [
    id 1501
    label "b1a cells"
  ]
  node [
    id 1502
    label "obsolete ige b cell"
  ]
  node [
    id 1503
    label "external limiting cell of vestibular epithelium"
  ]
  node [
    id 1504
    label "undifferentiated cells of bronchus epithelium"
  ]
  node [
    id 1505
    label "microfold cells of epithelium proper of ileum"
  ]
  node [
    id 1506
    label "chromophobe cell"
  ]
  node [
    id 1507
    label "notochordal cells"
  ]
  node [
    id 1508
    label "obsolete prestalk a cell"
  ]
  node [
    id 1509
    label "paraganglial type i cell"
  ]
  node [
    id 1510
    label "dermal dendritic cells"
  ]
  node [
    id 1511
    label "langerin negative dermal dendritic cells"
  ]
  node [
    id 1512
    label "fibroblast of connective tissue of glandular part of prostate"
  ]
  node [
    id 1513
    label "ganglion mother cells"
  ]
  node [
    id 1514
    label "polar body"
  ]
  node [
    id 1515
    label "first polar body"
  ]
  node [
    id 1516
    label "labyrinth supporting cells"
  ]
  node [
    id 1517
    label "odontocytes"
  ]
  node [
    id 1518
    label "cardiac blood vessel endothelial cell"
  ]
  node [
    id 1519
    label "vasa recta ascending limb cell"
  ]
  node [
    id 1520
    label "dark thymic epithelial cell"
  ]
  node [
    id 1521
    label "intermediate cd8 single positive"
  ]
  node [
    id 1522
    label "female germ line stem cells (sensu nematoda and protostomia)"
  ]
  node [
    id 1523
    label "hemangioblast precursor"
  ]
  node [
    id 1524
    label "pre conventional dendritic cell"
  ]
  node [
    id 1525
    label "kit low proerythroblast"
  ]
  node [
    id 1526
    label "fibroblast of connective tissue of nonglandular part of prostate"
  ]
  node [
    id 1527
    label "activated cd8 positive, alpha beta t cell, human"
  ]
  node [
    id 1528
    label "gut associated lymphoid tissue associated lymphoid tissue macrophage"
  ]
  node [
    id 1529
    label "tonsillar macrophage"
  ]
  node [
    id 1530
    label "specialized cardiac myocytes"
  ]
  node [
    id 1531
    label "epithelial cells of thyroid gland"
  ]
  node [
    id 1532
    label "corneal endothelial cells"
  ]
  node [
    id 1533
    label "epithelial cells of umbilical artery"
  ]
  node [
    id 1534
    label "intermediate thymic epithelial cell"
  ]
  node [
    id 1535
    label "splenic fibroblasts"
  ]
  node [
    id 1536
    label "reticular cells of splenic cord"
  ]
  node [
    id 1537
    label "obsolete cytotoxic t cells"
  ]
  node [
    id 1538
    label "lymphoid lineage restricted progenitor cells"
  ]
  node [
    id 1539
    label "natural killer cell progenitors"
  ]
  node [
    id 1540
    label "cd14 positive, cd16 low monocyte"
  ]
  node [
    id 1541
    label "intermediate monocytes"
  ]
  node [
    id 1542
    label "astrocytes of the spinal cord"
  ]
  node [
    id 1543
    label "obsolete ray initial"
  ]
  node [
    id 1544
    label "b2 cells"
  ]
  node [
    id 1545
    label "secondary neuron"
  ]
  node [
    id 1546
    label "erythroblasts"
  ]
  node [
    id 1547
    label "neutrophilic myelocytes"
  ]
  node [
    id 1548
    label "myelocytes"
  ]
  node [
    id 1549
    label "migratory neural crest cells"
  ]
  node [
    id 1550
    label "migratory trunk neural crest cells"
  ]
  node [
    id 1551
    label "continuous cell line cells"
  ]
  node [
    id 1552
    label "retinal blood vessel endothelial cells"
  ]
  node [
    id 1553
    label "megaspore mother cell"
  ]
  node [
    id 1554
    label "primitive cardiac myocytes"
  ]
  node [
    id 1555
    label "unipotent stem cells"
  ]
  node [
    id 1556
    label "cerebrospinal fluid secreting cells"
  ]
  node [
    id 1557
    label "leucoblasts"
  ]
  node [
    id 1558
    label "ammon's horn basket cell"
  ]
  node [
    id 1559
    label "basket cells"
  ]
  node [
    id 1560
    label "omental adipocytes"
  ]
  node [
    id 1561
    label "melanocytes of foreskin"
  ]
  node [
    id 1562
    label "foreskin melanocytes"
  ]
  node [
    id 1563
    label "parietal epithelial cells"
  ]
  node [
    id 1564
    label "cd4 positive, cd8 intermediate double positive thymocyte"
  ]
  node [
    id 1565
    label "stratified squamous epithelial cells"
  ]
  node [
    id 1566
    label "non keratinizing barrier epithelial cells"
  ]
  node [
    id 1567
    label "cd4 positive type 1 nk t cell secreting il-4"
  ]
  node [
    id 1568
    label "male gamete"
  ]
  node [
    id 1569
    label "ciliated epithelial cell of esophagus"
  ]
  node [
    id 1570
    label "splenocytes"
  ]
  node [
    id 1571
    label "fraction b cells precursor b cells"
  ]
  node [
    id 1572
    label "fraction d precursor b cells"
  ]
  node [
    id 1573
    label "cardiac myoblasts"
  ]
  node [
    id 1574
    label "mature interstitial dendritic cell"
  ]
  node [
    id 1575
    label "interstitial dendritic cells"
  ]
  node [
    id 1576
    label "gnrh neuron"
  ]
  node [
    id 1577
    label "female gamete"
  ]
  node [
    id 1578
    label "gamete"
  ]
  node [
    id 1579
    label "tether cells"
  ]
  node [
    id 1580
    label "adventitial cells"
  ]
  node [
    id 1581
    label "ureter smooth muscle cells"
  ]
  node [
    id 1582
    label "paracrine cell"
  ]
  node [
    id 1583
    label "cd56 positive, cd161 positive immature natural killer cell"
  ]
  node [
    id 1584
    label "epicardial adipocytes"
  ]
  node [
    id 1585
    label "adipocytes of epicardial fat of right ventricle"
  ]
  node [
    id 1586
    label "kidney distal convoluted tubule epithelial cell"
  ]
  node [
    id 1587
    label "sebaceous gland of wolff"
  ]
  node [
    id 1588
    label "kidney outer medulla interstitial cells"
  ]
  node [
    id 1589
    label "kidney outer medulla cells"
  ]
  node [
    id 1590
    label "obsolete tracheid"
  ]
  node [
    id 1591
    label "transitional myocytes of atrioventricular bundle"
  ]
  node [
    id 1592
    label "transitional myocyte of right branch of atrioventricular bundle"
  ]
  node [
    id 1593
    label "buccal mucosa cells"
  ]
  node [
    id 1594
    label "lysozyme secreting cells"
  ]
  node [
    id 1595
    label "stratified epithelial stem cells"
  ]
  node [
    id 1596
    label "kidney glomerular epithelial cells"
  ]
  node [
    id 1597
    label "invertebrate nurse cell"
  ]
  node [
    id 1598
    label "microfold cells of epithelium of intestinal villus"
  ]
  node [
    id 1599
    label "progenitor t cells"
  ]
  node [
    id 1600
    label "early t cell precursors"
  ]
  node [
    id 1601
    label "subcutaneous adipocytes"
  ]
  node [
    id 1602
    label "mesenchyme condensation cells"
  ]
  node [
    id 1603
    label "central nervous system pericytes"
  ]
  node [
    id 1604
    label "obsolete nodal cardiac cells"
  ]
  node [
    id 1605
    label "internal epithelial cells of tympanic membrane"
  ]
  node [
    id 1606
    label "surface mucosal cells of stomach"
  ]
  node [
    id 1607
    label "obsolete igg b cell"
  ]
  node [
    id 1608
    label "meynert cells"
  ]
  node [
    id 1609
    label "kidney cortex collecting duct principal cells"
  ]
  node [
    id 1610
    label "stellate interneuron"
  ]
  node [
    id 1611
    label "spiderweb cells"
  ]
  node [
    id 1612
    label "colon glandular cells"
  ]
  node [
    id 1613
    label "glandular cells of the large intestine"
  ]
  node [
    id 1614
    label "amniotic membrane stem cells"
  ]
  node [
    id 1615
    label "spinal cord motor neuron"
  ]
  node [
    id 1616
    label "obsolete cells by nuclear number"
  ]
  node [
    id 1617
    label "hippocampal interneuron"
  ]
  node [
    id 1618
    label "collagen secreting cells"
  ]
  node [
    id 1619
    label "mononuclear cells of umbilical cord"
  ]
  node [
    id 1620
    label "bone marrow macrophage"
  ]
  node [
    id 1621
    label "obsolete central cell"
  ]
  node [
    id 1622
    label "cd1a+ dermal dendritic cells"
  ]
  node [
    id 1623
    label "myocytes of atrial septal branch of anterior internodal tract"
  ]
  node [
    id 1624
    label "obsolete fiber tracheid"
  ]
  node [
    id 1625
    label "olfactory receptor neuron"
  ]
  node [
    id 1626
    label "effector memory cd8 positive, alpha beta t cell"
  ]
  node [
    id 1627
    label "mature cd8 single positive thymocytes"
  ]
  node [
    id 1628
    label "raphe nuclei neuron"
  ]
  node [
    id 1629
    label "somatic motor neuron"
  ]
  node [
    id 1630
    label "lateral ventricle glial cells"
  ]
  node [
    id 1631
    label "kidney outer medulla peritubular capillary cells"
  ]
  node [
    id 1632
    label "obsolete pavement cell"
  ]
  node [
    id 1633
    label "second polar body"
  ]
  node [
    id 1634
    label "squamous cells of epidermis"
  ]
  node [
    id 1635
    label "kidney interstitial fibrocyte"
  ]
  node [
    id 1636
    label "brush border epithelial cells"
  ]
  node [
    id 1637
    label "primary pigment cells"
  ]
  node [
    id 1638
    label "cd4 negative, cd8 negative type i nk t cell"
  ]
  node [
    id 1639
    label "cd4 negative, cd8 negative type i nk t cell secreting interferon gamma"
  ]
  node [
    id 1640
    label "galanergic neuron"
  ]
  node [
    id 1641
    label "smooth muscle cells of the carotid artery"
  ]
  node [
    id 1642
    label "fast muscle myoblasts"
  ]
  node [
    id 1643
    label "somatic muscle myotube"
  ]
  node [
    id 1644
    label "somatic muscle cells"
  ]
  node [
    id 1645
    label "ecdysteroid secreting cell"
  ]
  node [
    id 1646
    label "double negative 1 thymocytes"
  ]
  node [
    id 1647
    label "cd34 positive, cd38 negative multipotent progenitor cell"
  ]
  node [
    id 1648
    label "mucosal invariant t cells"
  ]
  node [
    id 1649
    label "luminal cells of lactiferous duct"
  ]
  node [
    id 1650
    label "luminal cell of lactiferous terminal ductal lobular unit"
  ]
  node [
    id 1651
    label "primordial germ cells"
  ]
  node [
    id 1652
    label "t helper 22 cells"
  ]
  node [
    id 1653
    label "gammadelta27 positive"
  ]
  node [
    id 1654
    label "eukaryotic cells"
  ]
  node [
    id 1655
    label "bombesin stimulating hormone secreting cells"
  ]
  node [
    id 1656
    label "spinal cord medial motor column neuron"
  ]
  node [
    id 1657
    label "enucleated reticulocytes"
  ]
  node [
    id 1658
    label "ly-76 high reticulocytes"
  ]
  node [
    id 1659
    label "obsolete psto/alc"
  ]
  node [
    id 1660
    label "uninucleate macroconidium"
  ]
  node [
    id 1661
    label "uninucleate blastconidium"
  ]
  node [
    id 1662
    label "kidney pelvis cell"
  ]
  node [
    id 1663
    label "papillary tips cell"
  ]
  node [
    id 1664
    label "intestinal smooth muscle cells"
  ]
  node [
    id 1665
    label "smooth muscle cells of large intestine"
  ]
  node [
    id 1666
    label "blastema cells"
  ]
  node [
    id 1667
    label "fibroblast of periodontium"
  ]
  node [
    id 1668
    label "fibroblasts of peridontal ligament"
  ]
  node [
    id 1669
    label "cd8 alpha beta positive, alpha beta intraepithelial t cell"
  ]
  node [
    id 1670
    label "carbohydrate secreting cells"
  ]
  node [
    id 1671
    label "valve cells"
  ]
  node [
    id 1672
    label "obsolete epithelial cell of paranasal sinus part of viscerocranial mucosa"
  ]
  node [
    id 1673
    label "fibroblast of pulmonary artery"
  ]
  node [
    id 1674
    label "diploid cells"
  ]
  node [
    id 1675
    label "plug cells"
  ]
  node [
    id 1676
    label "igg memory b cells"
  ]
  node [
    id 1677
    label "obsolete mucilage cells"
  ]
  node [
    id 1678
    label "mechanoreceptor cells"
  ]
  node [
    id 1679
    label "articular chondrocytes of knee joint"
  ]
  node [
    id 1680
    label "basophilic metamyelocyte"
  ]
  node [
    id 1681
    label "cd34 positive, glya negative erythroid progenitor cell"
  ]
  node [
    id 1682
    label "obsolete retina retinal ganglion cell"
  ]
  node [
    id 1683
    label "forebrain radial glial cell"
  ]
  node [
    id 1684
    label "intestinal crypt stem cells"
  ]
  node [
    id 1685
    label "hematopoietic stem cell"
  ]
  node [
    id 1686
    label "obsolete passage cell"
  ]
  node [
    id 1687
    label "igg- class switched memory b cells"
  ]
  node [
    id 1688
    label "cd8 positive, alpha beta cytotoxic t cell"
  ]
  node [
    id 1689
    label "heterokaryon"
  ]
  node [
    id 1690
    label "dikaryon"
  ]
  node [
    id 1691
    label "ectodermal cells"
  ]
  node [
    id 1692
    label "surface ectoderm cells"
  ]
  node [
    id 1693
    label "olfactory bulb interneuron"
  ]
  node [
    id 1694
    label "mitral cells"
  ]
  node [
    id 1695
    label "myeloid suppressor cells"
  ]
  node [
    id 1696
    label "gr1 low myeloid suppressor cells"
  ]
  node [
    id 1697
    label "activated cd4 positive, cd25 positive, ccr4 positive, alpha beta regulatory t cell, human"
  ]
  node [
    id 1698
    label "vgamma5 positive cd8alpha alpha positive gamma delta intraepithelial t cell"
  ]
  node [
    id 1699
    label "lymphangioblasts"
  ]
  node [
    id 1700
    label "primary motor neuron"
  ]
  node [
    id 1701
    label "cap motoneuron"
  ]
  node [
    id 1702
    label "immature single positive t cells"
  ]
  node [
    id 1703
    label "mesenteric preadipocytes"
  ]
  node [
    id 1704
    label "kidney cortex artery cell"
  ]
  node [
    id 1705
    label "calvarial osteoblasts"
  ]
  node [
    id 1706
    label "syncytial epithelial cells"
  ]
  node [
    id 1707
    label "dense core granulated cell of epithelium of trachea"
  ]
  node [
    id 1708
    label "feyrter cell"
  ]
  node [
    id 1709
    label "pericardium fibroblast"
  ]
  node [
    id 1710
    label "p/d1 enteroendocrine cells"
  ]
  node [
    id 1711
    label "p enteroendocrine cells"
  ]
  node [
    id 1712
    label "cd8+cd25+ t cells"
  ]
  node [
    id 1713
    label "mature cd8 alpha low langerhans cells"
  ]
  node [
    id 1714
    label "female germ line stem cell (sensu vertebrata)"
  ]
  node [
    id 1715
    label "sphincter associated smooth muscle cells"
  ]
  node [
    id 1716
    label "smooth muscle fiber of sphincter of pupil"
  ]
  node [
    id 1717
    label "primary neuron"
  ]
  node [
    id 1718
    label "fraction c precursor b cell"
  ]
  node [
    id 1719
    label "trophoblast giant cells"
  ]
  node [
    id 1720
    label "secondary trophoblast giant cells"
  ]
  node [
    id 1721
    label "cholecystokin stimulating hormone secreting cell"
  ]
  node [
    id 1722
    label "vgamma1.1 positive, vdelta6.3 negative thymocyte"
  ]
  node [
    id 1723
    label "mature vgamma1.1 positive, vdelta6.3 negative thymocyte"
  ]
  node [
    id 1724
    label "pillar cells"
  ]
  node [
    id 1725
    label "adipocytes of epicardial fat of left ventricle"
  ]
  node [
    id 1726
    label "oxytocin stimulating hormone secreting cell"
  ]
  node [
    id 1727
    label "adrenal chromaffin cells"
  ]
  node [
    id 1728
    label "adrenal cortex chromaffin cells"
  ]
  node [
    id 1729
    label "perirenal fat cells"
  ]
  node [
    id 1730
    label "epidermal langerhans cells"
  ]
  node [
    id 1731
    label "double negative memory b cells"
  ]
  node [
    id 1732
    label "igg+ dn memory b cells"
  ]
  node [
    id 1733
    label "non-pigmented ciliary epithelial cells"
  ]
  node [
    id 1734
    label "double negative 2 thymocytes"
  ]
  node [
    id 1735
    label "dn2a thymocytes"
  ]
  node [
    id 1736
    label "brain macroglial cells"
  ]
  node [
    id 1737
    label "astrocytes of the cerebellum"
  ]
  node [
    id 1738
    label "histamine secreting cells"
  ]
  node [
    id 1739
    label "hemangioblast"
  ]
  node [
    id 1740
    label "ciliary muscle cells"
  ]
  node [
    id 1741
    label "oospore"
  ]
  node [
    id 1742
    label "male primordial germ cells"
  ]
  node [
    id 1743
    label "obsolete iga b cell"
  ]
  node [
    id 1744
    label "transitional stage 1 b cells"
  ]
  node [
    id 1745
    label "cd4 positive, alpha beta cytotoxic t cell"
  ]
  node [
    id 1746
    label "neuroglioblasts"
  ]
  node [
    id 1747
    label "motilin secreting cells"
  ]
  node [
    id 1748
    label "type ec2 enteroendocrine cell"
  ]
  node [
    id 1749
    label "ascospore"
  ]
  node [
    id 1750
    label "eggshell secreting cells"
  ]
  node [
    id 1751
    label "follicular epithelial cells"
  ]
  node [
    id 1752
    label "db1 cone bipolar cells"
  ]
  node [
    id 1753
    label "vertebrate lens cell"
  ]
  node [
    id 1754
    label "non terminally differentiated odontoblast"
  ]
  node [
    id 1755
    label "inner medulla vasa recta descending limb cell"
  ]
  node [
    id 1756
    label "seromucus secreting cells"
  ]
  node [
    id 1757
    label "serous cells"
  ]
  node [
    id 1758
    label "large intestine goblet cells"
  ]
  node [
    id 1759
    label "flight muscle cell"
  ]
  node [
    id 1760
    label "vgamma5 negative cd8alpha alpha positive gamma delta intraepithelial t cells"
  ]
  node [
    id 1761
    label "tracheobronchial serous cell"
  ]
  node [
    id 1762
    label "regular interventricular cardiac myocytes"
  ]
  node [
    id 1763
    label "kidney loop of henle cortical thick ascending limb epithelial cells"
  ]
  node [
    id 1764
    label "amniotic epithelial stem cells"
  ]
  node [
    id 1765
    label "single ciliated epithelial cells"
  ]
  node [
    id 1766
    label "prechondroblasts"
  ]
  node [
    id 1767
    label "neuron associated cells (sensu nematoda and protostomia)"
  ]
  node [
    id 1768
    label "glioblast (sensu nematoda and protostomia)"
  ]
  node [
    id 1769
    label "ureter adventitial cells"
  ]
  node [
    id 1770
    label "nkt.44 nk1.1-.th"
  ]
  node [
    id 1771
    label "oxygen accumulating cells"
  ]
  node [
    id 1772
    label "immature cd1a positive langerhans cell"
  ]
  node [
    id 1773
    label "obsolete t lymphoblasts"
  ]
  node [
    id 1774
    label "outer medulla vasa recta descending limb cell"
  ]
  node [
    id 1775
    label "outer renal medulla vasa recta cells"
  ]
  node [
    id 1776
    label "obliquely striated muscle cells"
  ]
  node [
    id 1777
    label "obliquely striated somatic muscle cells"
  ]
  node [
    id 1778
    label "obsolete socket cell"
  ]
  node [
    id 1779
    label "dorsal horn interneuron"
  ]
  node [
    id 1780
    label "tendon cells"
  ]
  node [
    id 1781
    label "attachment cell"
  ]
  node [
    id 1782
    label "meningothelial cells"
  ]
  node [
    id 1783
    label "non striated muscle fiber of ileum"
  ]
  node [
    id 1784
    label "dermal melanocytes"
  ]
  node [
    id 1785
    label "columnar neuron"
  ]
  node [
    id 1786
    label "dc.8-4-11b "
  ]
  node [
    id 1787
    label "primary sensory neuron"
  ]
  node [
    id 1788
    label "heart valve cells"
  ]
  node [
    id 1789
    label "mycetozoan cell"
  ]
  node [
    id 1790
    label "mueller cells"
  ]
  node [
    id 1791
    label "tongue muscle cells"
  ]
  node [
    id 1792
    label "retinal progenitor cells"
  ]
  node [
    id 1793
    label "cyanoblast"
  ]
  node [
    id 1794
    label "dc.103+11b-.lv"
  ]
  node [
    id 1795
    label "cd103 positive dendritic cells"
  ]
  node [
    id 1796
    label "kidney loop of henle thin descending limb epithelial cell"
  ]
  node [
    id 1797
    label "kidney loop of henle descending limb epithelial cells"
  ]
  node [
    id 1798
    label "obsolete plant spore"
  ]
  node [
    id 1799
    label "cerebral cortex neuron"
  ]
  node [
    id 1800
    label "forebrain neuron"
  ]
  node [
    id 1801
    label "type 2 cortical cells of adrenal gland"
  ]
  node [
    id 1802
    label "myocardial endocrine cells of septal division of left branch of atrioventricular bundle"
  ]
  node [
    id 1803
    label "naive ccr4 positive regulatory t lymphocyte"
  ]
  node [
    id 1804
    label "thromboblasts"
  ]
  node [
    id 1805
    label "vertebral mesenchymal stem cells"
  ]
  node [
    id 1806
    label "pseudounipolar neuron"
  ]
  node [
    id 1807
    label "dermis lymphatic vessel endothelial cell"
  ]
  node [
    id 1808
    label "dermis microvascular lymphatic vessel endothelial cell"
  ]
  node [
    id 1809
    label "arcuate vein smooth muscle cells"
  ]
  node [
    id 1810
    label "kidney venous system smooth muscle cell"
  ]
  node [
    id 1811
    label "basal cells of urothelium"
  ]
  node [
    id 1812
    label "immature nk t cell stage iv"
  ]
  node [
    id 1813
    label "obsolete anterior cells"
  ]
  node [
    id 1814
    label "nonkeratinized epithelial cell of inferior part of anal canal"
  ]
  node [
    id 1815
    label "epithelial cell of wall of inferior part of anal canal"
  ]
  node [
    id 1816
    label "eurydendroid cells"
  ]
  node [
    id 1817
    label "plasmacytoid dendritic cell, human"
  ]
  node [
    id 1818
    label "dendritic cell, human"
  ]
  node [
    id 1819
    label "obsolete plant cells"
  ]
  node [
    id 1820
    label "langerin negative, cd103 negative lymph node dendritic cell"
  ]
  node [
    id 1821
    label "vagal neural crest cells"
  ]
  node [
    id 1822
    label "cd141 positive myeloid dendritic cells"
  ]
  node [
    id 1823
    label "parathyroid chief cells"
  ]
  node [
    id 1824
    label "obsolete osteoprogenitor cell"
  ]
  node [
    id 1825
    label "intrahepatic bile duct epithelial cells"
  ]
  node [
    id 1826
    label "annulus pulposus cells"
  ]
  node [
    id 1827
    label "smooth muscle fiber of ascending colon"
  ]
  node [
    id 1828
    label "kidney afferent arteriole smooth muscle cell"
  ]
  node [
    id 1829
    label "kidney arteriole smooth muscle cells"
  ]
  node [
    id 1830
    label "immature vgamma2 positive fetal thymocyte"
  ]
  node [
    id 1831
    label "cd38+ naive b cells"
  ]
  node [
    id 1832
    label "fraction b"
  ]
  node [
    id 1833
    label "transitional myocytes of left branch of atrioventricular bundle"
  ]
  node [
    id 1834
    label "transitional myocytes of posterior division of left branch of atrioventricular bundle"
  ]
  node [
    id 1835
    label "pancreatic goblet cell"
  ]
  node [
    id 1836
    label "pancreas exocrine glandular cells"
  ]
  node [
    id 1837
    label "respiratory goblet cells"
  ]
  node [
    id 1838
    label "nasal mucosa goblet cells"
  ]
  node [
    id 1839
    label "brush cell of bronchus"
  ]
  node [
    id 1840
    label "brush cells of trachebronchial tree"
  ]
  node [
    id 1841
    label "pleural macrophage"
  ]
  node [
    id 1842
    label "cd8+cd28- t cells"
  ]
  node [
    id 1843
    label "carotid body sustentacular cells"
  ]
  node [
    id 1844
    label "type 2 cells of carotid body"
  ]
  node [
    id 1845
    label "sustentacular cells"
  ]
  node [
    id 1846
    label "smooth muscle myoblasts"
  ]
  node [
    id 1847
    label "polychromatic erythroblasts"
  ]
  node [
    id 1848
    label "kit negative, ly-76 high polychromatophilic erythroblast"
  ]
  node [
    id 1849
    label "histaminergic neuron"
  ]
  node [
    id 1850
    label "chorionic trophoblast cells"
  ]
  node [
    id 1851
    label "kidney efferent arteriole smooth muscle cell"
  ]
  node [
    id 1852
    label "kidney interstitial myofibroblasts"
  ]
  node [
    id 1853
    label "chordoblasts"
  ]
  node [
    id 1854
    label "medium spiny neuron"
  ]
  node [
    id 1855
    label "cd34 positive, cd41 positive, cd42 positive megakaryocyte progenitor cell"
  ]
  node [
    id 1856
    label "electrically active cells"
  ]
  node [
    id 1857
    label "vaginal lubricant secreting cell"
  ]
  node [
    id 1858
    label "basophils cells of pars distalis of adenohypophysis"
  ]
  node [
    id 1859
    label "inner renal cortex cells"
  ]
  node [
    id 1860
    label "mature cd8 alpha positive cd11b negative dendritic cell"
  ]
  node [
    id 1861
    label "basal epithelial cell of prostatic duct"
  ]
  node [
    id 1862
    label "glya positive reticulocytes"
  ]
  node [
    id 1863
    label "cd34 positive, cd38 positive common lymphoid progenitor"
  ]
  node [
    id 1864
    label "cd34 positive, cd38 positive common myeloid progenitor or cd34 positive, cd38 positive common lymphoid progenitor"
  ]
  node [
    id 1865
    label "obsolete goblet cell of epithelium proper of small intestine"
  ]
  node [
    id 1866
    label "cardiovascular progenitor cell"
  ]
  node [
    id 1867
    label "chlamydospore"
  ]
  node [
    id 1868
    label "myoepithelial cells of main lactiferous duct"
  ]
  node [
    id 1869
    label "mature cd11c low plasmacytoid dendritic cells"
  ]
  node [
    id 1870
    label "cd11c low plasmacytoid dendritic cells"
  ]
  node [
    id 1871
    label "lung neuroendocrine cells"
  ]
  node [
    id 1872
    label "oncocytes"
  ]
  node [
    id 1873
    label "oxyphil cells of parathyroid gland"
  ]
  node [
    id 1874
    label "cd4 positive, alpha beta intraepithelial t cell"
  ]
  node [
    id 1875
    label "cd2 positive, cd5 positive, cd44 positive alpha beta intraepithelial t cell"
  ]
  node [
    id 1876
    label "gut endothelial cells"
  ]
  node [
    id 1877
    label "intermediate epitheliocytes"
  ]
  node [
    id 1878
    label "lymph node macrophage"
  ]
  node [
    id 1879
    label "lymph node subcapsular sinus macrophage"
  ]
  node [
    id 1880
    label "resting double positive thymocyte"
  ]
  node [
    id 1881
    label "anterior cone cells (sensu endopterygota)"
  ]
  node [
    id 1882
    label "orthochromatic erythroblasts"
  ]
  node [
    id 1883
    label "cd71 negative, glya positive orthochromatic erythroblast"
  ]
  node [
    id 1884
    label "cd16 cd56bright nk cells"
  ]
  node [
    id 1885
    label "uninucleate arthroconidium"
  ]
  node [
    id 1886
    label "immature cd8 alpha positive cd11b negative dendritic cells"
  ]
  node [
    id 1887
    label "paneth cell of epithelium of small intestine"
  ]
  node [
    id 1888
    label "paneth cells of epithelium of crypt of lieberkuhn of small intestine"
  ]
  node [
    id 1889
    label "nonkeratinized cell of stratum corneum of esophageal epithelium"
  ]
  node [
    id 1890
    label "collar cells"
  ]
  node [
    id 1891
    label "obsolete epithelial cell of visceral layer of glomerular capsule"
  ]
  node [
    id 1892
    label "cd34 negative, cd41 positive, cd42 positive megakaryocyte cell"
  ]
  node [
    id 1893
    label "hurthle cell"
  ]
  node [
    id 1894
    label "oral mucosa squamous cell"
  ]
  node [
    id 1895
    label "aortic endothelial cells"
  ]
  node [
    id 1896
    label "thoracic aorta endothelial cells"
  ]
  node [
    id 1897
    label "myoepithelial cells of mammary gland"
  ]
  node [
    id 1898
    label "folliculostellate cell of pars anterior of adenohypophysis"
  ]
  node [
    id 1899
    label "folliculostellate cells"
  ]
  node [
    id 1900
    label "tears secreting cells"
  ]
  node [
    id 1901
    label "support cells (sensu nematoda and protostomia)"
  ]
  node [
    id 1902
    label "scolopale cell"
  ]
  node [
    id 1903
    label "endo epithelial cells of tympanic part of viscerocranial mucosa"
  ]
  node [
    id 1904
    label "type 6 cone bipolar cells (sensu mus)"
  ]
  node [
    id 1905
    label "storage cells"
  ]
  node [
    id 1906
    label "transitional myocyte of sinoatrial node"
  ]
  node [
    id 1907
    label "ige short lived plasma cell"
  ]
  node [
    id 1908
    label "cd38 negative igg memory b cells"
  ]
  node [
    id 1909
    label "igd- memory b cells"
  ]
  node [
    id 1910
    label "basidiospore"
  ]
  node [
    id 1911
    label "umbilical artery endothelial cells"
  ]
  node [
    id 1912
    label "uninucleate conidium"
  ]
  node [
    id 1913
    label "microconidium"
  ]
  node [
    id 1914
    label "stromal cells of ovarian cortex"
  ]
  node [
    id 1915
    label "muscle fibroblasts"
  ]
  node [
    id 1916
    label "epithelial cells of lower respiratory tract"
  ]
  node [
    id 1917
    label "skeletal muscle satellite stem cells"
  ]
  node [
    id 1918
    label "obsolete cell by ploidy"
  ]
  node [
    id 1919
    label "thymic plasmacytoid dendritic cells"
  ]
  node [
    id 1920
    label "mesenchymal stem cell of femoral bone marrow"
  ]
  node [
    id 1921
    label "brainstem motor neuron"
  ]
  node [
    id 1922
    label "be cell"
  ]
  node [
    id 1923
    label "non striated muscle fiber of jejunum"
  ]
  node [
    id 1924
    label "lateral motor column neuron"
  ]
  node [
    id 1925
    label "endometrial microvascular endothelial cells"
  ]
  node [
    id 1926
    label "epithelial cells of upper respiratory tract"
  ]
  node [
    id 1927
    label "nasopharyngeal epithelial cells"
  ]
  node [
    id 1928
    label "obsolete idioblasts"
  ]
  node [
    id 1929
    label "protoplast"
  ]
  node [
    id 1930
    label "spheroplast"
  ]
  node [
    id 1931
    label "cd38- naive b cells"
  ]
  node [
    id 1932
    label "kidney connecting tubule epithelial cells"
  ]
  node [
    id 1933
    label "kidney cortex tubule cells"
  ]
  node [
    id 1934
    label "substance p secreting cell"
  ]
  node [
    id 1935
    label "type ec1 enteroendocrine cells"
  ]
  node [
    id 1936
    label "obsolete cerebellum golgi cells"
  ]
  node [
    id 1937
    label "gastrin stimulating hormone secreting cell"
  ]
  node [
    id 1938
    label "ileal goblet cell"
  ]
  node [
    id 1939
    label "sheath cells (sensu nematoda)"
  ]
  node [
    id 1940
    label "cd71 low, glya positive polychromatic erythroblast"
  ]
  node [
    id 1941
    label "cementoblasts"
  ]
  node [
    id 1942
    label "brush cell of trachea"
  ]
  node [
    id 1943
    label "endosteal cells"
  ]
  node [
    id 1944
    label "obsolete stalk cell"
  ]
  node [
    id 1945
    label "hepatic mesenchymal stem cells"
  ]
  node [
    id 1946
    label "follicular dendritic cells"
  ]
  node [
    id 1947
    label "primary trophoblast giant cells"
  ]
  node [
    id 1948
    label "myocytes of anterior internodal tract"
  ]
  node [
    id 1949
    label "cd8 alpha positive plasmactyoid dendritic cells"
  ]
  node [
    id 1950
    label "type x enteroendocrine cell"
  ]
  node [
    id 1951
    label "hair follicle dermal papilla cells"
  ]
  node [
    id 1952
    label "hair follicle dermal papilla cells of scalp"
  ]
  node [
    id 1953
    label "cd14+ dermal dendritic cells"
  ]
  node [
    id 1954
    label "neocortex basket cells"
  ]
  node [
    id 1955
    label "cd11b high, cd103 negative, langerin negative lymph node dendritic cell"
  ]
  node [
    id 1956
    label "primitive erythroid cells"
  ]
  node [
    id 1957
    label "transitional myocyte of atrial branch of anterior internodal tract"
  ]
  node [
    id 1958
    label "coronet cells"
  ]
  node [
    id 1959
    label "obsolete cell by organism"
  ]
  node [
    id 1960
    label "light chief cell of parathyroid gland"
  ]
  node [
    id 1961
    label "paneth cell of epithelium proper of small intestine"
  ]
  node [
    id 1962
    label "obsolete axial cells"
  ]
  node [
    id 1963
    label "fibrocytes of adventitia of ureter"
  ]
  node [
    id 1964
    label "closable valve cells"
  ]
  node [
    id 1965
    label "squamous endothelial cells"
  ]
  node [
    id 1966
    label "glial cells (sensu nematoda and protostomia)"
  ]
  node [
    id 1967
    label "bb cone bipolar cells"
  ]
  node [
    id 1968
    label "yolk cell"
  ]
  node [
    id 1969
    label "proprioceptive neuron"
  ]
  node [
    id 1970
    label "effector cd4 positive, alpha beta t cell"
  ]
  node [
    id 1971
    label "pigment cells (sensu vertebrata)"
  ]
  node [
    id 1972
    label "visual pigment cells (sensu vertebrata)"
  ]
  node [
    id 1973
    label "obsolete degenerate megaspore"
  ]
  node [
    id 1974
    label "epithelial cell of alveolus of lung"
  ]
  node [
    id 1975
    label "conjunctival epithelial cells"
  ]
  node [
    id 1976
    label "conjunctiva goblet cells"
  ]
  node [
    id 1977
    label "macrophage derived foam cells"
  ]
  node [
    id 1978
    label "kit negative, ly-76 high orthochromatophilic erythroblasts"
  ]
  node [
    id 1979
    label "kidney interstitial fibroblast"
  ]
  node [
    id 1980
    label "smooth muscle cell of the subclavian artery"
  ]
  node [
    id 1981
    label "cd69-positive double-positive thymocytes"
  ]
  node [
    id 1982
    label "obsolete synergid"
  ]
  node [
    id 1983
    label "paraganglia type 2 cell"
  ]
  node [
    id 1984
    label "oogonial cells"
  ]
  node [
    id 1985
    label "neurectodermal cell"
  ]
  node [
    id 1986
    label "obsolete cell by function"
  ]
  node [
    id 1987
    label "cardioblast (sensu arthropoda)"
  ]
  node [
    id 1988
    label "dn treg"
  ]
  node [
    id 1989
    label "crypt cells"
  ]
  node [
    id 1990
    label "mature vgamma2 positive thymocytes"
  ]
  node [
    id 1991
    label "cd94 negative natural killer cell"
  ]
  node [
    id 1992
    label "ly49i positive nk cells"
  ]
  node [
    id 1993
    label "gr1 positive, cd43 positive monocyte"
  ]
  node [
    id 1994
    label "bone marrow stromal cells"
  ]
  node [
    id 1995
    label "neuron of the ventral spinal cord"
  ]
  node [
    id 1996
    label "sieve tube element"
  ]
  node [
    id 1997
    label "insulin secreting cell"
  ]
  node [
    id 1998
    label "dentate gyrus of hippocampal formation stellate cells"
  ]
  node [
    id 1999
    label "iridophore"
  ]
  node [
    id 2000
    label "noradrenergic neuron"
  ]
  node [
    id 2001
    label "sympathetic noradrenergic neuron"
  ]
  node [
    id 2002
    label "adipose dendritic cells"
  ]
  node [
    id 2003
    label "sirpa positive adipose dendritic cells"
  ]
  node [
    id 2004
    label "obsolete sclerenchyma cell"
  ]
  node [
    id 2005
    label "passaged cultured cells"
  ]
  node [
    id 2006
    label "notochordal sheath cells"
  ]
  node [
    id 2007
    label "keratinized epithelial cells of the anal canal"
  ]
  node [
    id 2008
    label "keratinizing barrier epithelial cell"
  ]
  node [
    id 2009
    label "interfollicle cells"
  ]
  node [
    id 2010
    label "epithelial cells of esophageal gland proper"
  ]
  node [
    id 2011
    label "posterior lateral line neuromast mantle cell"
  ]
  node [
    id 2012
    label "primary interneuron"
  ]
  node [
    id 2013
    label "colon d cell"
  ]
  node [
    id 2014
    label "blastomere"
  ]
  node [
    id 2015
    label "mammary microvascular endothelial cells"
  ]
  node [
    id 2016
    label "preameloblasts"
  ]
  node [
    id 2017
    label "cd34 positive, cd38 positive granulocyte monocyte progenitor"
  ]
  node [
    id 2018
    label "receptor cell"
  ]
  node [
    id 2019
    label "transitional stage 3 b cells"
  ]
  node [
    id 2020
    label "b effector 2 cells"
  ]
  node [
    id 2021
    label "compound eye retinal cell"
  ]
  node [
    id 2022
    label "obsolete null cells"
  ]
  node [
    id 2023
    label "type b synovial cells"
  ]
  node [
    id 2024
    label "kidney cortex peritubular capillary cell"
  ]
  node [
    id 2025
    label "bottle cells"
  ]
  node [
    id 2026
    label "metal ion accumulating cell"
  ]
  node [
    id 2027
    label "iron accumulating cell"
  ]
  node [
    id 2028
    label "subcutaneous preadipocytes"
  ]
  node [
    id 2029
    label "noradrenergic cell"
  ]
  node [
    id 2030
    label "type n interrenal cells"
  ]
  node [
    id 2031
    label "obsolete phloem element"
  ]
  node [
    id 2032
    label "peripheral neuron"
  ]
  node [
    id 2033
    label "arcuate vein endothelial cells"
  ]
  node [
    id 2034
    label "sirpa negative adipose dendritic cells"
  ]
  node [
    id 2035
    label "multi potent skeletal muscle stem cell"
  ]
  node [
    id 2036
    label "fraction e immature b cells"
  ]
  node [
    id 2037
    label "resting microglia"
  ]
  node [
    id 2038
    label "flatworm hypodermal cell"
  ]
  node [
    id 2039
    label "cd103 negative, langerin positive lymph node dendritic cell"
  ]
  node [
    id 2040
    label "cns short range interneuron"
  ]
  node [
    id 2041
    label "type ecl enteroendocrine cells"
  ]
  node [
    id 2042
    label "visceral preadipocytes"
  ]
  node [
    id 2043
    label "animal zygote"
  ]
  node [
    id 2044
    label "apocrine cells"
  ]
  node [
    id 2045
    label "ly49d positive natural killer cells"
  ]
  node [
    id 2046
    label "enterocyte of epithelium proper of ileum"
  ]
  node [
    id 2047
    label "myoepithelial cells of primary lactiferous duct"
  ]
  node [
    id 2048
    label "myocytes of middle internodal tract"
  ]
  node [
    id 2049
    label "effector cd8 positive, alpha beta t cell"
  ]
  node [
    id 2050
    label "salivary gland glandular cells"
  ]
  node [
    id 2051
    label "cd8 alpha negative plasmactyoid dendritic cell"
  ]
  node [
    id 2052
    label "kit negative, ly-76 high basophilic erythroblast"
  ]
  node [
    id 2053
    label "obsolete aggregate cells"
  ]
  node [
    id 2054
    label "erythrophore"
  ]
  node [
    id 2055
    label "cd11b low, cd103 negative, langerin negative lymph node dendritic cell"
  ]
  node [
    id 2056
    label "microfold cell of epithelium proper of duodenum"
  ]
  node [
    id 2057
    label "immature vgamma2 positive thymocyte"
  ]
  node [
    id 2058
    label "bm2' b cells"
  ]
  node [
    id 2059
    label "natural regulatory t cells"
  ]
  node [
    id 2060
    label "regulatory b cells"
  ]
  node [
    id 2061
    label "enkephalin secreting cells"
  ]
  node [
    id 2062
    label "immature dermal dendritic cells"
  ]
  node [
    id 2063
    label "androgen binding protein secreting cell"
  ]
  node [
    id 2064
    label "airway basal stem cells"
  ]
  node [
    id 2065
    label "fibroblasts of lung"
  ]
  node [
    id 2066
    label "bronchus fibroblasts of lung"
  ]
  node [
    id 2067
    label "macrocytes"
  ]
  node [
    id 2068
    label "electrically signaling cells"
  ]
  node [
    id 2069
    label "corneal epithelial cells"
  ]
  node [
    id 2070
    label "trophectoderm cells"
  ]
  node [
    id 2071
    label "obsolete epidermal initial"
  ]
  node [
    id 2072
    label "cells in vitro"
  ]
  node [
    id 2073
    label "ganglion interneuron"
  ]
  node [
    id 2074
    label "cranial motor neuron"
  ]
  node [
    id 2075
    label "branchiomotor neuron"
  ]
  node [
    id 2076
    label "neuroglioblast (sensu nematoda)"
  ]
  node [
    id 2077
    label "spinal sensory neuron"
  ]
  node [
    id 2078
    label "band form neutrophils"
  ]
  node [
    id 2079
    label "neutrophilic myeloblasts"
  ]
  node [
    id 2080
    label "double negative 3 thymocytes"
  ]
  node [
    id 2081
    label "microcirculation associated smooth muscle cells"
  ]
  node [
    id 2082
    label "obsolete epithelial cell of nasal part of viscerocranial mucosa"
  ]
  node [
    id 2083
    label "fibroblast of mammary gland"
  ]
  node [
    id 2084
    label "procrystal cells"
  ]
  node [
    id 2085
    label "interneuromast cells"
  ]
  node [
    id 2086
    label "type a enteroendocrine cell"
  ]
  node [
    id 2087
    label "sensory hair cells"
  ]
  node [
    id 2088
    label "neuromast hair cells"
  ]
  node [
    id 2089
    label "pigment cell (sensu nematoda and protostomia)"
  ]
  node [
    id 2090
    label "stratified epithelial cells"
  ]
  node [
    id 2091
    label "secondary follicular cell of ovary"
  ]
  node [
    id 2092
    label "cranial somatomotor neuron"
  ]
  node [
    id 2093
    label "type m enteroendocrine cells"
  ]
  node [
    id 2094
    label "afferent neuron"
  ]
  node [
    id 2095
    label "nasal cavity respiratory epithelium epithelial cell of viscerocranial mucosa"
  ]
  node [
    id 2096
    label "stratum granulosum cells"
  ]
  node [
    id 2097
    label "centripetally migrating follicle cells"
  ]
  node [
    id 2098
    label "ovary primordial germ cell"
  ]
  node [
    id 2099
    label "obsolete antipodal cells"
  ]
  node [
    id 2100
    label "cd115 positive monocytes"
  ]
  node [
    id 2101
    label "skeletal muscle satellite myogenic cells"
  ]
  node [
    id 2102
    label "smooth muscle cells of the pulmonary artery"
  ]
  node [
    id 2103
    label "non terminally differentiated osteoblast"
  ]
  node [
    id 2104
    label "mature cd8 alpha negative cd11b negative dendritic cell"
  ]
  node [
    id 2105
    label "sebaceous gland native cells"
  ]
  node [
    id 2106
    label "alkali secreting cells"
  ]
  node [
    id 2107
    label "embryonic plasmatocytes"
  ]
  node [
    id 2108
    label "epithelial cell of vermiform appendix"
  ]
  node [
    id 2109
    label "myocytes of atrial branch of anterior internodal tract"
  ]
  node [
    id 2110
    label "cd303 positive dendritic cells"
  ]
  node [
    id 2111
    label "endothelial cells of coronary artery"
  ]
  node [
    id 2112
    label "obsolete cardiac fibroblasts"
  ]
  node [
    id 2113
    label "obsolete prestalk ab cells"
  ]
  node [
    id 2114
    label "immature dendritic epithelial t cells precursor"
  ]
  node [
    id 2115
    label "cd27 low, cd11b low immature natural killer cell"
  ]
  node [
    id 2116
    label "inflammatory cells"
  ]
  node [
    id 2117
    label "basophilic myeloblasts"
  ]
  node [
    id 2118
    label "splenic marginal zone macrophage"
  ]
  node [
    id 2119
    label "superficial external epithelial cells of tympanic membrane"
  ]
  node [
    id 2120
    label "cd34 positive, cd38 positive common myeloid progenitor"
  ]
  node [
    id 2121
    label "gonadotrope"
  ]
  node [
    id 2122
    label "thyroid hormone secreting cells"
  ]
  node [
    id 2123
    label "type 4 spiral ligament fibrocytes"
  ]
  node [
    id 2124
    label "finite cell line cell"
  ]
  node [
    id 2125
    label "slow twitch fiber"
  ]
  node [
    id 2126
    label "natural helper lymphocytes"
  ]
  node [
    id 2127
    label "permanently open valve cell"
  ]
  node [
    id 2128
    label "flagellated sperm cells"
  ]
  node [
    id 2129
    label "gip cells"
  ]
  node [
    id 2130
    label "immature cd8 alpha negative cd11b negative dendritic cells"
  ]
  node [
    id 2131
    label "cd38+ unswitched memory b cells"
  ]
  node [
    id 2132
    label "double positive blast"
  ]
  node [
    id 2133
    label "transitional myocytes of ventricular part of atrioventricular bundle"
  ]
  node [
    id 2134
    label "bm5 b cells"
  ]
  node [
    id 2135
    label "kit positive, cd34 negative megakaryocyte erythroid progenitor cell"
  ]
  node [
    id 2136
    label "stratified cuboidal epithelial cells"
  ]
  node [
    id 2137
    label "vacuolar absorptive cells of epithelium of colon"
  ]
  node [
    id 2138
    label "hair follicular keratinocytes"
  ]
  node [
    id 2139
    label "keratinized cells of hair follicle"
  ]
  node [
    id 2140
    label "posterior lateral line neuromast hair cell"
  ]
  node [
    id 2141
    label "peritubular myoid cells"
  ]
  node [
    id 2142
    label "seminiferous tubule epithelial cells"
  ]
  node [
    id 2143
    label "hyalocytes"
  ]
  node [
    id 2144
    label "transitional myocytes of atrial septal branch of anterior internodal tract"
  ]
  node [
    id 2145
    label "mauthner neuron"
  ]
  node [
    id 2146
    label "iridoblasts"
  ]
  node [
    id 2147
    label "ductal epithelial cells of prostate"
  ]
  node [
    id 2148
    label "ependymoglial cells"
  ]
  node [
    id 2149
    label "tanycytes"
  ]
  node [
    id 2150
    label "intermediate muscle cell"
  ]
  node [
    id 2151
    label "hatching gland cells"
  ]
  node [
    id 2152
    label "non myelinating schwann cells"
  ]
  node [
    id 2153
    label "obsolete ray cells"
  ]
  node [
    id 2154
    label "interlobulary artery endothelial cells"
  ]
  node [
    id 2155
    label "activated astrocytes"
  ]
  node [
    id 2156
    label "multipolar neuron"
  ]
  node [
    id 2157
    label "splenic metallophillic macrophage"
  ]
  node [
    id 2158
    label "vestibular dark cells"
  ]
  node [
    id 2159
    label "cardiac glial cells"
  ]
  node [
    id 2160
    label "multinucleated phagocytes"
  ]
  node [
    id 2161
    label "smooth muscle cells of the brachiocephalic vasculature"
  ]
  node [
    id 2162
    label "adaxial cells"
  ]
  node [
    id 2163
    label "sympathetic cholinergic neuron"
  ]
  node [
    id 2164
    label "terminally differentiated odontoblasts"
  ]
  node [
    id 2165
    label "immature cd1a positive dermal dendritic cell"
  ]
  node [
    id 2166
    label "obsolete epithelial cell of buccal part of viscerocranial mucosa"
  ]
  node [
    id 2167
    label "cd4 negative, cd8 negative, alpha beta intraepithelial t cell"
  ]
  node [
    id 2168
    label "basal cells of esophageal epithelium"
  ]
  node [
    id 2169
    label "spiral ganglion neuron"
  ]
  node [
    id 2170
    label "cd94 positive natural killer cells"
  ]
  node [
    id 2171
    label "myoepithelial cells of mammary alveolus"
  ]
  node [
    id 2172
    label "glucagon secreting cells"
  ]
  node [
    id 2173
    label "slowly adapting mechanoreceptor cells"
  ]
  node [
    id 2174
    label "smooth muscle fiber of transverse colon"
  ]
  node [
    id 2175
    label "spinal cord radial glial cells"
  ]
  node [
    id 2176
    label "perijunctional fibroblast"
  ]
  node [
    id 2177
    label "pituicytes"
  ]
  node [
    id 2178
    label "stromal cell of ovarian medulla"
  ]
  node [
    id 2179
    label "hindlimb stylopod vein endothelial cells"
  ]
  node [
    id 2180
    label "obsolete lymphoblast"
  ]
  node [
    id 2181
    label "stratified non keratinized epithelial stem cells"
  ]
  node [
    id 2182
    label "multinucleate conidium"
  ]
  node [
    id 2183
    label "endospore"
  ]
  node [
    id 2184
    label "inner cells mass native cells"
  ]
  node [
    id 2185
    label "obsolete tracheary element"
  ]
  node [
    id 2186
    label "mature dermal dendritic cells"
  ]
  node [
    id 2187
    label "disseminated nephrocytes"
  ]
  node [
    id 2188
    label "metanephric glomerular visceral epithelial cell"
  ]
  node [
    id 2189
    label "fibroblast of tunica adventitia of artery"
  ]
  node [
    id 2190
    label "fibroblast of the aortic adventitia"
  ]
  node [
    id 2191
    label "imaginal disc cells"
  ]
  node [
    id 2192
    label "leading edge cell"
  ]
  node [
    id 2193
    label "macrophage dendritic cell progenitor"
  ]
  node [
    id 2194
    label "endometrial stromal cells"
  ]
  node [
    id 2195
    label "colon endothelial cells"
  ]
  node [
    id 2196
    label "kidney inner medulla collecting duct principal cell"
  ]
  node [
    id 2197
    label "kidney inner medulla collecting duct epithelial cells"
  ]
  node [
    id 2198
    label "phloem mother cells"
  ]
  node [
    id 2199
    label "central memory cd8 positive, alpha beta t cell"
  ]
  node [
    id 2200
    label "boettcher cells"
  ]
  node [
    id 2201
    label "embryonic blood vessel endothelial progenitor cells"
  ]
  node [
    id 2202
    label "type tg enteroendocrine cell"
  ]
  node [
    id 2203
    label "fibroblasts of dermis"
  ]
  node [
    id 2204
    label "splenic white pulp macrophage"
  ]
  node [
    id 2205
    label "splenic tingible body macrophage"
  ]
  node [
    id 2206
    label "melanoblasts"
  ]
  node [
    id 2207
    label "microfold cells of epithelium proper of appendix"
  ]
  node [
    id 2208
    label "epithelial cells of lacrimal sac"
  ]
  node [
    id 2209
    label "metanephric mesenchyme stem cell"
  ]
  node [
    id 2210
    label "obsolete subsidiary cells"
  ]
  node [
    id 2211
    label "langerin positive dermal dendritic cells"
  ]
  node [
    id 2212
    label "pulmonary ionocyte"
  ]
  node [
    id 2213
    label "polytene cells"
  ]
  node [
    id 2214
    label "cd27 high, cd11b high natural killer cell"
  ]
  node [
    id 2215
    label "perirenal preadipocytes"
  ]
  node [
    id 2216
    label "effector memory cd8 positive, alpha beta t cells, terminally differentiated"
  ]
  node [
    id 2217
    label "liver dendritic cells"
  ]
  node [
    id 2218
    label "mucosa associated lymphoid tissue macrophage"
  ]
  node [
    id 2219
    label "nasal and broncial associated lymphoid tissue macrophage"
  ]
  node [
    id 2220
    label "pancreatic endocrine progenitor"
  ]
  node [
    id 2221
    label "skeletogenic cells"
  ]
  node [
    id 2222
    label "fibroblast of areolar connective tissue"
  ]
  node [
    id 2223
    label "kidney proximal straight tubule epithelial cell"
  ]
  node [
    id 2224
    label "glya positive erythrocytes"
  ]
  node [
    id 2225
    label "mononuclear osteoclast"
  ]
  node [
    id 2226
    label "cd38 high pre bcr positive cells"
  ]
  node [
    id 2227
    label "mesenchymal lymphangioblasts"
  ]
  node [
    id 2228
    label "amoeboid sperm cells"
  ]
  node [
    id 2229
    label "immature cd11c low plasmacytoid dendritic cells"
  ]
  node [
    id 2230
    label "interstitial cells of ovary"
  ]
  node [
    id 2231
    label "mo.6c+ii "
  ]
  node [
    id 2232
    label "lymphoid mhc ii negative classical monocytes"
  ]
  node [
    id 2233
    label "prohemocytes (sensu nematoda and protostomia)"
  ]
  node [
    id 2234
    label "monoblasts"
  ]
  node [
    id 2235
    label "myoepithelial cell of intralobular lactiferous duct"
  ]
  node [
    id 2236
    label "inner medulla vasa recta ascending limb cell"
  ]
  node [
    id 2237
    label "chromaffin cells of paraaortic body"
  ]
  node [
    id 2238
    label "transitional myocyte of atrial part of atrioventricular bundle"
  ]
  node [
    id 2239
    label "segmented neutrophil of bone marrow"
  ]
  node [
    id 2240
    label "polygonal cells"
  ]
  node [
    id 2241
    label "amniotic stem cell"
  ]
  node [
    id 2242
    label "nitrergic neuron"
  ]
  node [
    id 2243
    label "obsolete microspore"
  ]
  node [
    id 2244
    label "outer root sheath cells"
  ]
  node [
    id 2245
    label "intermediate cd4 single positive"
  ]
  node [
    id 2246
    label "lymphoid tissue inducer"
  ]
  node [
    id 2247
    label "retinal melanocytes"
  ]
  node [
    id 2248
    label "principal gastric gland goblet cell"
  ]
  node [
    id 2249
    label "cd16+cd56+ nk cells"
  ]
  node [
    id 2250
    label "liver pit cells"
  ]
  node [
    id 2251
    label "spinal accessory motor neuron"
  ]
  node [
    id 2252
    label "spinal cord oligodendrocytes"
  ]
  node [
    id 2253
    label "obsolete non visual cells (sensu vertebrata)"
  ]
  node [
    id 2254
    label "kit positive megakaryocytes progenitor cells"
  ]
  node [
    id 2255
    label "myoepithelial cell of lactiferous duct"
  ]
  node [
    id 2256
    label "iris pigment epithelial cells"
  ]
  node [
    id 2257
    label "estradiol secreting cells"
  ]
  node [
    id 2258
    label "cholecystokinin secreting cells"
  ]
  node [
    id 2259
    label "embryonic gland hemocytes"
  ]
  node [
    id 2260
    label "myocardial endocrine cell of atrium"
  ]
  node [
    id 2261
    label "eosinophilic myelocytes"
  ]
  node [
    id 2262
    label "kupffer cells"
  ]
  node [
    id 2263
    label "omentum preadipocyte"
  ]
  node [
    id 2264
    label "exhausted t cells"
  ]
  node [
    id 2265
    label "dn2b thymocytes"
  ]
  node [
    id 2266
    label "satellite oligodendrocytes"
  ]
  node [
    id 2267
    label "obsolete microvascular endothelium blood vessel endothelial cell"
  ]
  node [
    id 2268
    label "trichocyte"
  ]
  node [
    id 2269
    label "ovarian microvascular endothelial cells"
  ]
  node [
    id 2270
    label "epithelial cells of urethra"
  ]
  node [
    id 2271
    label "mature cd11c negative plasmacytoid dendritic cell"
  ]
  node [
    id 2272
    label "smooth muscle cells of prostate"
  ]
  node [
    id 2273
    label "fibroblasts of choroid plexus"
  ]
  node [
    id 2274
    label "clear cell of eccrine sweat gland"
  ]
  node [
    id 2275
    label "gr1 high myeloid suppressor cell"
  ]
  node [
    id 2276
    label "type 2 spiral ligament fibrocytes"
  ]
  node [
    id 2277
    label "anterior lateral line neuromast support cell"
  ]
  node [
    id 2278
    label "naive thymus derived cd8 positive, alpha beta t cell"
  ]
  node [
    id 2279
    label "arcade cells"
  ]
  node [
    id 2280
    label "inner root sheath cells"
  ]
  node [
    id 2281
    label "magnocellular neuron"
  ]
  node [
    id 2282
    label "dark melanocytes"
  ]
  node [
    id 2283
    label "non striated muscle fiber of rectum"
  ]
  node [
    id 2284
    label "endothelial stalk cells"
  ]
  node [
    id 2285
    label "somatic muscle myoblasts"
  ]
  node [
    id 2286
    label "ly49i negative nk cells"
  ]
  node [
    id 2287
    label "cd7 negative lymphoid progenitor or granulocyte monocyte progenitor"
  ]
  node [
    id 2288
    label "cd7 negative lymphoid progenitor cell"
  ]
  node [
    id 2289
    label "perivascular macrophage"
  ]
  node [
    id 2290
    label "central memory cd4 positive, alpha beta t cell"
  ]
  node [
    id 2291
    label "x bearing sperm"
  ]
  node [
    id 2292
    label "neuroepidermoblasts"
  ]
  node [
    id 2293
    label "pioneer neuron"
  ]
  node [
    id 2294
    label "hepatoblasts"
  ]
  node [
    id 2295
    label "stratified keratinized epithelial stem cells"
  ]
  node [
    id 2296
    label "ecto epithelial cells of viscerocranial mucosa"
  ]
  node [
    id 2297
    label "obsolete parenchymal cell"
  ]
  node [
    id 2298
    label "adipose microvascular endothelial cells"
  ]
  node [
    id 2299
    label "multinucleated giant cells"
  ]
  node [
    id 2300
    label "transitional myocytes of anterior division of left branch of atrioventricular bundle"
  ]
  node [
    id 2301
    label "rectum glandular cells"
  ]
  node [
    id 2302
    label "femural osteoblast"
  ]
  node [
    id 2303
    label "enterocytes of epithelium of crypt of lieberkuhn of small intestine"
  ]
  node [
    id 2304
    label "kidney cortex interstitial cells"
  ]
  node [
    id 2305
    label "obsolete fusiform initial"
  ]
  node [
    id 2306
    label "larval midgut cells"
  ]
  node [
    id 2307
    label "murine macrophage dendritic cell progenitor"
  ]
  node [
    id 2308
    label "epithelial cells of external acoustic meatus"
  ]
  node [
    id 2309
    label "noradrenergic chromaffin cells"
  ]
  node [
    id 2310
    label "obsolete chemotactic amoeboid cells (sensu mycetozoa)"
  ]
  node [
    id 2311
    label "melanocyte of skin of face"
  ]
  node [
    id 2312
    label "connective tissue type mast cells"
  ]
  node [
    id 2313
    label "gastrula cells"
  ]
  node [
    id 2314
    label "milk secreting cells"
  ]
  node [
    id 2315
    label "striatum neuron"
  ]
  node [
    id 2316
    label "obsolete apical cells"
  ]
  node [
    id 2317
    label "enterocyte of epithelium proper of duodenum"
  ]
  node [
    id 2318
    label "b1b cells"
  ]
  node [
    id 2319
    label "obsolete epithelial cells of anterior palatal part of viscerocranial mucosa"
  ]
  node [
    id 2320
    label "transitional myocyte of interventricular septum"
  ]
  node [
    id 2321
    label "pericardial nephrocytes"
  ]
  node [
    id 2322
    label "cerebellum basket cells"
  ]
  node [
    id 2323
    label "obsolete thymus processed stem cells"
  ]
  node [
    id 2324
    label "ciliated cells of the bronchus"
  ]
  node [
    id 2325
    label "small luteal cells"
  ]
  node [
    id 2326
    label "lymph node tingible body macrophage"
  ]
  node [
    id 2327
    label "arcuate artery cells"
  ]
  node [
    id 2328
    label "arcuate artery endothelial cell"
  ]
  node [
    id 2329
    label "endorphin secreting cells"
  ]
  node [
    id 2330
    label "obsolete anterior like cells"
  ]
  node [
    id 2331
    label "peyer's patch macrophage"
  ]
  node [
    id 2332
    label "gastric delta cells"
  ]
  node [
    id 2333
    label "obsolete guard mother cell"
  ]
  node [
    id 2334
    label "angioblasts"
  ]
  node [
    id 2335
    label "scolopidial ligament cells"
  ]
  node [
    id 2336
    label "peyer's patch b cells"
  ]
  node [
    id 2337
    label "rohon beard cells"
  ]
  node [
    id 2338
    label "vagina squamous cell"
  ]
  node [
    id 2339
    label "basophilic myelocytes"
  ]
  node [
    id 2340
    label "obsolete trichoblasts"
  ]
  node [
    id 2341
    label "small pre bii cells"
  ]
  node [
    id 2342
    label "igg- dn memory b cells"
  ]
  node [
    id 2343
    label "obsolete sieve cell"
  ]
  node [
    id 2344
    label "corona radiata cells"
  ]
  node [
    id 2345
    label "thymic medullary macrophage"
  ]
  node [
    id 2346
    label "smooth muscle cells of the umbilical artery"
  ]
  node [
    id 2347
    label "magnocellular neurosecretory cells"
  ]
  node [
    id 2348
    label "endo epithelial cells of pharyngotympanic part of viscerocranial mucosa"
  ]
  node [
    id 2349
    label "dermis blood vessel endothelial cell"
  ]
  node [
    id 2350
    label "follicle stem cells"
  ]
  node [
    id 2351
    label "mature vgamma1.1 positive, vdelta6.3 positive thymocyte"
  ]
  node [
    id 2352
    label "induced regulatory t cells"
  ]
  node [
    id 2353
    label "pre bcr negative large pre b ii cells"
  ]
  node [
    id 2354
    label "littoral cell of liver"
  ]
  node [
    id 2355
    label "scaffold cell"
  ]
  node [
    id 2356
    label "nephrogenic mesenchyme stem cells"
  ]
  node [
    id 2357
    label "endothelial cells of peyer's patch"
  ]
  node [
    id 2358
    label "obsolete sperm cell (sensu viridiplantae)"
  ]
  node [
    id 2359
    label "large intestine crypt goblet cell"
  ]
  node [
    id 2360
    label "renal alpha intercalated cells"
  ]
  node [
    id 2361
    label "cd7 positive lymphoid progenitor cell"
  ]
  node [
    id 2362
    label "peripheral sensory neuron"
  ]
  node [
    id 2363
    label "cd86+ plasmablasts"
  ]
  node [
    id 2364
    label "smooth muscle cells of bladder"
  ]
  node [
    id 2365
    label "kidney pelvis smooth muscle cell"
  ]
  node [
    id 2366
    label "immature interstitial dendritic cells"
  ]
  node [
    id 2367
    label "mature cd14 positive dermal dendritic cell"
  ]
  node [
    id 2368
    label "inhibitory interneuron"
  ]
  node [
    id 2369
    label "barrier epithelial cells"
  ]
  node [
    id 2370
    label "kidney medulla collecting duct epithelial cells"
  ]
  node [
    id 2371
    label "kidney inner medulla collecting duct intercalated cell"
  ]
  node [
    id 2372
    label "immature nk t cell stage i"
  ]
  node [
    id 2373
    label "b effector 1 cells"
  ]
  node [
    id 2374
    label "obsolete sporangiospore"
  ]
  node [
    id 2375
    label "urethra cell"
  ]
  node [
    id 2376
    label "igm short lived plasma cells"
  ]
  node [
    id 2377
    label "preadipocyte of the breast"
  ]
  node [
    id 2378
    label "placental villus capillary endothelial cell"
  ]
  node [
    id 2379
    label "iga short lived plasma cells"
  ]
  node [
    id 2380
    label "prostate stem cell"
  ]
  node [
    id 2381
    label "extraglomerular mesangial cells"
  ]
  node [
    id 2382
    label "type 1 regulatory t cells"
  ]
  node [
    id 2383
    label "obsolete myrosin cells"
  ]
  node [
    id 2384
    label "bladder microvascular endothelial cells"
  ]
  node [
    id 2385
    label "group 2 innate lymphoid cell, mouse"
  ]
  node [
    id 2386
    label "keratinized squamous cells of esophagus"
  ]
  node [
    id 2387
    label "mature basophils"
  ]
  node [
    id 2388
    label "neural crest derived fat cell"
  ]
  node [
    id 2389
    label "cd34 negative, glya negative proerythroblast"
  ]
  node [
    id 2390
    label "type a cell of stomach"
  ]
  node [
    id 2391
    label "glycogen accumulating cells"
  ]
  node [
    id 2392
    label "cerebellar granule cells"
  ]
  node [
    id 2393
    label "arcuate artery smooth muscle cells"
  ]
  node [
    id 2394
    label "appendix goblet cell"
  ]
  node [
    id 2395
    label "igm memory b cells"
  ]
  node [
    id 2396
    label "cd38 negative igg negative class switched memory b cells"
  ]
  node [
    id 2397
    label "cd24 negative cd38 negative igg negative class switched memory b cells"
  ]
  node [
    id 2398
    label "ventral horn of spinal cord spinal cord motor neuron"
  ]
  node [
    id 2399
    label "transitional stage 2 b cells"
  ]
  node [
    id 2400
    label "cd16- monocytes"
  ]
  node [
    id 2401
    label "mhc-ii-high non-classical monocyte"
  ]
  node [
    id 2402
    label "non nucleated secondary lens fiber"
  ]
  node [
    id 2403
    label "immature cd16 positive myeloid dendritic cell"
  ]
  node [
    id 2404
    label "kit positive, sca1 positive common lymphoid progenitor"
  ]
  node [
    id 2405
    label "dendritic epidermal t cells"
  ]
  node [
    id 2406
    label "anterior visceral endoderm cells"
  ]
  node [
    id 2407
    label "mammary alveolar cells"
  ]
  node [
    id 2408
    label "touch receptor cells"
  ]
  node [
    id 2409
    label "interlobulary vein smooth muscle cells"
  ]
  node [
    id 2410
    label "subcapsular thymic epithelial cells"
  ]
  node [
    id 2411
    label "fibroblasts of the conjunctiva"
  ]
  node [
    id 2412
    label "glomerular capillary endothelial cells"
  ]
  node [
    id 2413
    label "epidermoblasts"
  ]
  node [
    id 2414
    label "kidney papillary duct intercalated cells"
  ]
  node [
    id 2415
    label "obsolete plant basal cell"
  ]
  node [
    id 2416
    label "mature cd4 single positive thymocytes"
  ]
  node [
    id 2417
    label "inactive chief cells of parathyoid gland"
  ]
  node [
    id 2418
    label "kit positive, cd34 positive common myeloid progenitor"
  ]
  node [
    id 2419
    label "short term hematopoietic stem cells"
  ]
  node [
    id 2420
    label "ovarian fibroblasts"
  ]
  node [
    id 2421
    label "hair tylotrich neuron"
  ]
  node [
    id 2422
    label "cord blood hematopoietic stem cells"
  ]
  node [
    id 2423
    label "peripheral blood stem cell"
  ]
  node [
    id 2424
    label "mesonephric nephron tubule epithelial cell"
  ]
  node [
    id 2425
    label "lateral mesodermal cells"
  ]
  node [
    id 2426
    label "splanchnic mesodermal cells"
  ]
  node [
    id 2427
    label "microvillous olfactory sensory neuron"
  ]
  node [
    id 2428
    label "unipolar neuron"
  ]
  node [
    id 2429
    label "totipotent stem cells"
  ]
  node [
    id 2430
    label "activated type ii nk t cells"
  ]
  node [
    id 2431
    label "juvenile hormone secreting cells"
  ]
  node [
    id 2432
    label "interstitial cells of pineal gland"
  ]
  node [
    id 2433
    label "lymph gland crystal cell"
  ]
  node [
    id 2434
    label "obsolete prestalk i cells"
  ]
  node [
    id 2435
    label "type d1 enteroendocrine cell"
  ]
  node [
    id 2436
    label "periperhal blood mesothelial cell"
  ]
  node [
    id 2437
    label "tracheoblasts"
  ]
  node [
    id 2438
    label "mesonephric glomerular visceral epithelial cells"
  ]
  node [
    id 2439
    label "secondary motor neuron"
  ]
  node [
    id 2440
    label "reticular layer of dermis fibroblast"
  ]
  node [
    id 2441
    label "kidney interstitial alternatively activated macrophage"
  ]
  node [
    id 2442
    label "granule cell precursor"
  ]
  node [
    id 2443
    label "ameloblasts"
  ]
  node [
    id 2444
    label "chorionic membrane mesenchymal stem cells"
  ]
  node [
    id 2445
    label "obsolete chlorenchyma cell"
  ]
  node [
    id 2446
    label "h plus"
  ]
  node [
    id 2447
    label "mesangial phagocyte"
  ]
  node [
    id 2448
    label "eosinophilic metamyelocytes"
  ]
  node [
    id 2449
    label "mesothelial cell of visceral peritoneum"
  ]
  node [
    id 2450
    label "epithelial cells of lacrimal canaliculus"
  ]
  node [
    id 2451
    label "tracheobronchial goblet cells"
  ]
  node [
    id 2452
    label "fetal liver hematopoietic progenitor cells"
  ]
  node [
    id 2453
    label "meningeal macrophage"
  ]
  node [
    id 2454
    label "interdental cells"
  ]
  node [
    id 2455
    label "kidney loop of henle thin ascending limb epithelial cell"
  ]
  node [
    id 2456
    label "basophilic promyelocytes"
  ]
  node [
    id 2457
    label "gastrointestinal tract (lamina propria) macrophage"
  ]
  node [
    id 2458
    label "type 17 cytotoxic t cells"
  ]
  node [
    id 2459
    label "posterior lateral line neuromast support cell"
  ]
  node [
    id 2460
    label "mononuclear odontoclast"
  ]
  node [
    id 2461
    label "leptomeningeal cells"
  ]
  node [
    id 2462
    label "optic choroid fibroblasts"
  ]
  node [
    id 2463
    label "cd24 positive, cd4 single positive thymocyte"
  ]
  node [
    id 2464
    label "cd9 positive, cd41 positive megakaryocyte cell"
  ]
  node [
    id 2465
    label "outer medulla vasa recta ascending limb cells"
  ]
  node [
    id 2466
    label "peridermal cells"
  ]
  node [
    id 2467
    label "epiblast cells"
  ]
  node [
    id 2468
    label "vasoactive intestinal peptide secreting cells"
  ]
  node [
    id 2469
    label "transitional myocyte of interatrial septum"
  ]
  node [
    id 2470
    label "transitional myocyte of septal division of left branch of atrioventricular bundle"
  ]
  node [
    id 2471
    label "obsolete cambial initial"
  ]
  node [
    id 2472
    label "fmb cone bipolar cells"
  ]
  node [
    id 2473
    label "migratory enteric neural crest cells"
  ]
  node [
    id 2474
    label "cd103 positive, langerin positive lymph node dendritic cell"
  ]
  node [
    id 2475
    label "langhans' cells"
  ]
  node [
    id 2476
    label "endothelial progenitor cells"
  ]
  node [
    id 2477
    label "f4/80 negative adipose macrophage"
  ]
  node [
    id 2478
    label "paraxial mesoderm cells"
  ]
  node [
    id 2479
    label "cardiomyocyte progenitor cells"
  ]
  node [
    id 2480
    label "dopamanergic interplexiform cell"
  ]
  node [
    id 2481
    label "obsolete companion cells"
  ]
  node [
    id 2482
    label "atrial myocytes"
  ]
  node [
    id 2483
    label "obsolete transfer cell"
  ]
  node [
    id 2484
    label "myeloid dendritic cell, human"
  ]
  node [
    id 2485
    label "obsolete small intestine crypt goblet cell"
  ]
  node [
    id 2486
    label "effector memory cd4 positive, alpha beta t cell"
  ]
  node [
    id 2487
    label "pluripotent stem cells"
  ]
  node [
    id 2488
    label "posterior lateral line ganglion neuron"
  ]
  node [
    id 2489
    label "ciliated sensory neuron"
  ]
  node [
    id 2490
    label "clear chief cells of parathyroid cells"
  ]
  node [
    id 2491
    label "mesenchymal stem cells of adipose"
  ]
  node [
    id 2492
    label "bronchial smooth muscle cells"
  ]
  node [
    id 2493
    label "interrenal epithelial cell"
  ]
  node [
    id 2494
    label "embryonic gland plasmatocytes"
  ]
  node [
    id 2495
    label "juxtaglomerular cells"
  ]
  node [
    id 2496
    label "myoepithelial cells of tertiary lactiferous duct"
  ]
  node [
    id 2497
    label "slow muscle myoblasts"
  ]
  node [
    id 2498
    label "polymodal neuron"
  ]
  node [
    id 2499
    label "ly-76 high positive erythrocyte"
  ]
  node [
    id 2500
    label "immature cd14 positive dermal dendritic cells"
  ]
  node [
    id 2501
    label "tracheal goblet cells"
  ]
  node [
    id 2502
    label "fibroblast of upper leg skin"
  ]
  node [
    id 2503
    label "obsolete cells by histology"
  ]
  node [
    id 2504
    label "fibroblasts of gingiva"
  ]
  node [
    id 2505
    label "double negative 4 thymocytes"
  ]
  node [
    id 2506
    label "cns long range interneuron"
  ]
  node [
    id 2507
    label "ghrh secreting cells"
  ]
  node [
    id 2508
    label "uterine cervix glandular cell"
  ]
  node [
    id 2509
    label "cap cells"
  ]
  node [
    id 2510
    label "renal principal cells"
  ]
  node [
    id 2511
    label "obsolete goblet cell of epithelium of small intestine"
  ]
  node [
    id 2512
    label "secretin stimulating hormone secreting cell"
  ]
  node [
    id 2513
    label "terminal schwann cells"
  ]
  node [
    id 2514
    label "kidney resident dendritic cells"
  ]
  node [
    id 2515
    label "epithelioid macrophage"
  ]
  node [
    id 2516
    label "cd4 negative, cd8 negative type i nk t cell secreting interleukin-4"
  ]
  node [
    id 2517
    label "iga memory b cells"
  ]
  node [
    id 2518
    label "cd24 positive cd38 negative igg negative class switched memory b cells"
  ]
  node [
    id 2519
    label "prickle cell"
  ]
  node [
    id 2520
    label "hepatic oval cells"
  ]
  node [
    id 2521
    label "seminal fluid secreting cell"
  ]
  node [
    id 2522
    label "mature cd1a positive dermal dendritic cell"
  ]
  node [
    id 2523
    label "fusion competent myoblasts"
  ]
  node [
    id 2524
    label "vasopressin stimulating hormone secreting cells"
  ]
  node [
    id 2525
    label "obsolete epithelial cells of gingival part of viscerocranial mucosa"
  ]
  node [
    id 2526
    label "cd94 positive ly49ci positive natural killer cells"
  ]
  node [
    id 2527
    label "distal tip cells (sensu nematoda)"
  ]
  node [
    id 2528
    label "fusimotor neuron"
  ]
  node [
    id 2529
    label "keratinized cells of the oral mucosa"
  ]
  node [
    id 2530
    label "cajal retzius cells"
  ]
  node [
    id 2531
    label "conidium of conidiophore head"
  ]
  node [
    id 2532
    label "foreskin keratinocytes"
  ]
  node [
    id 2533
    label "anterior lateral line neuromast hair cells"
  ]
  node [
    id 2534
    label "duodenal goblet cells"
  ]
  node [
    id 2535
    label "basal cells of epithelium of trachea"
  ]
  node [
    id 2536
    label "vascular lymphangioblast"
  ]
  node [
    id 2537
    label "obsolete purkinje fiber"
  ]
  node [
    id 2538
    label "red sensitive photoreceptor cells"
  ]
  node [
    id 2539
    label "growth plate cartilage chondrocytes"
  ]
  node [
    id 2540
    label "type 3 cells of adrenal cortex"
  ]
  node [
    id 2541
    label "macula densa epithelial cells"
  ]
  node [
    id 2542
    label "visceromotor neuron"
  ]
  node [
    id 2543
    label "embryonic hemocytes"
  ]
  node [
    id 2544
    label "dx5 negative, nk1.1 positive immature natural killer cell"
  ]
  node [
    id 2545
    label "stromal cells of pancreas"
  ]
  node [
    id 2546
    label "serous cell of epithelium of trachea"
  ]
  node [
    id 2547
    label "dc.11closer.si"
  ]
  node [
    id 2548
    label "obsolete dentine secreting cell"
  ]
  node [
    id 2549
    label "obsolete prestalk b cells"
  ]
  node [
    id 2550
    label "placental amniotic mesenchymal stromal cells"
  ]
  node [
    id 2551
    label "external pillar cell of cochlea"
  ]
  node [
    id 2552
    label "epidermal cell (sensu arthropoda)"
  ]
  node [
    id 2553
    label "dentate gyrus of hippocampal formation granule cells"
  ]
  node [
    id 2554
    label "pancreatic beta cell"
  ]
  node [
    id 2555
    label "cd27 high, cd11b low natural killer cell"
  ]
  node [
    id 2556
    label "luminal epithelial cell of prostatic duct"
  ]
  node [
    id 2557
    label "gingival epithelial cells"
  ]
  node [
    id 2558
    label "fibroblasts of papillary layer of dermis"
  ]
  node [
    id 2559
    label "primary motor cortex pyramidal cells"
  ]
  node [
    id 2560
    label "fraction c prime precursor b cells"
  ]
  node [
    id 2561
    label "smooth muscle cells of the coronary artery"
  ]
  node [
    id 2562
    label "glomus cells"
  ]
  node [
    id 2563
    label "skeletal muscle tissue of pectoralis major striated muscle cell"
  ]
  node [
    id 2564
    label "xanthoblasts"
  ]
  node [
    id 2565
    label "granular cells of epidermis"
  ]
  node [
    id 2566
    label "breast adipocytes"
  ]
  node [
    id 2567
    label "thecogen cell"
  ]
  node [
    id 2568
    label "primitive erythroid progenitor"
  ]
  node [
    id 2569
    label "cns neuron (sensu nematoda and protostomia)"
  ]
  node [
    id 2570
    label "obsolete cells by class"
  ]
  node [
    id 2571
    label "muscle founder cells"
  ]
  node [
    id 2572
    label "posterior cone cell (sensu endopterygota)"
  ]
  node [
    id 2573
    label "internal pillar cells of cochlea"
  ]
  node [
    id 2574
    label "fc epsilon rialpha high basophil progenitor cell"
  ]
  node [
    id 2575
    label "obsolete collenchymal cell"
  ]
  node [
    id 2576
    label "anterior lateral line neuromast mantle cell"
  ]
  node [
    id 2577
    label "myoepithelial cells of sweat gland"
  ]
  node [
    id 2578
    label "enterochromaffin like"
  ]
  node [
    id 2579
    label "hair matrix stem cells"
  ]
  node [
    id 2580
    label "amniotic epithelial cells"
  ]
  node [
    id 2581
    label "transitional myocytes of posterior internodal tract"
  ]
  node [
    id 2582
    label "fibroblast of upper back skin"
  ]
  node [
    id 2583
    label "kit positive, integrin beta7 high basophil mast progenitor cell"
  ]
  node [
    id 2584
    label "choroidal cells of the eye"
  ]
  node [
    id 2585
    label "parafollicular cells"
  ]
  node [
    id 2586
    label "obsolete vegetative cells"
  ]
  node [
    id 2587
    label "periglomerular cells"
  ]
  node [
    id 2588
    label "brush border cells of the proximal tubule"
  ]
  node [
    id 2589
    label "obsolete spore (sensu mycetozoa)"
  ]
  node [
    id 2590
    label "cerebral cortex endothelial cells"
  ]
  node [
    id 2591
    label "renal beta intercalated cells"
  ]
  node [
    id 2592
    label "endocardial cushion cells"
  ]
  node [
    id 2593
    label "obsolete xylem element"
  ]
  node [
    id 2594
    label "seminal vesicle glandular cells"
  ]
  node [
    id 2595
    label "melanophage"
  ]
  node [
    id 2596
    label "immature cd11c negative plasmacytoid dendritic cell"
  ]
  node [
    id 2597
    label "undifferentiated thymic epithelial cell"
  ]
  node [
    id 2598
    label "neuron of the substantia nigra"
  ]
  node [
    id 2599
    label "luminal cells of acinus of lactiferous gland"
  ]
  node [
    id 2600
    label "pancreatic stellate cells"
  ]
  node [
    id 2601
    label "corticotroph"
  ]
  node [
    id 2602
    label "obsolete prestalk cell"
  ]
  node [
    id 2603
    label "migratory cardiac neural crest cells"
  ]
  node [
    id 2604
    label "uterine smooth muscle cells"
  ]
  node [
    id 2605
    label "myometrial cells"
  ]
  node [
    id 2606
    label "b220 low cd38 negative unswitched memory b cell"
  ]
  node [
    id 2607
    label "ifng secreting type 2 natural killer t cells"
  ]
  node [
    id 2608
    label "dental pulp cells"
  ]
  node [
    id 2609
    label "obsolete prestalk 0 cell"
  ]
  node [
    id 2610
    label "female gametophyte egg cell"
  ]
  node [
    id 2611
    label "megalocytes"
  ]
  node [
    id 2612
    label "cd14 low, cd16 positive monocyte"
  ]
  node [
    id 2613
    label "peripheral blood mononuclear cells"
  ]
  node [
    id 2614
    label "trichogen cells"
  ]
  node [
    id 2615
    label "activated skeletal muscle satellite cells"
  ]
  node [
    id 2616
    label "spermatogonial stem cells"
  ]
  node [
    id 2617
    label "type n enteroendocrine cell"
  ]
  node [
    id 2618
    label "brain microvascular endothelial cells"
  ]
  node [
    id 2619
    label "kenyon cells"
  ]
  node [
    id 2620
    label "scolopidial sheath cells"
  ]
  node [
    id 2621
    label "myocytes of posterior internodal tract"
  ]
  node [
    id 2622
    label "myoendocrine cells"
  ]
  node [
    id 2623
    label "smooth muscle cell neural crest derived"
  ]
  node [
    id 2624
    label "activated cd4 negative, cd8 negative type i nk t cell"
  ]
  node [
    id 2625
    label "dark pinealocytes"
  ]
  node [
    id 2626
    label "myoepithelial cell of secondary lactiferous duct"
  ]
  node [
    id 2627
    label "foveolar cell of stomach"
  ]
  node [
    id 2628
    label "cd133 positive hematopoietic stem cell"
  ]
  node [
    id 2629
    label "periarticular chondrocytes"
  ]
  node [
    id 2630
    label "urethra urothelial cells"
  ]
  node [
    id 2631
    label "kit low, cd34 positive eosinophil progenitor cell"
  ]
  node [
    id 2632
    label "thyrotroph"
  ]
  node [
    id 2633
    label "activated cd4 positive, alpha beta t cell, human"
  ]
  node [
    id 2634
    label "pole cells"
  ]
  node [
    id 2635
    label "preodontoblasts"
  ]
  node [
    id 2636
    label "type 5 spiral ligament fibrocyte"
  ]
  node [
    id 2637
    label "orexin"
  ]
  node [
    id 2638
    label "embryonic crystal cell"
  ]
  node [
    id 2639
    label "kidney afferent arteriole endothelial cell"
  ]
  node [
    id 2640
    label "type s enteroendocrine cell"
  ]
  node [
    id 2641
    label "amnioserosal cells"
  ]
  node [
    id 2642
    label "bronchial goblet cells"
  ]
  node [
    id 2643
    label "guidepost cells"
  ]
  node [
    id 2644
    label "open tracheal system tracheocyte"
  ]
  node [
    id 2645
    label "db3 cone bipolar cells"
  ]
  node [
    id 2646
    label "mesenchymal stem cell of abdominal adipose"
  ]
  node [
    id 2647
    label "cuprophilic cell"
  ]
  node [
    id 2648
    label "tertiary pigment cells"
  ]
  node [
    id 2649
    label "obsolete zoospore"
  ]
  node [
    id 2650
    label "metanephric nephron tubule epithelial cell"
  ]
  node [
    id 2651
    label "fibroblasts of outer membrane of prostatic capsule"
  ]
  node [
    id 2652
    label "smooth muscle cell of the brain vasculature"
  ]
  node [
    id 2653
    label "pore cell"
  ]
  node [
    id 2654
    label "cd1c positive myeloid dendritic cells"
  ]
  node [
    id 2655
    label "purkinje myocytes of atrioventricular node"
  ]
  node [
    id 2656
    label "commissural neuron"
  ]
  node [
    id 2657
    label "aortic smooth muscle cells"
  ]
  node [
    id 2658
    label "bm2 b cells"
  ]
  node [
    id 2659
    label "small pre b cells"
  ]
  node [
    id 2660
    label "kidney nerve cell"
  ]
  node [
    id 2661
    label "olfactory granule cells"
  ]
  node [
    id 2662
    label "prostate stromal cells"
  ]
  node [
    id 2663
    label "smooth muscle cell of the internal thoracic artery"
  ]
  node [
    id 2664
    label "marrow fibroblasts"
  ]
  node [
    id 2665
    label "nucleus pulposus cells of intervertebral disc"
  ]
  node [
    id 2666
    label "obsolete regulatory t cell"
  ]
  node [
    id 2667
    label "obsolete b lymphoblasts"
  ]
  node [
    id 2668
    label "kidney pelvis urothelial cells"
  ]
  node [
    id 2669
    label "tonsil squamous cell"
  ]
  node [
    id 2670
    label "immature vgamma1.1 positive, vdelta6.3 negative thymocyte"
  ]
  node [
    id 2671
    label "perineural cells"
  ]
  node [
    id 2672
    label "immature vgamma2 negative thymocyte"
  ]
  node [
    id 2673
    label "mhc-ii-low non-classical monocytes"
  ]
  node [
    id 2674
    label "cranial visceromotor neuron"
  ]
  node [
    id 2675
    label "anchoring trophoblast"
  ]
  node [
    id 2676
    label "cd94 negative, ly49ci negative natural killer cell"
  ]
  node [
    id 2677
    label "kit positive granulocyte monocyte progenitor"
  ]
  node [
    id 2678
    label "cd4 positive type i nkt cells secreting interferon gamma"
  ]
  node [
    id 2679
    label "intermediate trophoblast cells"
  ]
  node [
    id 2680
    label "transitional myocytes of middle internodal tract"
  ]
  node [
    id 2681
    label "early promyelocytes"
  ]
  node [
    id 2682
    label "migratory cranial neural crest cells"
  ]
  node [
    id 2683
    label "obsolete functional megaspore"
  ]
  node [
    id 2684
    label "warmth sensing thermoreceptor cells"
  ]
  node [
    id 2685
    label "neuroplacodal cells"
  ]
  node [
    id 2686
    label "igd negative cd38 positive igg memory b cell"
  ]
  node [
    id 2687
    label "equatorial cone cell (sensu endopterygota)"
  ]
  node [
    id 2688
    label "tormogen cells"
  ]
  node [
    id 2689
    label "dentate gyrus of hippocampal formation basket cell"
  ]
  node [
    id 2690
    label "fibroblast of skin of abdomen"
  ]
  node [
    id 2691
    label "kidney loop of henle medullary thick ascending limb epithelial cells"
  ]
  node [
    id 2692
    label "transitional cells of parathyroid gland"
  ]
  node [
    id 2693
    label "stiftchenzellen"
  ]
  node [
    id 2694
    label "dark chief cells of parathyroid gland"
  ]
  node [
    id 2695
    label "active chief cells of parathyroid gland"
  ]
  node [
    id 2696
    label "cd34+ granulocyte"
  ]
  node [
    id 2697
    label "medial s shaped body cells"
  ]
  node [
    id 2698
    label "s shaped body cells"
  ]
  node [
    id 2699
    label "ureteric epithelial cells"
  ]
  node [
    id 2700
    label "urinary tract epithelial cells"
  ]
  node [
    id 2701
    label "proximal ureteric bud cells"
  ]
  node [
    id 2702
    label "ureteric bud cells"
  ]
  node [
    id 2703
    label "proximal s shaped body cells"
  ]
  node [
    id 2704
    label "proliferating cap mesenchyme cells"
  ]
  node [
    id 2705
    label "cap mesenchyme cells"
  ]
  node [
    id 2706
    label "cd34+ lymphoid cells"
  ]
  node [
    id 2707
    label "mid erythroid cells"
  ]
  node [
    id 2708
    label "late erythroid cells"
  ]
  node [
    id 2709
    label "innate like lymphocytes"
  ]
  node [
    id 2710
    label "early erythroid cells"
  ]
  node [
    id 2711
    label "distal ureteric bud cell"
  ]
  node [
    id 2712
    label "distal s shaped body cells"
  ]
  node [
    id 2713
    label "cd34+ multi lineage cells"
  ]
  node [
    id 2714
    label "cd34 positive"
  ]
  node [
    id 2715
    label "cd38 negative multipotent progenitor cells"
  ]
  node [
    id 2716
    label "embryonic urinary tract epithelial cells"
  ]
  node [
    id 2717
    label "proliferating t and nk cells"
  ]
  node [
    id 2718
    label "stem cells and eosinophils"
  ]
  node [
    id 2719
    label "activated granulocyte"
  ]
  node [
    id 2720
    label "distal tubule cells"
  ]
  node [
    id 2721
    label "dendritic cells, macrophages, t cell"
  ]
  node [
    id 2722
    label "melanoma cells"
  ]
  node [
    id 2723
    label "hillock cells"
  ]
  node [
    id 2724
    label "hillock cells, club cells"
  ]
  node [
    id 2725
    label "mast cells, fibroblasts"
  ]
  node [
    id 2726
    label "synovial intimal fibroblasts"
  ]
  node [
    id 2727
    label "synovial subintimal fibroblasts"
  ]
  node [
    id 2728
    label "microvascular cells"
  ]
  node [
    id 2729
    label "macrophages, dendritic cells"
  ]
  node [
    id 2730
    label "macrophages, dendritic cells, t cells"
  ]
  node [
    id 2731
    label "neurons, schwann cells"
  ]
  node [
    id 2732
    label "perciytes"
  ]
  node [
    id 2733
    label "pericytes, endothelial cells"
  ]
  node [
    id 2734
    label "myofibroblasts, smooth muscle cells"
  ]
  node [
    id 2735
    label "epidermal basal keratinocytes"
  ]
  node [
    id 2736
    label "epidermal suprabasal keratinocytes"
  ]
  edge [
    source 0
    target 1
  ]
  edge [
    source 0
    target 12
  ]
  edge [
    source 0
    target 25
  ]
  edge [
    source 0
    target 35
  ]
  edge [
    source 0
    target 45
  ]
  edge [
    source 0
    target 52
  ]
  edge [
    source 0
    target 57
  ]
  edge [
    source 0
    target 58
  ]
  edge [
    source 0
    target 69
  ]
  edge [
    source 0
    target 73
  ]
  edge [
    source 0
    target 74
  ]
  edge [
    source 0
    target 76
  ]
  edge [
    source 0
    target 184
  ]
  edge [
    source 0
    target 185
  ]
  edge [
    source 0
    target 186
  ]
  edge [
    source 0
    target 187
  ]
  edge [
    source 0
    target 132
  ]
  edge [
    source 0
    target 1058
  ]
  edge [
    source 0
    target 1128
  ]
  edge [
    source 0
    target 179
  ]
  edge [
    source 0
    target 120
  ]
  edge [
    source 0
    target 93
  ]
  edge [
    source 0
    target 1523
  ]
  edge [
    source 0
    target 1533
  ]
  edge [
    source 0
    target 774
  ]
  edge [
    source 0
    target 1404
  ]
  edge [
    source 0
    target 1706
  ]
  edge [
    source 0
    target 905
  ]
  edge [
    source 0
    target 1753
  ]
  edge [
    source 0
    target 742
  ]
  edge [
    source 0
    target 124
  ]
  edge [
    source 0
    target 154
  ]
  edge [
    source 0
    target 692
  ]
  edge [
    source 0
    target 843
  ]
  edge [
    source 0
    target 1958
  ]
  edge [
    source 0
    target 1751
  ]
  edge [
    source 0
    target 136
  ]
  edge [
    source 0
    target 2090
  ]
  edge [
    source 0
    target 2158
  ]
  edge [
    source 0
    target 137
  ]
  edge [
    source 0
    target 2192
  ]
  edge [
    source 0
    target 170
  ]
  edge [
    source 0
    target 2256
  ]
  edge [
    source 0
    target 2279
  ]
  edge [
    source 0
    target 2308
  ]
  edge [
    source 0
    target 2369
  ]
  edge [
    source 0
    target 2270
  ]
  edge [
    source 0
    target 1238
  ]
  edge [
    source 0
    target 719
  ]
  edge [
    source 0
    target 1975
  ]
  edge [
    source 0
    target 2440
  ]
  edge [
    source 0
    target 2450
  ]
  edge [
    source 0
    target 1074
  ]
  edge [
    source 0
    target 2580
  ]
  edge [
    source 0
    target 2641
  ]
  edge [
    source 0
    target 2644
  ]
  edge [
    source 0
    target 824
  ]
  edge [
    source 1
    target 2
  ]
  edge [
    source 1
    target 3
  ]
  edge [
    source 1
    target 4
  ]
  edge [
    source 1
    target 5
  ]
  edge [
    source 1
    target 6
  ]
  edge [
    source 1
    target 9
  ]
  edge [
    source 1
    target 10
  ]
  edge [
    source 1
    target 11
  ]
  edge [
    source 1
    target 1811
  ]
  edge [
    source 1
    target 2064
  ]
  edge [
    source 1
    target 983
  ]
  edge [
    source 1
    target 2168
  ]
  edge [
    source 6
    target 7
  ]
  edge [
    source 6
    target 8
  ]
  edge [
    source 11
    target 2735
  ]
  edge [
    source 11
    target 2736
  ]
  edge [
    source 12
    target 13
  ]
  edge [
    source 12
    target 11
  ]
  edge [
    source 12
    target 17
  ]
  edge [
    source 12
    target 18
  ]
  edge [
    source 12
    target 19
  ]
  edge [
    source 12
    target 20
  ]
  edge [
    source 12
    target 21
  ]
  edge [
    source 12
    target 22
  ]
  edge [
    source 12
    target 23
  ]
  edge [
    source 12
    target 24
  ]
  edge [
    source 13
    target 14
  ]
  edge [
    source 13
    target 16
  ]
  edge [
    source 14
    target 15
  ]
  edge [
    source 14
    target 2735
  ]
  edge [
    source 14
    target 2736
  ]
  edge [
    source 15
    target 1474
  ]
  edge [
    source 15
    target 1634
  ]
  edge [
    source 15
    target 983
  ]
  edge [
    source 15
    target 2138
  ]
  edge [
    source 15
    target 20
  ]
  edge [
    source 15
    target 2519
  ]
  edge [
    source 15
    target 2532
  ]
  edge [
    source 15
    target 2565
  ]
  edge [
    source 25
    target 26
  ]
  edge [
    source 25
    target 27
  ]
  edge [
    source 25
    target 28
  ]
  edge [
    source 25
    target 29
  ]
  edge [
    source 25
    target 30
  ]
  edge [
    source 25
    target 31
  ]
  edge [
    source 25
    target 32
  ]
  edge [
    source 25
    target 33
  ]
  edge [
    source 25
    target 34
  ]
  edge [
    source 25
    target 737
  ]
  edge [
    source 25
    target 762
  ]
  edge [
    source 25
    target 823
  ]
  edge [
    source 25
    target 858
  ]
  edge [
    source 25
    target 69
  ]
  edge [
    source 25
    target 1237
  ]
  edge [
    source 25
    target 585
  ]
  edge [
    source 25
    target 1531
  ]
  edge [
    source 25
    target 1044
  ]
  edge [
    source 25
    target 1200
  ]
  edge [
    source 25
    target 1613
  ]
  edge [
    source 25
    target 1836
  ]
  edge [
    source 25
    target 2050
  ]
  edge [
    source 25
    target 1385
  ]
  edge [
    source 25
    target 1208
  ]
  edge [
    source 25
    target 1422
  ]
  edge [
    source 25
    target 733
  ]
  edge [
    source 25
    target 698
  ]
  edge [
    source 25
    target 1263
  ]
  edge [
    source 25
    target 1406
  ]
  edge [
    source 25
    target 1262
  ]
  edge [
    source 25
    target 184
  ]
  edge [
    source 25
    target 1727
  ]
  edge [
    source 25
    target 2594
  ]
  edge [
    source 35
    target 29
  ]
  edge [
    source 35
    target 20
  ]
  edge [
    source 35
    target 36
  ]
  edge [
    source 35
    target 37
  ]
  edge [
    source 35
    target 40
  ]
  edge [
    source 35
    target 41
  ]
  edge [
    source 35
    target 42
  ]
  edge [
    source 35
    target 43
  ]
  edge [
    source 35
    target 44
  ]
  edge [
    source 37
    target 38
  ]
  edge [
    source 37
    target 39
  ]
  edge [
    source 41
    target 983
  ]
  edge [
    source 42
    target 1945
  ]
  edge [
    source 42
    target 2520
  ]
  edge [
    source 42
    target 40
  ]
  edge [
    source 43
    target 37
  ]
  edge [
    source 45
    target 46
  ]
  edge [
    source 45
    target 47
  ]
  edge [
    source 45
    target 48
  ]
  edge [
    source 45
    target 1034
  ]
  edge [
    source 45
    target 1357
  ]
  edge [
    source 45
    target 1569
  ]
  edge [
    source 45
    target 1765
  ]
  edge [
    source 45
    target 571
  ]
  edge [
    source 45
    target 1636
  ]
  edge [
    source 45
    target 49
  ]
  edge [
    source 45
    target 1890
  ]
  edge [
    source 45
    target 2489
  ]
  edge [
    source 48
    target 49
  ]
  edge [
    source 48
    target 50
  ]
  edge [
    source 48
    target 51
  ]
  edge [
    source 50
    target 2324
  ]
  edge [
    source 52
    target 53
  ]
  edge [
    source 52
    target 54
  ]
  edge [
    source 52
    target 69
  ]
  edge [
    source 52
    target 1407
  ]
  edge [
    source 52
    target 1606
  ]
  edge [
    source 52
    target 1385
  ]
  edge [
    source 54
    target 55
  ]
  edge [
    source 54
    target 56
  ]
  edge [
    source 57
    target 1123
  ]
  edge [
    source 57
    target 1840
  ]
  edge [
    source 58
    target 59
  ]
  edge [
    source 58
    target 66
  ]
  edge [
    source 58
    target 67
  ]
  edge [
    source 58
    target 68
  ]
  edge [
    source 58
    target 688
  ]
  edge [
    source 58
    target 846
  ]
  edge [
    source 58
    target 1177
  ]
  edge [
    source 58
    target 1256
  ]
  edge [
    source 58
    target 1328
  ]
  edge [
    source 58
    target 60
  ]
  edge [
    source 58
    target 1470
  ]
  edge [
    source 58
    target 1343
  ]
  edge [
    source 58
    target 1556
  ]
  edge [
    source 58
    target 777
  ]
  edge [
    source 58
    target 1582
  ]
  edge [
    source 58
    target 528
  ]
  edge [
    source 58
    target 64
  ]
  edge [
    source 58
    target 860
  ]
  edge [
    source 58
    target 859
  ]
  edge [
    source 58
    target 1857
  ]
  edge [
    source 58
    target 1900
  ]
  edge [
    source 58
    target 513
  ]
  edge [
    source 58
    target 1941
  ]
  edge [
    source 58
    target 916
  ]
  edge [
    source 58
    target 2044
  ]
  edge [
    source 58
    target 1756
  ]
  edge [
    source 58
    target 2106
  ]
  edge [
    source 58
    target 2151
  ]
  edge [
    source 58
    target 529
  ]
  edge [
    source 58
    target 2257
  ]
  edge [
    source 58
    target 2314
  ]
  edge [
    source 58
    target 532
  ]
  edge [
    source 58
    target 25
  ]
  edge [
    source 58
    target 1022
  ]
  edge [
    source 58
    target 2443
  ]
  edge [
    source 58
    target 2521
  ]
  edge [
    source 58
    target 573
  ]
  edge [
    source 58
    target 926
  ]
  edge [
    source 58
    target 1061
  ]
  edge [
    source 58
    target 2637
  ]
  edge [
    source 58
    target 1670
  ]
  edge [
    source 59
    target 60
  ]
  edge [
    source 59
    target 61
  ]
  edge [
    source 59
    target 62
  ]
  edge [
    source 59
    target 63
  ]
  edge [
    source 59
    target 64
  ]
  edge [
    source 59
    target 147
  ]
  edge [
    source 59
    target 148
  ]
  edge [
    source 60
    target 804
  ]
  edge [
    source 60
    target 1871
  ]
  edge [
    source 60
    target 153
  ]
  edge [
    source 60
    target 147
  ]
  edge [
    source 62
    target 67
  ]
  edge [
    source 64
    target 65
  ]
  edge [
    source 64
    target 1095
  ]
  edge [
    source 64
    target 524
  ]
  edge [
    source 64
    target 514
  ]
  edge [
    source 69
    target 70
  ]
  edge [
    source 69
    target 71
  ]
  edge [
    source 69
    target 72
  ]
  edge [
    source 69
    target 981
  ]
  edge [
    source 69
    target 775
  ]
  edge [
    source 69
    target 1758
  ]
  edge [
    source 69
    target 1835
  ]
  edge [
    source 69
    target 1976
  ]
  edge [
    source 69
    target 1837
  ]
  edge [
    source 73
    target 1455
  ]
  edge [
    source 74
    target 75
  ]
  edge [
    source 74
    target 833
  ]
  edge [
    source 74
    target 989
  ]
  edge [
    source 74
    target 1221
  ]
  edge [
    source 74
    target 1440
  ]
  edge [
    source 74
    target 1868
  ]
  edge [
    source 74
    target 1964
  ]
  edge [
    source 74
    target 2047
  ]
  edge [
    source 74
    target 2141
  ]
  edge [
    source 74
    target 2235
  ]
  edge [
    source 74
    target 2496
  ]
  edge [
    source 74
    target 2577
  ]
  edge [
    source 74
    target 2626
  ]
  edge [
    source 76
    target 77
  ]
  edge [
    source 76
    target 93
  ]
  edge [
    source 76
    target 117
  ]
  edge [
    source 76
    target 124
  ]
  edge [
    source 76
    target 127
  ]
  edge [
    source 76
    target 132
  ]
  edge [
    source 76
    target 134
  ]
  edge [
    source 76
    target 135
  ]
  edge [
    source 76
    target 154
  ]
  edge [
    source 76
    target 155
  ]
  edge [
    source 76
    target 157
  ]
  edge [
    source 76
    target 158
  ]
  edge [
    source 76
    target 159
  ]
  edge [
    source 76
    target 165
  ]
  edge [
    source 76
    target 167
  ]
  edge [
    source 76
    target 168
  ]
  edge [
    source 76
    target 169
  ]
  edge [
    source 76
    target 170
  ]
  edge [
    source 76
    target 171
  ]
  edge [
    source 76
    target 172
  ]
  edge [
    source 76
    target 176
  ]
  edge [
    source 76
    target 177
  ]
  edge [
    source 76
    target 178
  ]
  edge [
    source 76
    target 180
  ]
  edge [
    source 76
    target 182
  ]
  edge [
    source 77
    target 78
  ]
  edge [
    source 77
    target 43
  ]
  edge [
    source 77
    target 79
  ]
  edge [
    source 77
    target 87
  ]
  edge [
    source 77
    target 88
  ]
  edge [
    source 77
    target 69
  ]
  edge [
    source 77
    target 1044
  ]
  edge [
    source 77
    target 80
  ]
  edge [
    source 77
    target 1684
  ]
  edge [
    source 77
    target 884
  ]
  edge [
    source 77
    target 888
  ]
  edge [
    source 77
    target 868
  ]
  edge [
    source 78
    target 1612
  ]
  edge [
    source 78
    target 2137
  ]
  edge [
    source 78
    target 2108
  ]
  edge [
    source 78
    target 2195
  ]
  edge [
    source 79
    target 80
  ]
  edge [
    source 80
    target 81
  ]
  edge [
    source 80
    target 82
  ]
  edge [
    source 80
    target 83
  ]
  edge [
    source 80
    target 84
  ]
  edge [
    source 80
    target 85
  ]
  edge [
    source 80
    target 86
  ]
  edge [
    source 80
    target 70
  ]
  edge [
    source 80
    target 887
  ]
  edge [
    source 80
    target 1183
  ]
  edge [
    source 80
    target 882
  ]
  edge [
    source 88
    target 89
  ]
  edge [
    source 88
    target 90
  ]
  edge [
    source 88
    target 91
  ]
  edge [
    source 88
    target 92
  ]
  edge [
    source 88
    target 68
  ]
  edge [
    source 93
    target 94
  ]
  edge [
    source 93
    target 95
  ]
  edge [
    source 93
    target 101
  ]
  edge [
    source 93
    target 102
  ]
  edge [
    source 93
    target 103
  ]
  edge [
    source 93
    target 104
  ]
  edge [
    source 93
    target 105
  ]
  edge [
    source 93
    target 106
  ]
  edge [
    source 93
    target 107
  ]
  edge [
    source 93
    target 112
  ]
  edge [
    source 93
    target 901
  ]
  edge [
    source 93
    target 954
  ]
  edge [
    source 93
    target 2493
  ]
  edge [
    source 93
    target 2510
  ]
  edge [
    source 93
    target 2668
  ]
  edge [
    source 95
    target 96
  ]
  edge [
    source 95
    target 97
  ]
  edge [
    source 95
    target 98
  ]
  edge [
    source 95
    target 99
  ]
  edge [
    source 95
    target 689
  ]
  edge [
    source 95
    target 2360
  ]
  edge [
    source 95
    target 2591
  ]
  edge [
    source 99
    target 100
  ]
  edge [
    source 101
    target 99
  ]
  edge [
    source 106
    target 2188
  ]
  edge [
    source 106
    target 2438
  ]
  edge [
    source 107
    target 108
  ]
  edge [
    source 107
    target 109
  ]
  edge [
    source 107
    target 110
  ]
  edge [
    source 107
    target 111
  ]
  edge [
    source 112
    target 113
  ]
  edge [
    source 112
    target 115
  ]
  edge [
    source 113
    target 114
  ]
  edge [
    source 115
    target 116
  ]
  edge [
    source 117
    target 118
  ]
  edge [
    source 117
    target 119
  ]
  edge [
    source 119
    target 31
  ]
  edge [
    source 119
    target 42
  ]
  edge [
    source 119
    target 120
  ]
  edge [
    source 120
    target 121
  ]
  edge [
    source 120
    target 122
  ]
  edge [
    source 120
    target 123
  ]
  edge [
    source 124
    target 125
  ]
  edge [
    source 124
    target 32
  ]
  edge [
    source 124
    target 912
  ]
  edge [
    source 124
    target 577
  ]
  edge [
    source 124
    target 579
  ]
  edge [
    source 124
    target 575
  ]
  edge [
    source 124
    target 2554
  ]
  edge [
    source 125
    target 126
  ]
  edge [
    source 127
    target 128
  ]
  edge [
    source 127
    target 129
  ]
  edge [
    source 127
    target 54
  ]
  edge [
    source 127
    target 130
  ]
  edge [
    source 127
    target 65
  ]
  edge [
    source 127
    target 131
  ]
  edge [
    source 128
    target 56
  ]
  edge [
    source 129
    target 2202
  ]
  edge [
    source 130
    target 867
  ]
  edge [
    source 130
    target 957
  ]
  edge [
    source 132
    target 28
  ]
  edge [
    source 132
    target 133
  ]
  edge [
    source 132
    target 75
  ]
  edge [
    source 132
    target 858
  ]
  edge [
    source 132
    target 1070
  ]
  edge [
    source 132
    target 1440
  ]
  edge [
    source 134
    target 47
  ]
  edge [
    source 134
    target 66
  ]
  edge [
    source 135
    target 136
  ]
  edge [
    source 135
    target 137
  ]
  edge [
    source 135
    target 142
  ]
  edge [
    source 135
    target 59
  ]
  edge [
    source 135
    target 149
  ]
  edge [
    source 135
    target 150
  ]
  edge [
    source 135
    target 151
  ]
  edge [
    source 135
    target 1916
  ]
  edge [
    source 135
    target 2064
  ]
  edge [
    source 135
    target 1926
  ]
  edge [
    source 136
    target 2212
  ]
  edge [
    source 137
    target 49
  ]
  edge [
    source 137
    target 138
  ]
  edge [
    source 137
    target 139
  ]
  edge [
    source 137
    target 140
  ]
  edge [
    source 137
    target 60
  ]
  edge [
    source 137
    target 44
  ]
  edge [
    source 137
    target 141
  ]
  edge [
    source 137
    target 795
  ]
  edge [
    source 137
    target 1255
  ]
  edge [
    source 137
    target 1871
  ]
  edge [
    source 137
    target 1974
  ]
  edge [
    source 137
    target 1005
  ]
  edge [
    source 137
    target 2212
  ]
  edge [
    source 137
    target 147
  ]
  edge [
    source 137
    target 778
  ]
  edge [
    source 142
    target 8
  ]
  edge [
    source 142
    target 51
  ]
  edge [
    source 142
    target 63
  ]
  edge [
    source 142
    target 143
  ]
  edge [
    source 143
    target 144
  ]
  edge [
    source 143
    target 145
  ]
  edge [
    source 143
    target 146
  ]
  edge [
    source 149
    target 9
  ]
  edge [
    source 149
    target 50
  ]
  edge [
    source 149
    target 887
  ]
  edge [
    source 149
    target 1707
  ]
  edge [
    source 149
    target 1942
  ]
  edge [
    source 149
    target 2501
  ]
  edge [
    source 149
    target 2535
  ]
  edge [
    source 150
    target 50
  ]
  edge [
    source 150
    target 62
  ]
  edge [
    source 150
    target 1504
  ]
  edge [
    source 150
    target 1839
  ]
  edge [
    source 150
    target 794
  ]
  edge [
    source 150
    target 2324
  ]
  edge [
    source 150
    target 2642
  ]
  edge [
    source 151
    target 152
  ]
  edge [
    source 151
    target 153
  ]
  edge [
    source 154
    target 2
  ]
  edge [
    source 154
    target 773
  ]
  edge [
    source 154
    target 1431
  ]
  edge [
    source 154
    target 2508
  ]
  edge [
    source 155
    target 156
  ]
  edge [
    source 156
    target 1075
  ]
  edge [
    source 156
    target 1801
  ]
  edge [
    source 156
    target 2540
  ]
  edge [
    source 159
    target 4
  ]
  edge [
    source 159
    target 7
  ]
  edge [
    source 159
    target 160
  ]
  edge [
    source 159
    target 30
  ]
  edge [
    source 159
    target 53
  ]
  edge [
    source 159
    target 161
  ]
  edge [
    source 159
    target 162
  ]
  edge [
    source 159
    target 163
  ]
  edge [
    source 159
    target 164
  ]
  edge [
    source 165
    target 166
  ]
  edge [
    source 166
    target 41
  ]
  edge [
    source 166
    target 10
  ]
  edge [
    source 166
    target 14
  ]
  edge [
    source 166
    target 1178
  ]
  edge [
    source 166
    target 1357
  ]
  edge [
    source 166
    target 1488
  ]
  edge [
    source 166
    target 201
  ]
  edge [
    source 166
    target 2096
  ]
  edge [
    source 166
    target 2244
  ]
  edge [
    source 166
    target 2268
  ]
  edge [
    source 166
    target 2280
  ]
  edge [
    source 166
    target 15
  ]
  edge [
    source 166
    target 2552
  ]
  edge [
    source 166
    target 2693
  ]
  edge [
    source 170
    target 2378
  ]
  edge [
    source 171
    target 5
  ]
  edge [
    source 171
    target 33
  ]
  edge [
    source 171
    target 840
  ]
  edge [
    source 171
    target 842
  ]
  edge [
    source 171
    target 2147
  ]
  edge [
    source 171
    target 1236
  ]
  edge [
    source 171
    target 2723
  ]
  edge [
    source 172
    target 173
  ]
  edge [
    source 173
    target 174
  ]
  edge [
    source 173
    target 175
  ]
  edge [
    source 173
    target 687
  ]
  edge [
    source 173
    target 1293
  ]
  edge [
    source 173
    target 2630
  ]
  edge [
    source 173
    target 2668
  ]
  edge [
    source 176
    target 23
  ]
  edge [
    source 176
    target 34
  ]
  edge [
    source 178
    target 179
  ]
  edge [
    source 180
    target 181
  ]
  edge [
    source 182
    target 183
  ]
  edge [
    source 184
    target 181
  ]
  edge [
    source 184
    target 183
  ]
  edge [
    source 184
    target 125
  ]
  edge [
    source 185
    target 40
  ]
  edge [
    source 185
    target 86
  ]
  edge [
    source 185
    target 139
  ]
  edge [
    source 185
    target 138
  ]
  edge [
    source 186
    target 79
  ]
  edge [
    source 187
    target 188
  ]
  edge [
    source 187
    target 142
  ]
  edge [
    source 187
    target 201
  ]
  edge [
    source 187
    target 207
  ]
  edge [
    source 187
    target 209
  ]
  edge [
    source 187
    target 806
  ]
  edge [
    source 187
    target 1039
  ]
  edge [
    source 187
    target 215
  ]
  edge [
    source 187
    target 211
  ]
  edge [
    source 187
    target 210
  ]
  edge [
    source 187
    target 2693
  ]
  edge [
    source 187
    target 213
  ]
  edge [
    source 188
    target 189
  ]
  edge [
    source 188
    target 193
  ]
  edge [
    source 188
    target 197
  ]
  edge [
    source 188
    target 199
  ]
  edge [
    source 188
    target 200
  ]
  edge [
    source 188
    target 198
  ]
  edge [
    source 189
    target 190
  ]
  edge [
    source 189
    target 191
  ]
  edge [
    source 189
    target 192
  ]
  edge [
    source 190
    target 1494
  ]
  edge [
    source 190
    target 1724
  ]
  edge [
    source 190
    target 847
  ]
  edge [
    source 191
    target 968
  ]
  edge [
    source 191
    target 190
  ]
  edge [
    source 191
    target 1436
  ]
  edge [
    source 191
    target 2200
  ]
  edge [
    source 191
    target 2454
  ]
  edge [
    source 192
    target 1503
  ]
  edge [
    source 192
    target 968
  ]
  edge [
    source 193
    target 194
  ]
  edge [
    source 193
    target 195
  ]
  edge [
    source 193
    target 196
  ]
  edge [
    source 193
    target 1579
  ]
  edge [
    source 193
    target 207
  ]
  edge [
    source 197
    target 198
  ]
  edge [
    source 197
    target 199
  ]
  edge [
    source 197
    target 200
  ]
  edge [
    source 201
    target 202
  ]
  edge [
    source 201
    target 203
  ]
  edge [
    source 201
    target 204
  ]
  edge [
    source 201
    target 205
  ]
  edge [
    source 201
    target 206
  ]
  edge [
    source 207
    target 208
  ]
  edge [
    source 207
    target 212
  ]
  edge [
    source 208
    target 209
  ]
  edge [
    source 208
    target 210
  ]
  edge [
    source 208
    target 211
  ]
  edge [
    source 212
    target 213
  ]
  edge [
    source 212
    target 214
  ]
  edge [
    source 212
    target 215
  ]
  edge [
    source 212
    target 216
  ]
  edge [
    source 212
    target 806
  ]
  edge [
    source 212
    target 1039
  ]
  edge [
    source 217
    target 218
  ]
  edge [
    source 217
    target 253
  ]
  edge [
    source 217
    target 319
  ]
  edge [
    source 217
    target 330
  ]
  edge [
    source 217
    target 417
  ]
  edge [
    source 217
    target 422
  ]
  edge [
    source 217
    target 2246
  ]
  edge [
    source 217
    target 819
  ]
  edge [
    source 217
    target 1158
  ]
  edge [
    source 217
    target 1091
  ]
  edge [
    source 217
    target 254
  ]
  edge [
    source 218
    target 219
  ]
  edge [
    source 218
    target 221
  ]
  edge [
    source 218
    target 231
  ]
  edge [
    source 218
    target 232
  ]
  edge [
    source 218
    target 233
  ]
  edge [
    source 218
    target 234
  ]
  edge [
    source 218
    target 235
  ]
  edge [
    source 218
    target 236
  ]
  edge [
    source 218
    target 238
  ]
  edge [
    source 218
    target 239
  ]
  edge [
    source 218
    target 244
  ]
  edge [
    source 218
    target 245
  ]
  edge [
    source 218
    target 248
  ]
  edge [
    source 218
    target 249
  ]
  edge [
    source 218
    target 250
  ]
  edge [
    source 218
    target 251
  ]
  edge [
    source 218
    target 252
  ]
  edge [
    source 218
    target 755
  ]
  edge [
    source 218
    target 1685
  ]
  edge [
    source 218
    target 1264
  ]
  edge [
    source 219
    target 220
  ]
  edge [
    source 219
    target 1497
  ]
  edge [
    source 219
    target 1647
  ]
  edge [
    source 219
    target 242
  ]
  edge [
    source 219
    target 243
  ]
  edge [
    source 219
    target 2713
  ]
  edge [
    source 219
    target 241
  ]
  edge [
    source 221
    target 222
  ]
  edge [
    source 221
    target 223
  ]
  edge [
    source 221
    target 226
  ]
  edge [
    source 221
    target 229
  ]
  edge [
    source 221
    target 803
  ]
  edge [
    source 221
    target 228
  ]
  edge [
    source 221
    target 1571
  ]
  edge [
    source 221
    target 2560
  ]
  edge [
    source 222
    target 1447
  ]
  edge [
    source 222
    target 2036
  ]
  edge [
    source 223
    target 224
  ]
  edge [
    source 223
    target 909
  ]
  edge [
    source 223
    target 2341
  ]
  edge [
    source 224
    target 225
  ]
  edge [
    source 226
    target 227
  ]
  edge [
    source 226
    target 228
  ]
  edge [
    source 226
    target 230
  ]
  edge [
    source 229
    target 230
  ]
  edge [
    source 232
    target 231
  ]
  edge [
    source 233
    target 1478
  ]
  edge [
    source 233
    target 2631
  ]
  edge [
    source 235
    target 420
  ]
  edge [
    source 235
    target 1064
  ]
  edge [
    source 235
    target 2135
  ]
  edge [
    source 236
    target 237
  ]
  edge [
    source 238
    target 419
  ]
  edge [
    source 239
    target 240
  ]
  edge [
    source 245
    target 246
  ]
  edge [
    source 246
    target 247
  ]
  edge [
    source 246
    target 1863
  ]
  edge [
    source 246
    target 2288
  ]
  edge [
    source 246
    target 2361
  ]
  edge [
    source 246
    target 2404
  ]
  edge [
    source 248
    target 2017
  ]
  edge [
    source 248
    target 2677
  ]
  edge [
    source 249
    target 248
  ]
  edge [
    source 249
    target 302
  ]
  edge [
    source 251
    target 250
  ]
  edge [
    source 251
    target 306
  ]
  edge [
    source 251
    target 1446
  ]
  edge [
    source 251
    target 2079
  ]
  edge [
    source 253
    target 254
  ]
  edge [
    source 253
    target 307
  ]
  edge [
    source 253
    target 311
  ]
  edge [
    source 254
    target 255
  ]
  edge [
    source 254
    target 256
  ]
  edge [
    source 254
    target 266
  ]
  edge [
    source 254
    target 271
  ]
  edge [
    source 254
    target 293
  ]
  edge [
    source 254
    target 296
  ]
  edge [
    source 254
    target 303
  ]
  edge [
    source 254
    target 701
  ]
  edge [
    source 254
    target 715
  ]
  edge [
    source 254
    target 422
  ]
  edge [
    source 254
    target 1408
  ]
  edge [
    source 254
    target 1448
  ]
  edge [
    source 254
    target 964
  ]
  edge [
    source 254
    target 251
  ]
  edge [
    source 254
    target 1493
  ]
  edge [
    source 254
    target 423
  ]
  edge [
    source 254
    target 1524
  ]
  edge [
    source 254
    target 233
  ]
  edge [
    source 254
    target 249
  ]
  edge [
    source 254
    target 1804
  ]
  edge [
    source 254
    target 1548
  ]
  edge [
    source 254
    target 801
  ]
  edge [
    source 254
    target 2193
  ]
  edge [
    source 254
    target 2234
  ]
  edge [
    source 254
    target 424
  ]
  edge [
    source 254
    target 1141
  ]
  edge [
    source 254
    target 235
  ]
  edge [
    source 254
    target 304
  ]
  edge [
    source 254
    target 248
  ]
  edge [
    source 254
    target 417
  ]
  edge [
    source 256
    target 257
  ]
  edge [
    source 256
    target 262
  ]
  edge [
    source 256
    target 263
  ]
  edge [
    source 256
    target 264
  ]
  edge [
    source 256
    target 232
  ]
  edge [
    source 256
    target 265
  ]
  edge [
    source 256
    target 2217
  ]
  edge [
    source 256
    target 261
  ]
  edge [
    source 256
    target 1818
  ]
  edge [
    source 256
    target 1946
  ]
  edge [
    source 256
    target 2721
  ]
  edge [
    source 256
    target 2729
  ]
  edge [
    source 256
    target 2730
  ]
  edge [
    source 257
    target 258
  ]
  edge [
    source 257
    target 259
  ]
  edge [
    source 257
    target 261
  ]
  edge [
    source 257
    target 915
  ]
  edge [
    source 257
    target 1258
  ]
  edge [
    source 257
    target 972
  ]
  edge [
    source 257
    target 1445
  ]
  edge [
    source 257
    target 1786
  ]
  edge [
    source 257
    target 889
  ]
  edge [
    source 257
    target 1820
  ]
  edge [
    source 257
    target 2002
  ]
  edge [
    source 257
    target 962
  ]
  edge [
    source 257
    target 1795
  ]
  edge [
    source 257
    target 265
  ]
  edge [
    source 257
    target 913
  ]
  edge [
    source 257
    target 1822
  ]
  edge [
    source 257
    target 2484
  ]
  edge [
    source 257
    target 2654
  ]
  edge [
    source 259
    target 260
  ]
  edge [
    source 261
    target 252
  ]
  edge [
    source 261
    target 1817
  ]
  edge [
    source 261
    target 1822
  ]
  edge [
    source 261
    target 1919
  ]
  edge [
    source 261
    target 2110
  ]
  edge [
    source 261
    target 1870
  ]
  edge [
    source 265
    target 923
  ]
  edge [
    source 265
    target 974
  ]
  edge [
    source 265
    target 1730
  ]
  edge [
    source 266
    target 267
  ]
  edge [
    source 266
    target 268
  ]
  edge [
    source 266
    target 269
  ]
  edge [
    source 266
    target 270
  ]
  edge [
    source 266
    target 233
  ]
  edge [
    source 266
    target 1312
  ]
  edge [
    source 266
    target 1459
  ]
  edge [
    source 266
    target 2718
  ]
  edge [
    source 271
    target 272
  ]
  edge [
    source 271
    target 273
  ]
  edge [
    source 271
    target 274
  ]
  edge [
    source 271
    target 275
  ]
  edge [
    source 271
    target 276
  ]
  edge [
    source 271
    target 277
  ]
  edge [
    source 271
    target 278
  ]
  edge [
    source 271
    target 279
  ]
  edge [
    source 271
    target 280
  ]
  edge [
    source 271
    target 281
  ]
  edge [
    source 271
    target 282
  ]
  edge [
    source 271
    target 283
  ]
  edge [
    source 271
    target 284
  ]
  edge [
    source 271
    target 292
  ]
  edge [
    source 271
    target 836
  ]
  edge [
    source 271
    target 290
  ]
  edge [
    source 271
    target 1196
  ]
  edge [
    source 271
    target 2515
  ]
  edge [
    source 271
    target 2721
  ]
  edge [
    source 271
    target 1105
  ]
  edge [
    source 271
    target 2729
  ]
  edge [
    source 271
    target 2730
  ]
  edge [
    source 273
    target 301
  ]
  edge [
    source 273
    target 299
  ]
  edge [
    source 282
    target 1336
  ]
  edge [
    source 284
    target 285
  ]
  edge [
    source 284
    target 286
  ]
  edge [
    source 284
    target 287
  ]
  edge [
    source 284
    target 288
  ]
  edge [
    source 284
    target 289
  ]
  edge [
    source 284
    target 699
  ]
  edge [
    source 284
    target 800
  ]
  edge [
    source 284
    target 1302
  ]
  edge [
    source 284
    target 1620
  ]
  edge [
    source 284
    target 870
  ]
  edge [
    source 284
    target 1841
  ]
  edge [
    source 284
    target 907
  ]
  edge [
    source 284
    target 2262
  ]
  edge [
    source 284
    target 2447
  ]
  edge [
    source 284
    target 2595
  ]
  edge [
    source 284
    target 1059
  ]
  edge [
    source 289
    target 290
  ]
  edge [
    source 289
    target 291
  ]
  edge [
    source 293
    target 234
  ]
  edge [
    source 293
    target 270
  ]
  edge [
    source 293
    target 275
  ]
  edge [
    source 293
    target 294
  ]
  edge [
    source 293
    target 295
  ]
  edge [
    source 293
    target 1335
  ]
  edge [
    source 293
    target 2312
  ]
  edge [
    source 293
    target 2725
  ]
  edge [
    source 296
    target 297
  ]
  edge [
    source 296
    target 298
  ]
  edge [
    source 296
    target 280
  ]
  edge [
    source 296
    target 300
  ]
  edge [
    source 296
    target 249
  ]
  edge [
    source 296
    target 1298
  ]
  edge [
    source 296
    target 1541
  ]
  edge [
    source 296
    target 2100
  ]
  edge [
    source 298
    target 2400
  ]
  edge [
    source 298
    target 1160
  ]
  edge [
    source 300
    target 1540
  ]
  edge [
    source 300
    target 1133
  ]
  edge [
    source 300
    target 2612
  ]
  edge [
    source 302
    target 231
  ]
  edge [
    source 303
    target 266
  ]
  edge [
    source 303
    target 293
  ]
  edge [
    source 303
    target 304
  ]
  edge [
    source 303
    target 248
  ]
  edge [
    source 303
    target 305
  ]
  edge [
    source 303
    target 2696
  ]
  edge [
    source 303
    target 2719
  ]
  edge [
    source 303
    target 700
  ]
  edge [
    source 304
    target 1417
  ]
  edge [
    source 304
    target 2387
  ]
  edge [
    source 304
    target 2574
  ]
  edge [
    source 305
    target 276
  ]
  edge [
    source 305
    target 251
  ]
  edge [
    source 305
    target 2078
  ]
  edge [
    source 305
    target 2239
  ]
  edge [
    source 305
    target 306
  ]
  edge [
    source 305
    target 304
  ]
  edge [
    source 305
    target 266
  ]
  edge [
    source 306
    target 1176
  ]
  edge [
    source 306
    target 1547
  ]
  edge [
    source 307
    target 244
  ]
  edge [
    source 307
    target 308
  ]
  edge [
    source 307
    target 309
  ]
  edge [
    source 307
    target 310
  ]
  edge [
    source 308
    target 406
  ]
  edge [
    source 309
    target 2385
  ]
  edge [
    source 311
    target 312
  ]
  edge [
    source 312
    target 313
  ]
  edge [
    source 312
    target 314
  ]
  edge [
    source 312
    target 869
  ]
  edge [
    source 312
    target 1630
  ]
  edge [
    source 312
    target 987
  ]
  edge [
    source 312
    target 1966
  ]
  edge [
    source 312
    target 2159
  ]
  edge [
    source 312
    target 1225
  ]
  edge [
    source 313
    target 1120
  ]
  edge [
    source 313
    target 1542
  ]
  edge [
    source 313
    target 1737
  ]
  edge [
    source 313
    target 1790
  ]
  edge [
    source 313
    target 2155
  ]
  edge [
    source 313
    target 2177
  ]
  edge [
    source 313
    target 1456
  ]
  edge [
    source 313
    target 2148
  ]
  edge [
    source 313
    target 315
  ]
  edge [
    source 314
    target 315
  ]
  edge [
    source 314
    target 316
  ]
  edge [
    source 314
    target 317
  ]
  edge [
    source 314
    target 318
  ]
  edge [
    source 316
    target 975
  ]
  edge [
    source 316
    target 2037
  ]
  edge [
    source 318
    target 317
  ]
  edge [
    source 318
    target 1683
  ]
  edge [
    source 318
    target 2175
  ]
  edge [
    source 319
    target 320
  ]
  edge [
    source 319
    target 256
  ]
  edge [
    source 319
    target 271
  ]
  edge [
    source 319
    target 1312
  ]
  edge [
    source 320
    target 270
  ]
  edge [
    source 320
    target 221
  ]
  edge [
    source 320
    target 321
  ]
  edge [
    source 320
    target 322
  ]
  edge [
    source 320
    target 323
  ]
  edge [
    source 320
    target 324
  ]
  edge [
    source 320
    target 325
  ]
  edge [
    source 320
    target 326
  ]
  edge [
    source 320
    target 327
  ]
  edge [
    source 320
    target 328
  ]
  edge [
    source 320
    target 329
  ]
  edge [
    source 320
    target 333
  ]
  edge [
    source 320
    target 1145
  ]
  edge [
    source 324
    target 1127
  ]
  edge [
    source 324
    target 2658
  ]
  edge [
    source 325
    target 922
  ]
  edge [
    source 325
    target 1073
  ]
  edge [
    source 325
    target 1188
  ]
  edge [
    source 325
    target 1435
  ]
  edge [
    source 325
    target 2058
  ]
  edge [
    source 328
    target 1322
  ]
  edge [
    source 328
    target 1909
  ]
  edge [
    source 328
    target 1269
  ]
  edge [
    source 329
    target 1931
  ]
  edge [
    source 329
    target 1831
  ]
  edge [
    source 330
    target 331
  ]
  edge [
    source 330
    target 406
  ]
  edge [
    source 330
    target 307
  ]
  edge [
    source 330
    target 261
  ]
  edge [
    source 330
    target 2706
  ]
  edge [
    source 331
    target 332
  ]
  edge [
    source 332
    target 320
  ]
  edge [
    source 332
    target 347
  ]
  edge [
    source 332
    target 400
  ]
  edge [
    source 332
    target 2126
  ]
  edge [
    source 332
    target 851
  ]
  edge [
    source 332
    target 307
  ]
  edge [
    source 332
    target 2709
  ]
  edge [
    source 333
    target 334
  ]
  edge [
    source 333
    target 335
  ]
  edge [
    source 333
    target 336
  ]
  edge [
    source 333
    target 342
  ]
  edge [
    source 333
    target 343
  ]
  edge [
    source 333
    target 344
  ]
  edge [
    source 333
    target 345
  ]
  edge [
    source 333
    target 346
  ]
  edge [
    source 333
    target 1125
  ]
  edge [
    source 333
    target 1037
  ]
  edge [
    source 336
    target 337
  ]
  edge [
    source 336
    target 338
  ]
  edge [
    source 336
    target 339
  ]
  edge [
    source 336
    target 340
  ]
  edge [
    source 336
    target 341
  ]
  edge [
    source 336
    target 2363
  ]
  edge [
    source 347
    target 277
  ]
  edge [
    source 347
    target 348
  ]
  edge [
    source 347
    target 350
  ]
  edge [
    source 347
    target 355
  ]
  edge [
    source 347
    target 356
  ]
  edge [
    source 347
    target 334
  ]
  edge [
    source 347
    target 357
  ]
  edge [
    source 347
    target 358
  ]
  edge [
    source 347
    target 376
  ]
  edge [
    source 347
    target 385
  ]
  edge [
    source 347
    target 389
  ]
  edge [
    source 347
    target 392
  ]
  edge [
    source 347
    target 395
  ]
  edge [
    source 347
    target 396
  ]
  edge [
    source 347
    target 931
  ]
  edge [
    source 347
    target 2721
  ]
  edge [
    source 347
    target 2730
  ]
  edge [
    source 348
    target 349
  ]
  edge [
    source 348
    target 785
  ]
  edge [
    source 348
    target 714
  ]
  edge [
    source 348
    target 965
  ]
  edge [
    source 350
    target 351
  ]
  edge [
    source 350
    target 353
  ]
  edge [
    source 350
    target 723
  ]
  edge [
    source 350
    target 1284
  ]
  edge [
    source 351
    target 352
  ]
  edge [
    source 353
    target 354
  ]
  edge [
    source 356
    target 384
  ]
  edge [
    source 358
    target 351
  ]
  edge [
    source 358
    target 359
  ]
  edge [
    source 358
    target 363
  ]
  edge [
    source 358
    target 364
  ]
  edge [
    source 358
    target 365
  ]
  edge [
    source 358
    target 367
  ]
  edge [
    source 358
    target 369
  ]
  edge [
    source 358
    target 370
  ]
  edge [
    source 358
    target 371
  ]
  edge [
    source 358
    target 372
  ]
  edge [
    source 358
    target 373
  ]
  edge [
    source 358
    target 374
  ]
  edge [
    source 358
    target 375
  ]
  edge [
    source 359
    target 360
  ]
  edge [
    source 359
    target 361
  ]
  edge [
    source 359
    target 362
  ]
  edge [
    source 363
    target 353
  ]
  edge [
    source 363
    target 1043
  ]
  edge [
    source 363
    target 1031
  ]
  edge [
    source 363
    target 2382
  ]
  edge [
    source 365
    target 366
  ]
  edge [
    source 367
    target 368
  ]
  edge [
    source 376
    target 377
  ]
  edge [
    source 376
    target 381
  ]
  edge [
    source 376
    target 382
  ]
  edge [
    source 376
    target 383
  ]
  edge [
    source 376
    target 384
  ]
  edge [
    source 377
    target 378
  ]
  edge [
    source 377
    target 379
  ]
  edge [
    source 377
    target 380
  ]
  edge [
    source 385
    target 386
  ]
  edge [
    source 385
    target 387
  ]
  edge [
    source 385
    target 388
  ]
  edge [
    source 385
    target 1080
  ]
  edge [
    source 385
    target 1152
  ]
  edge [
    source 386
    target 378
  ]
  edge [
    source 386
    target 360
  ]
  edge [
    source 387
    target 379
  ]
  edge [
    source 387
    target 361
  ]
  edge [
    source 388
    target 362
  ]
  edge [
    source 388
    target 380
  ]
  edge [
    source 389
    target 390
  ]
  edge [
    source 389
    target 391
  ]
  edge [
    source 389
    target 1213
  ]
  edge [
    source 389
    target 1970
  ]
  edge [
    source 389
    target 2049
  ]
  edge [
    source 389
    target 376
  ]
  edge [
    source 389
    target 2264
  ]
  edge [
    source 389
    target 358
  ]
  edge [
    source 392
    target 393
  ]
  edge [
    source 392
    target 394
  ]
  edge [
    source 392
    target 1132
  ]
  edge [
    source 392
    target 371
  ]
  edge [
    source 392
    target 2278
  ]
  edge [
    source 395
    target 2717
  ]
  edge [
    source 396
    target 397
  ]
  edge [
    source 396
    target 398
  ]
  edge [
    source 396
    target 399
  ]
  edge [
    source 396
    target 785
  ]
  edge [
    source 396
    target 723
  ]
  edge [
    source 396
    target 725
  ]
  edge [
    source 399
    target 1988
  ]
  edge [
    source 399
    target 1734
  ]
  edge [
    source 399
    target 2080
  ]
  edge [
    source 399
    target 2505
  ]
  edge [
    source 399
    target 965
  ]
  edge [
    source 400
    target 355
  ]
  edge [
    source 400
    target 401
  ]
  edge [
    source 401
    target 402
  ]
  edge [
    source 401
    target 404
  ]
  edge [
    source 401
    target 1638
  ]
  edge [
    source 402
    target 403
  ]
  edge [
    source 404
    target 405
  ]
  edge [
    source 404
    target 1567
  ]
  edge [
    source 404
    target 2678
  ]
  edge [
    source 406
    target 355
  ]
  edge [
    source 406
    target 356
  ]
  edge [
    source 406
    target 407
  ]
  edge [
    source 406
    target 408
  ]
  edge [
    source 406
    target 409
  ]
  edge [
    source 406
    target 411
  ]
  edge [
    source 406
    target 412
  ]
  edge [
    source 406
    target 413
  ]
  edge [
    source 406
    target 415
  ]
  edge [
    source 406
    target 416
  ]
  edge [
    source 406
    target 2250
  ]
  edge [
    source 406
    target 414
  ]
  edge [
    source 409
    target 410
  ]
  edge [
    source 411
    target 2717
  ]
  edge [
    source 412
    target 757
  ]
  edge [
    source 412
    target 409
  ]
  edge [
    source 412
    target 1884
  ]
  edge [
    source 412
    target 2249
  ]
  edge [
    source 413
    target 414
  ]
  edge [
    source 413
    target 1210
  ]
  edge [
    source 413
    target 1583
  ]
  edge [
    source 413
    target 2115
  ]
  edge [
    source 413
    target 2544
  ]
  edge [
    source 417
    target 418
  ]
  edge [
    source 417
    target 421
  ]
  edge [
    source 417
    target 1546
  ]
  edge [
    source 417
    target 419
  ]
  edge [
    source 417
    target 872
  ]
  edge [
    source 417
    target 1131
  ]
  edge [
    source 418
    target 238
  ]
  edge [
    source 418
    target 235
  ]
  edge [
    source 418
    target 234
  ]
  edge [
    source 418
    target 236
  ]
  edge [
    source 418
    target 1321
  ]
  edge [
    source 418
    target 2707
  ]
  edge [
    source 418
    target 2708
  ]
  edge [
    source 418
    target 2710
  ]
  edge [
    source 419
    target 1525
  ]
  edge [
    source 419
    target 2389
  ]
  edge [
    source 421
    target 787
  ]
  edge [
    source 421
    target 1294
  ]
  edge [
    source 422
    target 423
  ]
  edge [
    source 423
    target 424
  ]
  edge [
    source 423
    target 1892
  ]
  edge [
    source 423
    target 2464
  ]
  edge [
    source 424
    target 234
  ]
  edge [
    source 424
    target 235
  ]
  edge [
    source 424
    target 425
  ]
  edge [
    source 424
    target 822
  ]
  edge [
    source 424
    target 1855
  ]
  edge [
    source 424
    target 2254
  ]
  edge [
    source 426
    target 427
  ]
  edge [
    source 426
    target 428
  ]
  edge [
    source 426
    target 437
  ]
  edge [
    source 426
    target 990
  ]
  edge [
    source 426
    target 1011
  ]
  edge [
    source 426
    target 1602
  ]
  edge [
    source 427
    target 832
  ]
  edge [
    source 427
    target 1360
  ]
  edge [
    source 427
    target 1468
  ]
  edge [
    source 427
    target 1041
  ]
  edge [
    source 427
    target 2354
  ]
  edge [
    source 427
    target 1190
  ]
  edge [
    source 427
    target 2142
  ]
  edge [
    source 428
    target 429
  ]
  edge [
    source 428
    target 430
  ]
  edge [
    source 428
    target 436
  ]
  edge [
    source 428
    target 467
  ]
  edge [
    source 429
    target 1134
  ]
  edge [
    source 429
    target 1297
  ]
  edge [
    source 429
    target 1386
  ]
  edge [
    source 429
    target 1430
  ]
  edge [
    source 429
    target 2539
  ]
  edge [
    source 430
    target 431
  ]
  edge [
    source 430
    target 434
  ]
  edge [
    source 430
    target 1805
  ]
  edge [
    source 430
    target 1278
  ]
  edge [
    source 430
    target 1943
  ]
  edge [
    source 430
    target 2103
  ]
  edge [
    source 430
    target 893
  ]
  edge [
    source 430
    target 2302
  ]
  edge [
    source 430
    target 191
  ]
  edge [
    source 431
    target 432
  ]
  edge [
    source 431
    target 433
  ]
  edge [
    source 431
    target 1424
  ]
  edge [
    source 431
    target 1705
  ]
  edge [
    source 431
    target 1941
  ]
  edge [
    source 431
    target 2103
  ]
  edge [
    source 431
    target 2302
  ]
  edge [
    source 434
    target 435
  ]
  edge [
    source 434
    target 732
  ]
  edge [
    source 434
    target 2225
  ]
  edge [
    source 434
    target 730
  ]
  edge [
    source 437
    target 438
  ]
  edge [
    source 437
    target 439
  ]
  edge [
    source 437
    target 449
  ]
  edge [
    source 437
    target 453
  ]
  edge [
    source 437
    target 458
  ]
  edge [
    source 437
    target 462
  ]
  edge [
    source 437
    target 464
  ]
  edge [
    source 437
    target 896
  ]
  edge [
    source 437
    target 877
  ]
  edge [
    source 437
    target 916
  ]
  edge [
    source 437
    target 1994
  ]
  edge [
    source 437
    target 2143
  ]
  edge [
    source 437
    target 2194
  ]
  edge [
    source 437
    target 2545
  ]
  edge [
    source 437
    target 2662
  ]
  edge [
    source 439
    target 440
  ]
  edge [
    source 439
    target 441
  ]
  edge [
    source 439
    target 442
  ]
  edge [
    source 439
    target 443
  ]
  edge [
    source 439
    target 445
  ]
  edge [
    source 439
    target 448
  ]
  edge [
    source 439
    target 782
  ]
  edge [
    source 439
    target 950
  ]
  edge [
    source 439
    target 1135
  ]
  edge [
    source 439
    target 1156
  ]
  edge [
    source 439
    target 927
  ]
  edge [
    source 439
    target 1325
  ]
  edge [
    source 439
    target 1345
  ]
  edge [
    source 439
    target 1486
  ]
  edge [
    source 439
    target 1487
  ]
  edge [
    source 439
    target 1512
  ]
  edge [
    source 439
    target 1526
  ]
  edge [
    source 439
    target 286
  ]
  edge [
    source 439
    target 1673
  ]
  edge [
    source 439
    target 1709
  ]
  edge [
    source 439
    target 1535
  ]
  edge [
    source 439
    target 1915
  ]
  edge [
    source 439
    target 1979
  ]
  edge [
    source 439
    target 740
  ]
  edge [
    source 439
    target 2083
  ]
  edge [
    source 439
    target 2176
  ]
  edge [
    source 439
    target 1350
  ]
  edge [
    source 439
    target 2222
  ]
  edge [
    source 439
    target 1667
  ]
  edge [
    source 439
    target 2273
  ]
  edge [
    source 439
    target 2411
  ]
  edge [
    source 439
    target 2420
  ]
  edge [
    source 439
    target 2065
  ]
  edge [
    source 439
    target 2462
  ]
  edge [
    source 439
    target 2504
  ]
  edge [
    source 439
    target 453
  ]
  edge [
    source 439
    target 2600
  ]
  edge [
    source 439
    target 2189
  ]
  edge [
    source 439
    target 2651
  ]
  edge [
    source 439
    target 2664
  ]
  edge [
    source 439
    target 1223
  ]
  edge [
    source 439
    target 2725
  ]
  edge [
    source 439
    target 1105
  ]
  edge [
    source 441
    target 1852
  ]
  edge [
    source 441
    target 2671
  ]
  edge [
    source 441
    target 461
  ]
  edge [
    source 441
    target 2734
  ]
  edge [
    source 443
    target 444
  ]
  edge [
    source 445
    target 446
  ]
  edge [
    source 445
    target 447
  ]
  edge [
    source 449
    target 450
  ]
  edge [
    source 449
    target 451
  ]
  edge [
    source 449
    target 452
  ]
  edge [
    source 453
    target 454
  ]
  edge [
    source 453
    target 455
  ]
  edge [
    source 453
    target 1536
  ]
  edge [
    source 456
    target 457
  ]
  edge [
    source 458
    target 459
  ]
  edge [
    source 458
    target 460
  ]
  edge [
    source 458
    target 461
  ]
  edge [
    source 462
    target 457
  ]
  edge [
    source 462
    target 463
  ]
  edge [
    source 463
    target 1277
  ]
  edge [
    source 463
    target 1205
  ]
  edge [
    source 463
    target 1614
  ]
  edge [
    source 463
    target 1805
  ]
  edge [
    source 463
    target 1945
  ]
  edge [
    source 463
    target 2209
  ]
  edge [
    source 463
    target 2227
  ]
  edge [
    source 463
    target 2241
  ]
  edge [
    source 463
    target 1951
  ]
  edge [
    source 463
    target 2334
  ]
  edge [
    source 463
    target 2356
  ]
  edge [
    source 463
    target 2444
  ]
  edge [
    source 463
    target 2491
  ]
  edge [
    source 463
    target 2550
  ]
  edge [
    source 464
    target 465
  ]
  edge [
    source 464
    target 466
  ]
  edge [
    source 464
    target 1392
  ]
  edge [
    source 464
    target 1560
  ]
  edge [
    source 464
    target 1601
  ]
  edge [
    source 464
    target 1729
  ]
  edge [
    source 464
    target 1584
  ]
  edge [
    source 464
    target 2388
  ]
  edge [
    source 464
    target 2566
  ]
  edge [
    source 467
    target 468
  ]
  edge [
    source 467
    target 476
  ]
  edge [
    source 467
    target 477
  ]
  edge [
    source 467
    target 486
  ]
  edge [
    source 467
    target 1082
  ]
  edge [
    source 467
    target 1083
  ]
  edge [
    source 467
    target 1644
  ]
  edge [
    source 468
    target 469
  ]
  edge [
    source 468
    target 471
  ]
  edge [
    source 468
    target 1283
  ]
  edge [
    source 468
    target 1356
  ]
  edge [
    source 468
    target 1581
  ]
  edge [
    source 468
    target 1740
  ]
  edge [
    source 468
    target 1715
  ]
  edge [
    source 468
    target 1664
  ]
  edge [
    source 468
    target 2272
  ]
  edge [
    source 468
    target 2364
  ]
  edge [
    source 468
    target 2365
  ]
  edge [
    source 468
    target 2492
  ]
  edge [
    source 468
    target 2495
  ]
  edge [
    source 468
    target 2623
  ]
  edge [
    source 468
    target 2604
  ]
  edge [
    source 468
    target 2734
  ]
  edge [
    source 469
    target 470
  ]
  edge [
    source 469
    target 1334
  ]
  edge [
    source 469
    target 1338
  ]
  edge [
    source 469
    target 1641
  ]
  edge [
    source 469
    target 1810
  ]
  edge [
    source 469
    target 1980
  ]
  edge [
    source 469
    target 2081
  ]
  edge [
    source 469
    target 2102
  ]
  edge [
    source 469
    target 2161
  ]
  edge [
    source 469
    target 2346
  ]
  edge [
    source 469
    target 1829
  ]
  edge [
    source 469
    target 2561
  ]
  edge [
    source 469
    target 2652
  ]
  edge [
    source 469
    target 2657
  ]
  edge [
    source 472
    target 473
  ]
  edge [
    source 472
    target 474
  ]
  edge [
    source 472
    target 475
  ]
  edge [
    source 473
    target 827
  ]
  edge [
    source 473
    target 1320
  ]
  edge [
    source 473
    target 1380
  ]
  edge [
    source 473
    target 1603
  ]
  edge [
    source 477
    target 478
  ]
  edge [
    source 477
    target 485
  ]
  edge [
    source 477
    target 1162
  ]
  edge [
    source 477
    target 1776
  ]
  edge [
    source 477
    target 2563
  ]
  edge [
    source 478
    target 479
  ]
  edge [
    source 478
    target 482
  ]
  edge [
    source 478
    target 1129
  ]
  edge [
    source 478
    target 1071
  ]
  edge [
    source 478
    target 1271
  ]
  edge [
    source 478
    target 1496
  ]
  edge [
    source 478
    target 1530
  ]
  edge [
    source 479
    target 480
  ]
  edge [
    source 479
    target 481
  ]
  edge [
    source 482
    target 483
  ]
  edge [
    source 482
    target 484
  ]
  edge [
    source 485
    target 798
  ]
  edge [
    source 485
    target 1093
  ]
  edge [
    source 485
    target 2035
  ]
  edge [
    source 485
    target 2563
  ]
  edge [
    source 485
    target 1411
  ]
  edge [
    source 485
    target 1791
  ]
  edge [
    source 485
    target 1194
  ]
  edge [
    source 485
    target 2150
  ]
  edge [
    source 485
    target 1227
  ]
  edge [
    source 485
    target 1643
  ]
  edge [
    source 486
    target 487
  ]
  edge [
    source 486
    target 456
  ]
  edge [
    source 487
    target 1573
  ]
  edge [
    source 487
    target 1846
  ]
  edge [
    source 487
    target 2285
  ]
  edge [
    source 487
    target 1094
  ]
  edge [
    source 488
    target 489
  ]
  edge [
    source 488
    target 311
  ]
  edge [
    source 488
    target 566
  ]
  edge [
    source 488
    target 570
  ]
  edge [
    source 488
    target 571
  ]
  edge [
    source 489
    target 490
  ]
  edge [
    source 489
    target 494
  ]
  edge [
    source 489
    target 513
  ]
  edge [
    source 489
    target 514
  ]
  edge [
    source 489
    target 523
  ]
  edge [
    source 489
    target 524
  ]
  edge [
    source 489
    target 526
  ]
  edge [
    source 489
    target 527
  ]
  edge [
    source 489
    target 528
  ]
  edge [
    source 489
    target 529
  ]
  edge [
    source 489
    target 530
  ]
  edge [
    source 489
    target 531
  ]
  edge [
    source 489
    target 532
  ]
  edge [
    source 489
    target 533
  ]
  edge [
    source 489
    target 534
  ]
  edge [
    source 489
    target 535
  ]
  edge [
    source 489
    target 536
  ]
  edge [
    source 489
    target 995
  ]
  edge [
    source 489
    target 1095
  ]
  edge [
    source 489
    target 1118
  ]
  edge [
    source 489
    target 1217
  ]
  edge [
    source 489
    target 1270
  ]
  edge [
    source 489
    target 1545
  ]
  edge [
    source 489
    target 1640
  ]
  edge [
    source 489
    target 1001
  ]
  edge [
    source 489
    target 1785
  ]
  edge [
    source 489
    target 1806
  ]
  edge [
    source 489
    target 1185
  ]
  edge [
    source 489
    target 1849
  ]
  edge [
    source 489
    target 816
  ]
  edge [
    source 489
    target 2032
  ]
  edge [
    source 489
    target 2094
  ]
  edge [
    source 489
    target 2156
  ]
  edge [
    source 489
    target 980
  ]
  edge [
    source 489
    target 2169
  ]
  edge [
    source 489
    target 1717
  ]
  edge [
    source 489
    target 1453
  ]
  edge [
    source 489
    target 2242
  ]
  edge [
    source 489
    target 2000
  ]
  edge [
    source 489
    target 739
  ]
  edge [
    source 489
    target 2293
  ]
  edge [
    source 489
    target 2428
  ]
  edge [
    source 489
    target 2498
  ]
  edge [
    source 489
    target 2637
  ]
  edge [
    source 489
    target 2656
  ]
  edge [
    source 489
    target 2660
  ]
  edge [
    source 489
    target 814
  ]
  edge [
    source 489
    target 1040
  ]
  edge [
    source 489
    target 1378
  ]
  edge [
    source 489
    target 1468
  ]
  edge [
    source 489
    target 585
  ]
  edge [
    source 489
    target 1898
  ]
  edge [
    source 489
    target 143
  ]
  edge [
    source 489
    target 1603
  ]
  edge [
    source 489
    target 2273
  ]
  edge [
    source 489
    target 1481
  ]
  edge [
    source 489
    target 2461
  ]
  edge [
    source 489
    target 2590
  ]
  edge [
    source 489
    target 2618
  ]
  edge [
    source 489
    target 2652
  ]
  edge [
    source 489
    target 2671
  ]
  edge [
    source 489
    target 2731
  ]
  edge [
    source 490
    target 491
  ]
  edge [
    source 490
    target 959
  ]
  edge [
    source 490
    target 1558
  ]
  edge [
    source 490
    target 1617
  ]
  edge [
    source 491
    target 492
  ]
  edge [
    source 491
    target 493
  ]
  edge [
    source 494
    target 495
  ]
  edge [
    source 494
    target 510
  ]
  edge [
    source 494
    target 511
  ]
  edge [
    source 494
    target 543
  ]
  edge [
    source 495
    target 496
  ]
  edge [
    source 495
    target 497
  ]
  edge [
    source 495
    target 498
  ]
  edge [
    source 495
    target 508
  ]
  edge [
    source 498
    target 499
  ]
  edge [
    source 498
    target 500
  ]
  edge [
    source 498
    target 501
  ]
  edge [
    source 498
    target 502
  ]
  edge [
    source 498
    target 503
  ]
  edge [
    source 498
    target 504
  ]
  edge [
    source 498
    target 505
  ]
  edge [
    source 498
    target 506
  ]
  edge [
    source 498
    target 507
  ]
  edge [
    source 498
    target 853
  ]
  edge [
    source 498
    target 945
  ]
  edge [
    source 498
    target 1282
  ]
  edge [
    source 498
    target 1752
  ]
  edge [
    source 498
    target 1904
  ]
  edge [
    source 498
    target 1967
  ]
  edge [
    source 498
    target 2472
  ]
  edge [
    source 498
    target 2645
  ]
  edge [
    source 508
    target 1140
  ]
  edge [
    source 511
    target 543
  ]
  edge [
    source 513
    target 904
  ]
  edge [
    source 513
    target 2480
  ]
  edge [
    source 514
    target 515
  ]
  edge [
    source 514
    target 516
  ]
  edge [
    source 516
    target 517
  ]
  edge [
    source 516
    target 518
  ]
  edge [
    source 516
    target 519
  ]
  edge [
    source 516
    target 520
  ]
  edge [
    source 516
    target 521
  ]
  edge [
    source 521
    target 522
  ]
  edge [
    source 524
    target 525
  ]
  edge [
    source 524
    target 495
  ]
  edge [
    source 528
    target 495
  ]
  edge [
    source 532
    target 1629
  ]
  edge [
    source 532
    target 2163
  ]
  edge [
    source 535
    target 491
  ]
  edge [
    source 535
    target 1608
  ]
  edge [
    source 536
    target 537
  ]
  edge [
    source 536
    target 193
  ]
  edge [
    source 536
    target 538
  ]
  edge [
    source 536
    target 539
  ]
  edge [
    source 536
    target 540
  ]
  edge [
    source 536
    target 543
  ]
  edge [
    source 536
    target 561
  ]
  edge [
    source 536
    target 201
  ]
  edge [
    source 536
    target 563
  ]
  edge [
    source 536
    target 207
  ]
  edge [
    source 536
    target 209
  ]
  edge [
    source 536
    target 806
  ]
  edge [
    source 536
    target 1039
  ]
  edge [
    source 536
    target 215
  ]
  edge [
    source 536
    target 211
  ]
  edge [
    source 536
    target 210
  ]
  edge [
    source 536
    target 2693
  ]
  edge [
    source 536
    target 213
  ]
  edge [
    source 540
    target 541
  ]
  edge [
    source 540
    target 542
  ]
  edge [
    source 540
    target 1112
  ]
  edge [
    source 540
    target 1272
  ]
  edge [
    source 543
    target 544
  ]
  edge [
    source 543
    target 547
  ]
  edge [
    source 543
    target 548
  ]
  edge [
    source 543
    target 550
  ]
  edge [
    source 544
    target 545
  ]
  edge [
    source 544
    target 546
  ]
  edge [
    source 544
    target 547
  ]
  edge [
    source 544
    target 548
  ]
  edge [
    source 544
    target 550
  ]
  edge [
    source 544
    target 558
  ]
  edge [
    source 544
    target 554
  ]
  edge [
    source 544
    target 549
  ]
  edge [
    source 544
    target 555
  ]
  edge [
    source 544
    target 557
  ]
  edge [
    source 544
    target 552
  ]
  edge [
    source 544
    target 556
  ]
  edge [
    source 544
    target 553
  ]
  edge [
    source 545
    target 509
  ]
  edge [
    source 545
    target 512
  ]
  edge [
    source 548
    target 549
  ]
  edge [
    source 550
    target 551
  ]
  edge [
    source 550
    target 559
  ]
  edge [
    source 550
    target 560
  ]
  edge [
    source 550
    target 558
  ]
  edge [
    source 550
    target 554
  ]
  edge [
    source 550
    target 694
  ]
  edge [
    source 550
    target 555
  ]
  edge [
    source 550
    target 557
  ]
  edge [
    source 550
    target 552
  ]
  edge [
    source 550
    target 556
  ]
  edge [
    source 550
    target 553
  ]
  edge [
    source 551
    target 552
  ]
  edge [
    source 551
    target 553
  ]
  edge [
    source 551
    target 554
  ]
  edge [
    source 551
    target 555
  ]
  edge [
    source 551
    target 556
  ]
  edge [
    source 551
    target 557
  ]
  edge [
    source 551
    target 549
  ]
  edge [
    source 551
    target 558
  ]
  edge [
    source 561
    target 562
  ]
  edge [
    source 563
    target 564
  ]
  edge [
    source 563
    target 565
  ]
  edge [
    source 563
    target 2684
  ]
  edge [
    source 566
    target 567
  ]
  edge [
    source 566
    target 569
  ]
  edge [
    source 567
    target 568
  ]
  edge [
    source 567
    target 2252
  ]
  edge [
    source 569
    target 754
  ]
  edge [
    source 569
    target 2152
  ]
  edge [
    source 569
    target 2731
  ]
  edge [
    source 570
    target 1084
  ]
  edge [
    source 570
    target 1746
  ]
  edge [
    source 570
    target 1513
  ]
  edge [
    source 571
    target 572
  ]
  edge [
    source 571
    target 1378
  ]
  edge [
    source 573
    target 574
  ]
  edge [
    source 573
    target 580
  ]
  edge [
    source 573
    target 590
  ]
  edge [
    source 573
    target 592
  ]
  edge [
    source 573
    target 596
  ]
  edge [
    source 573
    target 737
  ]
  edge [
    source 573
    target 971
  ]
  edge [
    source 573
    target 1040
  ]
  edge [
    source 573
    target 1180
  ]
  edge [
    source 573
    target 697
  ]
  edge [
    source 573
    target 1506
  ]
  edge [
    source 573
    target 1576
  ]
  edge [
    source 573
    target 1370
  ]
  edge [
    source 573
    target 2122
  ]
  edge [
    source 573
    target 1899
  ]
  edge [
    source 573
    target 2431
  ]
  edge [
    source 573
    target 2622
  ]
  edge [
    source 574
    target 575
  ]
  edge [
    source 574
    target 576
  ]
  edge [
    source 574
    target 577
  ]
  edge [
    source 574
    target 578
  ]
  edge [
    source 574
    target 579
  ]
  edge [
    source 574
    target 2554
  ]
  edge [
    source 579
    target 885
  ]
  edge [
    source 580
    target 581
  ]
  edge [
    source 580
    target 582
  ]
  edge [
    source 580
    target 1174
  ]
  edge [
    source 580
    target 1509
  ]
  edge [
    source 580
    target 1871
  ]
  edge [
    source 580
    target 1708
  ]
  edge [
    source 582
    target 583
  ]
  edge [
    source 583
    target 584
  ]
  edge [
    source 583
    target 1363
  ]
  edge [
    source 583
    target 585
  ]
  edge [
    source 583
    target 1329
  ]
  edge [
    source 583
    target 831
  ]
  edge [
    source 583
    target 590
  ]
  edge [
    source 583
    target 1727
  ]
  edge [
    source 584
    target 585
  ]
  edge [
    source 585
    target 586
  ]
  edge [
    source 585
    target 1858
  ]
  edge [
    source 586
    target 587
  ]
  edge [
    source 586
    target 588
  ]
  edge [
    source 586
    target 589
  ]
  edge [
    source 588
    target 587
  ]
  edge [
    source 589
    target 587
  ]
  edge [
    source 590
    target 591
  ]
  edge [
    source 590
    target 1748
  ]
  edge [
    source 590
    target 1935
  ]
  edge [
    source 590
    target 2041
  ]
  edge [
    source 592
    target 593
  ]
  edge [
    source 592
    target 594
  ]
  edge [
    source 592
    target 595
  ]
  edge [
    source 597
    target 598
  ]
  edge [
    source 597
    target 610
  ]
  edge [
    source 597
    target 620
  ]
  edge [
    source 598
    target 599
  ]
  edge [
    source 598
    target 608
  ]
  edge [
    source 598
    target 609
  ]
  edge [
    source 599
    target 600
  ]
  edge [
    source 599
    target 602
  ]
  edge [
    source 599
    target 604
  ]
  edge [
    source 599
    target 605
  ]
  edge [
    source 599
    target 606
  ]
  edge [
    source 599
    target 607
  ]
  edge [
    source 599
    target 601
  ]
  edge [
    source 599
    target 1850
  ]
  edge [
    source 599
    target 1719
  ]
  edge [
    source 599
    target 2475
  ]
  edge [
    source 599
    target 2675
  ]
  edge [
    source 599
    target 2679
  ]
  edge [
    source 600
    target 601
  ]
  edge [
    source 601
    target 604
  ]
  edge [
    source 602
    target 603
  ]
  edge [
    source 610
    target 611
  ]
  edge [
    source 610
    target 615
  ]
  edge [
    source 611
    target 612
  ]
  edge [
    source 611
    target 614
  ]
  edge [
    source 612
    target 613
  ]
  edge [
    source 613
    target 2344
  ]
  edge [
    source 615
    target 616
  ]
  edge [
    source 616
    target 617
  ]
  edge [
    source 616
    target 618
  ]
  edge [
    source 616
    target 619
  ]
  edge [
    source 620
    target 621
  ]
  edge [
    source 620
    target 625
  ]
  edge [
    source 621
    target 622
  ]
  edge [
    source 621
    target 623
  ]
  edge [
    source 623
    target 624
  ]
  edge [
    source 625
    target 626
  ]
  edge [
    source 626
    target 627
  ]
  edge [
    source 626
    target 628
  ]
  edge [
    source 626
    target 629
  ]
  edge [
    source 626
    target 630
  ]
  edge [
    source 626
    target 634
  ]
  edge [
    source 626
    target 638
  ]
  edge [
    source 627
    target 1033
  ]
  edge [
    source 627
    target 1069
  ]
  edge [
    source 627
    target 1315
  ]
  edge [
    source 627
    target 2291
  ]
  edge [
    source 630
    target 631
  ]
  edge [
    source 630
    target 632
  ]
  edge [
    source 630
    target 633
  ]
  edge [
    source 634
    target 635
  ]
  edge [
    source 634
    target 1326
  ]
  edge [
    source 635
    target 636
  ]
  edge [
    source 635
    target 637
  ]
  edge [
    source 638
    target 639
  ]
  edge [
    source 638
    target 640
  ]
  edge [
    source 641
    target 642
  ]
  edge [
    source 641
    target 643
  ]
  edge [
    source 641
    target 666
  ]
  edge [
    source 642
    target 472
  ]
  edge [
    source 643
    target 644
  ]
  edge [
    source 643
    target 647
  ]
  edge [
    source 643
    target 653
  ]
  edge [
    source 643
    target 654
  ]
  edge [
    source 643
    target 656
  ]
  edge [
    source 643
    target 659
  ]
  edge [
    source 643
    target 662
  ]
  edge [
    source 643
    target 663
  ]
  edge [
    source 643
    target 664
  ]
  edge [
    source 643
    target 1355
  ]
  edge [
    source 643
    target 1444
  ]
  edge [
    source 643
    target 1169
  ]
  edge [
    source 643
    target 720
  ]
  edge [
    source 643
    target 1769
  ]
  edge [
    source 643
    target 1876
  ]
  edge [
    source 643
    target 2195
  ]
  edge [
    source 643
    target 2357
  ]
  edge [
    source 643
    target 1117
  ]
  edge [
    source 643
    target 651
  ]
  edge [
    source 643
    target 2590
  ]
  edge [
    source 643
    target 2728
  ]
  edge [
    source 643
    target 2733
  ]
  edge [
    source 644
    target 645
  ]
  edge [
    source 644
    target 646
  ]
  edge [
    source 647
    target 648
  ]
  edge [
    source 647
    target 651
  ]
  edge [
    source 647
    target 652
  ]
  edge [
    source 648
    target 649
  ]
  edge [
    source 648
    target 650
  ]
  edge [
    source 651
    target 2412
  ]
  edge [
    source 652
    target 1631
  ]
  edge [
    source 652
    target 2024
  ]
  edge [
    source 654
    target 655
  ]
  edge [
    source 656
    target 657
  ]
  edge [
    source 656
    target 658
  ]
  edge [
    source 659
    target 660
  ]
  edge [
    source 659
    target 661
  ]
  edge [
    source 662
    target 1518
  ]
  edge [
    source 663
    target 2378
  ]
  edge [
    source 663
    target 2412
  ]
  edge [
    source 664
    target 646
  ]
  edge [
    source 664
    target 665
  ]
  edge [
    source 666
    target 667
  ]
  edge [
    source 667
    target 1807
  ]
  edge [
    source 668
    target 669
  ]
  edge [
    source 669
    target 718
  ]
  edge [
    source 669
    target 918
  ]
  edge [
    source 669
    target 1391
  ]
  edge [
    source 669
    target 1587
  ]
  edge [
    source 669
    target 1562
  ]
  edge [
    source 669
    target 2247
  ]
  edge [
    source 669
    target 2282
  ]
  edge [
    source 669
    target 2722
  ]
  edge [
    source 670
    target 671
  ]
  edge [
    source 670
    target 672
  ]
  edge [
    source 670
    target 1357
  ]
  edge [
    source 670
    target 1691
  ]
  edge [
    source 670
    target 951
  ]
  edge [
    source 670
    target 1249
  ]
  edge [
    source 670
    target 1098
  ]
  edge [
    source 670
    target 2685
  ]
  edge [
    source 672
    target 2406
  ]
  edge [
    source 673
    target 674
  ]
  edge [
    source 674
    target 622
  ]
  edge [
    source 674
    target 614
  ]
  edge [
    source 675
    target 676
  ]
  edge [
    source 675
    target 677
  ]
  edge [
    source 675
    target 681
  ]
  edge [
    source 675
    target 682
  ]
  edge [
    source 675
    target 683
  ]
  edge [
    source 677
    target 678
  ]
  edge [
    source 677
    target 679
  ]
  edge [
    source 677
    target 680
  ]
  edge [
    source 683
    target 684
  ]
  edge [
    source 683
    target 685
  ]
  edge [
    source 683
    target 1013
  ]
  edge [
    source 683
    target 1181
  ]
  edge [
    source 683
    target 205
  ]
  edge [
    source 683
    target 1166
  ]
  edge [
    source 683
    target 1187
  ]
  edge [
    source 683
    target 671
  ]
  edge [
    source 683
    target 857
  ]
  edge [
    source 683
    target 296
  ]
  edge [
    source 683
    target 1306
  ]
  edge [
    source 683
    target 1497
  ]
  edge [
    source 683
    target 1546
  ]
  edge [
    source 683
    target 246
  ]
  edge [
    source 683
    target 2193
  ]
  edge [
    source 683
    target 938
  ]
  edge [
    source 683
    target 1538
  ]
  edge [
    source 683
    target 235
  ]
  edge [
    source 683
    target 248
  ]
  edge [
    source 686
    target 687
  ]
  edge [
    source 686
    target 1581
  ]
  edge [
    source 686
    target 1769
  ]
  edge [
    source 688
    target 1300
  ]
  edge [
    source 689
    target 690
  ]
  edge [
    source 689
    target 736
  ]
  edge [
    source 689
    target 2371
  ]
  edge [
    source 689
    target 2414
  ]
  edge [
    source 691
    target 690
  ]
  edge [
    source 691
    target 1609
  ]
  edge [
    source 692
    target 643
  ]
  edge [
    source 692
    target 156
  ]
  edge [
    source 692
    target 1184
  ]
  edge [
    source 692
    target 1338
  ]
  edge [
    source 692
    target 74
  ]
  edge [
    source 692
    target 95
  ]
  edge [
    source 692
    target 1554
  ]
  edge [
    source 692
    target 1810
  ]
  edge [
    source 692
    target 1943
  ]
  edge [
    source 692
    target 1143
  ]
  edge [
    source 692
    target 1829
  ]
  edge [
    source 692
    target 427
  ]
  edge [
    source 692
    target 726
  ]
  edge [
    source 692
    target 2720
  ]
  edge [
    source 693
    target 643
  ]
  edge [
    source 693
    target 1105
  ]
  edge [
    source 693
    target 427
  ]
  edge [
    source 694
    target 560
  ]
  edge [
    source 694
    target 559
  ]
  edge [
    source 694
    target 2538
  ]
  edge [
    source 695
    target 696
  ]
  edge [
    source 695
    target 1089
  ]
  edge [
    source 695
    target 1520
  ]
  edge [
    source 695
    target 2597
  ]
  edge [
    source 697
    target 156
  ]
  edge [
    source 697
    target 612
  ]
  edge [
    source 697
    target 1366
  ]
  edge [
    source 697
    target 1375
  ]
  edge [
    source 697
    target 1645
  ]
  edge [
    source 697
    target 879
  ]
  edge [
    source 697
    target 1076
  ]
  edge [
    source 698
    target 156
  ]
  edge [
    source 698
    target 1728
  ]
  edge [
    source 699
    target 1259
  ]
  edge [
    source 699
    target 2218
  ]
  edge [
    source 699
    target 1878
  ]
  edge [
    source 700
    target 701
  ]
  edge [
    source 700
    target 715
  ]
  edge [
    source 700
    target 1408
  ]
  edge [
    source 700
    target 251
  ]
  edge [
    source 700
    target 233
  ]
  edge [
    source 700
    target 1548
  ]
  edge [
    source 700
    target 801
  ]
  edge [
    source 700
    target 304
  ]
  edge [
    source 701
    target 1359
  ]
  edge [
    source 701
    target 1397
  ]
  edge [
    source 701
    target 1446
  ]
  edge [
    source 701
    target 2456
  ]
  edge [
    source 701
    target 2681
  ]
  edge [
    source 702
    target 703
  ]
  edge [
    source 702
    target 1031
  ]
  edge [
    source 702
    target 1627
  ]
  edge [
    source 702
    target 1688
  ]
  edge [
    source 702
    target 934
  ]
  edge [
    source 702
    target 2049
  ]
  edge [
    source 702
    target 1285
  ]
  edge [
    source 702
    target 2278
  ]
  edge [
    source 702
    target 1152
  ]
  edge [
    source 703
    target 1527
  ]
  edge [
    source 704
    target 705
  ]
  edge [
    source 704
    target 788
  ]
  edge [
    source 704
    target 789
  ]
  edge [
    source 704
    target 810
  ]
  edge [
    source 704
    target 818
  ]
  edge [
    source 704
    target 849
  ]
  edge [
    source 704
    target 850
  ]
  edge [
    source 704
    target 871
  ]
  edge [
    source 704
    target 876
  ]
  edge [
    source 704
    target 967
  ]
  edge [
    source 704
    target 970
  ]
  edge [
    source 704
    target 978
  ]
  edge [
    source 704
    target 1018
  ]
  edge [
    source 704
    target 1025
  ]
  edge [
    source 704
    target 1168
  ]
  edge [
    source 704
    target 1182
  ]
  edge [
    source 704
    target 1197
  ]
  edge [
    source 704
    target 1231
  ]
  edge [
    source 704
    target 1245
  ]
  edge [
    source 704
    target 1253
  ]
  edge [
    source 704
    target 1299
  ]
  edge [
    source 704
    target 1342
  ]
  edge [
    source 704
    target 1393
  ]
  edge [
    source 704
    target 1416
  ]
  edge [
    source 704
    target 1439
  ]
  edge [
    source 704
    target 1451
  ]
  edge [
    source 704
    target 1471
  ]
  edge [
    source 704
    target 1502
  ]
  edge [
    source 704
    target 1508
  ]
  edge [
    source 704
    target 1537
  ]
  edge [
    source 704
    target 1543
  ]
  edge [
    source 704
    target 1551
  ]
  edge [
    source 704
    target 1553
  ]
  edge [
    source 704
    target 1590
  ]
  edge [
    source 704
    target 1604
  ]
  edge [
    source 704
    target 1607
  ]
  edge [
    source 704
    target 1616
  ]
  edge [
    source 704
    target 1621
  ]
  edge [
    source 704
    target 1624
  ]
  edge [
    source 704
    target 1632
  ]
  edge [
    source 704
    target 1056
  ]
  edge [
    source 704
    target 1659
  ]
  edge [
    source 704
    target 1672
  ]
  edge [
    source 704
    target 1677
  ]
  edge [
    source 704
    target 1682
  ]
  edge [
    source 704
    target 1686
  ]
  edge [
    source 704
    target 1743
  ]
  edge [
    source 704
    target 1773
  ]
  edge [
    source 704
    target 1778
  ]
  edge [
    source 704
    target 1798
  ]
  edge [
    source 704
    target 1813
  ]
  edge [
    source 704
    target 1819
  ]
  edge [
    source 704
    target 1824
  ]
  edge [
    source 704
    target 1865
  ]
  edge [
    source 704
    target 1891
  ]
  edge [
    source 704
    target 1918
  ]
  edge [
    source 704
    target 1928
  ]
  edge [
    source 704
    target 1936
  ]
  edge [
    source 704
    target 1944
  ]
  edge [
    source 704
    target 1959
  ]
  edge [
    source 704
    target 1962
  ]
  edge [
    source 704
    target 1973
  ]
  edge [
    source 704
    target 1982
  ]
  edge [
    source 704
    target 1986
  ]
  edge [
    source 704
    target 1996
  ]
  edge [
    source 704
    target 2004
  ]
  edge [
    source 704
    target 2005
  ]
  edge [
    source 704
    target 2022
  ]
  edge [
    source 704
    target 2031
  ]
  edge [
    source 704
    target 2053
  ]
  edge [
    source 704
    target 2071
  ]
  edge [
    source 704
    target 2082
  ]
  edge [
    source 704
    target 2099
  ]
  edge [
    source 704
    target 2112
  ]
  edge [
    source 704
    target 2113
  ]
  edge [
    source 704
    target 2124
  ]
  edge [
    source 704
    target 2153
  ]
  edge [
    source 704
    target 2166
  ]
  edge [
    source 704
    target 2180
  ]
  edge [
    source 704
    target 2185
  ]
  edge [
    source 704
    target 2198
  ]
  edge [
    source 704
    target 2210
  ]
  edge [
    source 704
    target 2243
  ]
  edge [
    source 704
    target 2253
  ]
  edge [
    source 704
    target 2267
  ]
  edge [
    source 704
    target 2297
  ]
  edge [
    source 704
    target 2305
  ]
  edge [
    source 704
    target 2310
  ]
  edge [
    source 704
    target 2316
  ]
  edge [
    source 704
    target 2319
  ]
  edge [
    source 704
    target 2323
  ]
  edge [
    source 704
    target 2330
  ]
  edge [
    source 704
    target 2333
  ]
  edge [
    source 704
    target 2340
  ]
  edge [
    source 704
    target 2343
  ]
  edge [
    source 704
    target 2358
  ]
  edge [
    source 704
    target 2374
  ]
  edge [
    source 704
    target 2383
  ]
  edge [
    source 704
    target 2415
  ]
  edge [
    source 704
    target 2434
  ]
  edge [
    source 704
    target 2445
  ]
  edge [
    source 704
    target 2471
  ]
  edge [
    source 704
    target 2481
  ]
  edge [
    source 704
    target 2483
  ]
  edge [
    source 704
    target 2485
  ]
  edge [
    source 704
    target 2503
  ]
  edge [
    source 704
    target 2511
  ]
  edge [
    source 704
    target 2525
  ]
  edge [
    source 704
    target 2537
  ]
  edge [
    source 704
    target 2548
  ]
  edge [
    source 704
    target 2549
  ]
  edge [
    source 704
    target 2570
  ]
  edge [
    source 704
    target 2575
  ]
  edge [
    source 704
    target 2586
  ]
  edge [
    source 704
    target 2589
  ]
  edge [
    source 704
    target 2593
  ]
  edge [
    source 704
    target 2602
  ]
  edge [
    source 704
    target 2609
  ]
  edge [
    source 704
    target 2610
  ]
  edge [
    source 704
    target 2649
  ]
  edge [
    source 704
    target 2666
  ]
  edge [
    source 704
    target 2667
  ]
  edge [
    source 704
    target 2683
  ]
  edge [
    source 706
    target 707
  ]
  edge [
    source 706
    target 2455
  ]
  edge [
    source 707
    target 1763
  ]
  edge [
    source 707
    target 2691
  ]
  edge [
    source 708
    target 707
  ]
  edge [
    source 708
    target 902
  ]
  edge [
    source 708
    target 1589
  ]
  edge [
    source 708
    target 1316
  ]
  edge [
    source 708
    target 1318
  ]
  edge [
    source 708
    target 2370
  ]
  edge [
    source 709
    target 710
  ]
  edge [
    source 711
    target 710
  ]
  edge [
    source 711
    target 1401
  ]
  edge [
    source 711
    target 2183
  ]
  edge [
    source 712
    target 713
  ]
  edge [
    source 712
    target 752
  ]
  edge [
    source 713
    target 738
  ]
  edge [
    source 713
    target 1438
  ]
  edge [
    source 714
    target 713
  ]
  edge [
    source 714
    target 1085
  ]
  edge [
    source 714
    target 1653
  ]
  edge [
    source 714
    target 2405
  ]
  edge [
    source 715
    target 1176
  ]
  edge [
    source 715
    target 1680
  ]
  edge [
    source 715
    target 2448
  ]
  edge [
    source 716
    target 717
  ]
  edge [
    source 716
    target 1090
  ]
  edge [
    source 716
    target 1787
  ]
  edge [
    source 716
    target 1969
  ]
  edge [
    source 716
    target 2077
  ]
  edge [
    source 716
    target 1678
  ]
  edge [
    source 716
    target 536
  ]
  edge [
    source 716
    target 1007
  ]
  edge [
    source 716
    target 1693
  ]
  edge [
    source 716
    target 2362
  ]
  edge [
    source 719
    target 173
  ]
  edge [
    source 720
    target 721
  ]
  edge [
    source 722
    target 721
  ]
  edge [
    source 723
    target 724
  ]
  edge [
    source 723
    target 961
  ]
  edge [
    source 723
    target 910
  ]
  edge [
    source 723
    target 1171
  ]
  edge [
    source 724
    target 746
  ]
  edge [
    source 724
    target 1564
  ]
  edge [
    source 724
    target 1880
  ]
  edge [
    source 724
    target 1981
  ]
  edge [
    source 724
    target 2132
  ]
  edge [
    source 725
    target 724
  ]
  edge [
    source 725
    target 825
  ]
  edge [
    source 725
    target 961
  ]
  edge [
    source 725
    target 1702
  ]
  edge [
    source 725
    target 1066
  ]
  edge [
    source 725
    target 399
  ]
  edge [
    source 725
    target 1171
  ]
  edge [
    source 726
    target 727
  ]
  edge [
    source 726
    target 2223
  ]
  edge [
    source 726
    target 2588
  ]
  edge [
    source 728
    target 729
  ]
  edge [
    source 728
    target 1029
  ]
  edge [
    source 728
    target 1458
  ]
  edge [
    source 728
    target 2107
  ]
  edge [
    source 728
    target 2494
  ]
  edge [
    source 730
    target 731
  ]
  edge [
    source 732
    target 731
  ]
  edge [
    source 732
    target 2460
  ]
  edge [
    source 733
    target 734
  ]
  edge [
    source 733
    target 2010
  ]
  edge [
    source 735
    target 736
  ]
  edge [
    source 735
    target 1398
  ]
  edge [
    source 737
    target 1209
  ]
  edge [
    source 737
    target 1246
  ]
  edge [
    source 737
    target 1399
  ]
  edge [
    source 737
    target 579
  ]
  edge [
    source 737
    target 1950
  ]
  edge [
    source 737
    target 590
  ]
  edge [
    source 737
    target 884
  ]
  edge [
    source 737
    target 2129
  ]
  edge [
    source 737
    target 2086
  ]
  edge [
    source 737
    target 2202
  ]
  edge [
    source 737
    target 2258
  ]
  edge [
    source 737
    target 129
  ]
  edge [
    source 737
    target 2554
  ]
  edge [
    source 737
    target 1710
  ]
  edge [
    source 737
    target 2578
  ]
  edge [
    source 737
    target 2617
  ]
  edge [
    source 737
    target 2640
  ]
  edge [
    source 739
    target 209
  ]
  edge [
    source 739
    target 806
  ]
  edge [
    source 739
    target 1039
  ]
  edge [
    source 739
    target 215
  ]
  edge [
    source 739
    target 211
  ]
  edge [
    source 739
    target 2077
  ]
  edge [
    source 739
    target 210
  ]
  edge [
    source 739
    target 838
  ]
  edge [
    source 739
    target 213
  ]
  edge [
    source 740
    target 741
  ]
  edge [
    source 740
    target 861
  ]
  edge [
    source 740
    target 942
  ]
  edge [
    source 740
    target 1147
  ]
  edge [
    source 740
    target 2203
  ]
  edge [
    source 740
    target 2502
  ]
  edge [
    source 740
    target 2690
  ]
  edge [
    source 742
    target 743
  ]
  edge [
    source 742
    target 2653
  ]
  edge [
    source 744
    target 743
  ]
  edge [
    source 744
    target 1030
  ]
  edge [
    source 744
    target 1040
  ]
  edge [
    source 744
    target 1303
  ]
  edge [
    source 744
    target 1474
  ]
  edge [
    source 744
    target 1532
  ]
  edge [
    source 744
    target 1556
  ]
  edge [
    source 744
    target 1733
  ]
  edge [
    source 744
    target 1782
  ]
  edge [
    source 744
    target 199
  ]
  edge [
    source 744
    target 571
  ]
  edge [
    source 744
    target 1898
  ]
  edge [
    source 744
    target 1843
  ]
  edge [
    source 744
    target 580
  ]
  edge [
    source 744
    target 189
  ]
  edge [
    source 744
    target 1036
  ]
  edge [
    source 744
    target 2413
  ]
  edge [
    source 744
    target 2432
  ]
  edge [
    source 744
    target 142
  ]
  edge [
    source 744
    target 2552
  ]
  edge [
    source 744
    target 2562
  ]
  edge [
    source 744
    target 2585
  ]
  edge [
    source 745
    target 743
  ]
  edge [
    source 745
    target 1939
  ]
  edge [
    source 747
    target 748
  ]
  edge [
    source 747
    target 2244
  ]
  edge [
    source 747
    target 2268
  ]
  edge [
    source 747
    target 2280
  ]
  edge [
    source 747
    target 2138
  ]
  edge [
    source 749
    target 748
  ]
  edge [
    source 750
    target 751
  ]
  edge [
    source 751
    target 2606
  ]
  edge [
    source 752
    target 753
  ]
  edge [
    source 752
    target 1669
  ]
  edge [
    source 752
    target 2167
  ]
  edge [
    source 752
    target 1874
  ]
  edge [
    source 755
    target 756
  ]
  edge [
    source 755
    target 857
  ]
  edge [
    source 755
    target 1524
  ]
  edge [
    source 755
    target 1538
  ]
  edge [
    source 756
    target 1448
  ]
  edge [
    source 756
    target 2100
  ]
  edge [
    source 757
    target 758
  ]
  edge [
    source 757
    target 903
  ]
  edge [
    source 757
    target 1222
  ]
  edge [
    source 757
    target 1483
  ]
  edge [
    source 757
    target 1015
  ]
  edge [
    source 757
    target 1991
  ]
  edge [
    source 757
    target 1992
  ]
  edge [
    source 757
    target 2045
  ]
  edge [
    source 757
    target 2170
  ]
  edge [
    source 757
    target 2286
  ]
  edge [
    source 759
    target 760
  ]
  edge [
    source 759
    target 1012
  ]
  edge [
    source 759
    target 711
  ]
  edge [
    source 759
    target 1138
  ]
  edge [
    source 759
    target 1203
  ]
  edge [
    source 759
    target 1004
  ]
  edge [
    source 759
    target 709
  ]
  edge [
    source 759
    target 1349
  ]
  edge [
    source 759
    target 1019
  ]
  edge [
    source 759
    target 1465
  ]
  edge [
    source 759
    target 1507
  ]
  edge [
    source 759
    target 880
  ]
  edge [
    source 759
    target 1063
  ]
  edge [
    source 759
    target 1240
  ]
  edge [
    source 759
    target 1654
  ]
  edge [
    source 759
    target 1671
  ]
  edge [
    source 759
    target 1674
  ]
  edge [
    source 759
    target 45
  ]
  edge [
    source 759
    target 1364
  ]
  edge [
    source 759
    target 1218
  ]
  edge [
    source 759
    target 1068
  ]
  edge [
    source 759
    target 1111
  ]
  edge [
    source 759
    target 1771
  ]
  edge [
    source 759
    target 2018
  ]
  edge [
    source 759
    target 186
  ]
  edge [
    source 759
    target 683
  ]
  edge [
    source 759
    target 2184
  ]
  edge [
    source 759
    target 2221
  ]
  edge [
    source 759
    target 809
  ]
  edge [
    source 759
    target 1388
  ]
  edge [
    source 759
    target 2105
  ]
  edge [
    source 759
    target 1856
  ]
  edge [
    source 759
    target 1361
  ]
  edge [
    source 759
    target 58
  ]
  edge [
    source 759
    target 1490
  ]
  edge [
    source 759
    target 1379
  ]
  edge [
    source 759
    target 786
  ]
  edge [
    source 759
    target 1467
  ]
  edge [
    source 759
    target 1327
  ]
  edge [
    source 759
    target 1115
  ]
  edge [
    source 759
    target 1229
  ]
  edge [
    source 760
    target 891
  ]
  edge [
    source 760
    target 2527
  ]
  edge [
    source 761
    target 305
  ]
  edge [
    source 761
    target 766
  ]
  edge [
    source 761
    target 298
  ]
  edge [
    source 761
    target 271
  ]
  edge [
    source 761
    target 783
  ]
  edge [
    source 763
    target 762
  ]
  edge [
    source 763
    target 767
  ]
  edge [
    source 763
    target 996
  ]
  edge [
    source 763
    target 1030
  ]
  edge [
    source 763
    target 166
  ]
  edge [
    source 763
    target 2069
  ]
  edge [
    source 763
    target 1179
  ]
  edge [
    source 763
    target 2296
  ]
  edge [
    source 763
    target 2407
  ]
  edge [
    source 763
    target 2608
  ]
  edge [
    source 764
    target 333
  ]
  edge [
    source 764
    target 336
  ]
  edge [
    source 765
    target 271
  ]
  edge [
    source 765
    target 1493
  ]
  edge [
    source 765
    target 1804
  ]
  edge [
    source 765
    target 821
  ]
  edge [
    source 766
    target 271
  ]
  edge [
    source 766
    target 2160
  ]
  edge [
    source 767
    target 768
  ]
  edge [
    source 767
    target 2119
  ]
  edge [
    source 769
    target 770
  ]
  edge [
    source 771
    target 772
  ]
  edge [
    source 771
    target 1912
  ]
  edge [
    source 771
    target 2182
  ]
  edge [
    source 772
    target 1660
  ]
  edge [
    source 772
    target 1289
  ]
  edge [
    source 772
    target 1287
  ]
  edge [
    source 772
    target 1473
  ]
  edge [
    source 774
    target 773
  ]
  edge [
    source 774
    target 955
  ]
  edge [
    source 774
    target 1462
  ]
  edge [
    source 774
    target 1532
  ]
  edge [
    source 774
    target 1894
  ]
  edge [
    source 774
    target 1965
  ]
  edge [
    source 774
    target 2038
  ]
  edge [
    source 774
    target 2069
  ]
  edge [
    source 774
    target 1565
  ]
  edge [
    source 774
    target 2338
  ]
  edge [
    source 774
    target 2466
  ]
  edge [
    source 774
    target 427
  ]
  edge [
    source 774
    target 2669
  ]
  edge [
    source 775
    target 776
  ]
  edge [
    source 775
    target 1491
  ]
  edge [
    source 775
    target 2248
  ]
  edge [
    source 777
    target 776
  ]
  edge [
    source 777
    target 858
  ]
  edge [
    source 777
    target 1261
  ]
  edge [
    source 777
    target 1383
  ]
  edge [
    source 777
    target 1485
  ]
  edge [
    source 777
    target 1491
  ]
  edge [
    source 777
    target 286
  ]
  edge [
    source 777
    target 1836
  ]
  edge [
    source 777
    target 2050
  ]
  edge [
    source 777
    target 1409
  ]
  edge [
    source 777
    target 2248
  ]
  edge [
    source 777
    target 2274
  ]
  edge [
    source 778
    target 779
  ]
  edge [
    source 780
    target 781
  ]
  edge [
    source 780
    target 1794
  ]
  edge [
    source 780
    target 1955
  ]
  edge [
    source 780
    target 2039
  ]
  edge [
    source 780
    target 2055
  ]
  edge [
    source 780
    target 2474
  ]
  edge [
    source 783
    target 784
  ]
  edge [
    source 783
    target 1291
  ]
  edge [
    source 783
    target 1376
  ]
  edge [
    source 783
    target 2321
  ]
  edge [
    source 784
    target 1028
  ]
  edge [
    source 784
    target 728
  ]
  edge [
    source 784
    target 2084
  ]
  edge [
    source 784
    target 2240
  ]
  edge [
    source 784
    target 2259
  ]
  edge [
    source 784
    target 1394
  ]
  edge [
    source 784
    target 2543
  ]
  edge [
    source 785
    target 825
  ]
  edge [
    source 786
    target 787
  ]
  edge [
    source 786
    target 1130
  ]
  edge [
    source 786
    target 419
  ]
  edge [
    source 786
    target 765
  ]
  edge [
    source 786
    target 1107
  ]
  edge [
    source 786
    target 1158
  ]
  edge [
    source 790
    target 791
  ]
  edge [
    source 790
    target 1324
  ]
  edge [
    source 790
    target 1344
  ]
  edge [
    source 790
    target 1827
  ]
  edge [
    source 790
    target 2174
  ]
  edge [
    source 792
    target 793
  ]
  edge [
    source 792
    target 1520
  ]
  edge [
    source 792
    target 1534
  ]
  edge [
    source 792
    target 2410
  ]
  edge [
    source 794
    target 795
  ]
  edge [
    source 795
    target 1167
  ]
  edge [
    source 795
    target 1165
  ]
  edge [
    source 796
    target 689
  ]
  edge [
    source 796
    target 1027
  ]
  edge [
    source 797
    target 798
  ]
  edge [
    source 797
    target 1337
  ]
  edge [
    source 797
    target 487
  ]
  edge [
    source 797
    target 2162
  ]
  edge [
    source 798
    target 1313
  ]
  edge [
    source 798
    target 1917
  ]
  edge [
    source 798
    target 2101
  ]
  edge [
    source 798
    target 2615
  ]
  edge [
    source 799
    target 800
  ]
  edge [
    source 799
    target 1220
  ]
  edge [
    source 799
    target 1336
  ]
  edge [
    source 799
    target 1381
  ]
  edge [
    source 799
    target 1635
  ]
  edge [
    source 799
    target 1852
  ]
  edge [
    source 799
    target 1979
  ]
  edge [
    source 799
    target 1318
  ]
  edge [
    source 799
    target 2304
  ]
  edge [
    source 799
    target 2381
  ]
  edge [
    source 799
    target 2441
  ]
  edge [
    source 799
    target 2514
  ]
  edge [
    source 799
    target 2660
  ]
  edge [
    source 801
    target 802
  ]
  edge [
    source 801
    target 2079
  ]
  edge [
    source 801
    target 2117
  ]
  edge [
    source 804
    target 805
  ]
  edge [
    source 807
    target 808
  ]
  edge [
    source 807
    target 886
  ]
  edge [
    source 807
    target 467
  ]
  edge [
    source 807
    target 686
  ]
  edge [
    source 807
    target 826
  ]
  edge [
    source 807
    target 1675
  ]
  edge [
    source 807
    target 217
  ]
  edge [
    source 807
    target 1890
  ]
  edge [
    source 807
    target 670
  ]
  edge [
    source 807
    target 441
  ]
  edge [
    source 807
    target 0
  ]
  edge [
    source 807
    target 489
  ]
  edge [
    source 807
    target 991
  ]
  edge [
    source 807
    target 1119
  ]
  edge [
    source 807
    target 430
  ]
  edge [
    source 808
    target 937
  ]
  edge [
    source 808
    target 464
  ]
  edge [
    source 808
    target 1257
  ]
  edge [
    source 808
    target 431
  ]
  edge [
    source 808
    target 473
  ]
  edge [
    source 808
    target 437
  ]
  edge [
    source 808
    target 1517
  ]
  edge [
    source 808
    target 1580
  ]
  edge [
    source 808
    target 463
  ]
  edge [
    source 808
    target 1826
  ]
  edge [
    source 808
    target 2002
  ]
  edge [
    source 808
    target 2298
  ]
  edge [
    source 808
    target 2312
  ]
  edge [
    source 808
    target 439
  ]
  edge [
    source 808
    target 2608
  ]
  edge [
    source 808
    target 2665
  ]
  edge [
    source 808
    target 2671
  ]
  edge [
    source 809
    target 808
  ]
  edge [
    source 809
    target 132
  ]
  edge [
    source 809
    target 1058
  ]
  edge [
    source 809
    target 485
  ]
  edge [
    source 809
    target 1013
  ]
  edge [
    source 809
    target 1128
  ]
  edge [
    source 809
    target 1157
  ]
  edge [
    source 809
    target 467
  ]
  edge [
    source 809
    target 120
  ]
  edge [
    source 809
    target 826
  ]
  edge [
    source 809
    target 1404
  ]
  edge [
    source 809
    target 1706
  ]
  edge [
    source 809
    target 1753
  ]
  edge [
    source 809
    target 124
  ]
  edge [
    source 809
    target 217
  ]
  edge [
    source 809
    target 154
  ]
  edge [
    source 809
    target 692
  ]
  edge [
    source 809
    target 843
  ]
  edge [
    source 809
    target 1751
  ]
  edge [
    source 809
    target 747
  ]
  edge [
    source 809
    target 2021
  ]
  edge [
    source 809
    target 2038
  ]
  edge [
    source 809
    target 1415
  ]
  edge [
    source 809
    target 441
  ]
  edge [
    source 809
    target 669
  ]
  edge [
    source 809
    target 136
  ]
  edge [
    source 809
    target 2116
  ]
  edge [
    source 809
    target 797
  ]
  edge [
    source 809
    target 2090
  ]
  edge [
    source 809
    target 2158
  ]
  edge [
    source 809
    target 2192
  ]
  edge [
    source 809
    target 2201
  ]
  edge [
    source 809
    target 2206
  ]
  edge [
    source 809
    target 2279
  ]
  edge [
    source 809
    target 2306
  ]
  edge [
    source 809
    target 2308
  ]
  edge [
    source 809
    target 25
  ]
  edge [
    source 809
    target 2369
  ]
  edge [
    source 809
    target 2270
  ]
  edge [
    source 809
    target 489
  ]
  edge [
    source 809
    target 1238
  ]
  edge [
    source 809
    target 187
  ]
  edge [
    source 809
    target 719
  ]
  edge [
    source 809
    target 1975
  ]
  edge [
    source 809
    target 991
  ]
  edge [
    source 809
    target 2450
  ]
  edge [
    source 809
    target 1119
  ]
  edge [
    source 809
    target 2466
  ]
  edge [
    source 809
    target 1074
  ]
  edge [
    source 809
    target 426
  ]
  edge [
    source 809
    target 2580
  ]
  edge [
    source 809
    target 1187
  ]
  edge [
    source 809
    target 824
  ]
  edge [
    source 811
    target 118
  ]
  edge [
    source 811
    target 1070
  ]
  edge [
    source 811
    target 1825
  ]
  edge [
    source 811
    target 1835
  ]
  edge [
    source 811
    target 32
  ]
  edge [
    source 811
    target 2437
  ]
  edge [
    source 812
    target 813
  ]
  edge [
    source 812
    target 828
  ]
  edge [
    source 812
    target 1452
  ]
  edge [
    source 812
    target 1999
  ]
  edge [
    source 812
    target 1410
  ]
  edge [
    source 812
    target 2054
  ]
  edge [
    source 812
    target 669
  ]
  edge [
    source 812
    target 2089
  ]
  edge [
    source 812
    target 1971
  ]
  edge [
    source 814
    target 815
  ]
  edge [
    source 814
    target 1086
  ]
  edge [
    source 814
    target 1186
  ]
  edge [
    source 814
    target 1477
  ]
  edge [
    source 814
    target 2012
  ]
  edge [
    source 814
    target 2073
  ]
  edge [
    source 814
    target 1151
  ]
  edge [
    source 814
    target 2145
  ]
  edge [
    source 814
    target 510
  ]
  edge [
    source 814
    target 2368
  ]
  edge [
    source 816
    target 817
  ]
  edge [
    source 816
    target 904
  ]
  edge [
    source 816
    target 1000
  ]
  edge [
    source 816
    target 1062
  ]
  edge [
    source 816
    target 1274
  ]
  edge [
    source 816
    target 1615
  ]
  edge [
    source 816
    target 1656
  ]
  edge [
    source 816
    target 1854
  ]
  edge [
    source 816
    target 1921
  ]
  edge [
    source 816
    target 1003
  ]
  edge [
    source 816
    target 1799
  ]
  edge [
    source 816
    target 2281
  ]
  edge [
    source 816
    target 1002
  ]
  edge [
    source 816
    target 2569
  ]
  edge [
    source 819
    target 820
  ]
  edge [
    source 819
    target 423
  ]
  edge [
    source 819
    target 1620
  ]
  edge [
    source 819
    target 2239
  ]
  edge [
    source 819
    target 248
  ]
  edge [
    source 821
    target 820
  ]
  edge [
    source 821
    target 296
  ]
  edge [
    source 821
    target 1619
  ]
  edge [
    source 821
    target 256
  ]
  edge [
    source 821
    target 2225
  ]
  edge [
    source 821
    target 332
  ]
  edge [
    source 821
    target 2613
  ]
  edge [
    source 824
    target 823
  ]
  edge [
    source 826
    target 827
  ]
  edge [
    source 826
    target 708
  ]
  edge [
    source 826
    target 799
  ]
  edge [
    source 826
    target 93
  ]
  edge [
    source 826
    target 919
  ]
  edge [
    source 826
    target 1662
  ]
  edge [
    source 827
    target 1381
  ]
  edge [
    source 827
    target 2381
  ]
  edge [
    source 829
    target 830
  ]
  edge [
    source 829
    target 946
  ]
  edge [
    source 831
    target 830
  ]
  edge [
    source 831
    target 2030
  ]
  edge [
    source 834
    target 835
  ]
  edge [
    source 834
    target 1122
  ]
  edge [
    source 834
    target 2123
  ]
  edge [
    source 834
    target 2276
  ]
  edge [
    source 834
    target 2636
  ]
  edge [
    source 836
    target 837
  ]
  edge [
    source 836
    target 921
  ]
  edge [
    source 836
    target 282
  ]
  edge [
    source 837
    target 2441
  ]
  edge [
    source 838
    target 839
  ]
  edge [
    source 838
    target 979
  ]
  edge [
    source 838
    target 1403
  ]
  edge [
    source 839
    target 2001
  ]
  edge [
    source 839
    target 2163
  ]
  edge [
    source 840
    target 841
  ]
  edge [
    source 840
    target 1235
  ]
  edge [
    source 842
    target 841
  ]
  edge [
    source 842
    target 2556
  ]
  edge [
    source 843
    target 844
  ]
  edge [
    source 843
    target 1492
  ]
  edge [
    source 843
    target 74
  ]
  edge [
    source 843
    target 95
  ]
  edge [
    source 843
    target 2009
  ]
  edge [
    source 843
    target 744
  ]
  edge [
    source 843
    target 1636
  ]
  edge [
    source 843
    target 1413
  ]
  edge [
    source 843
    target 2510
  ]
  edge [
    source 843
    target 1136
  ]
  edge [
    source 845
    target 844
  ]
  edge [
    source 845
    target 1965
  ]
  edge [
    source 846
    target 2011
  ]
  edge [
    source 846
    target 2576
  ]
  edge [
    source 847
    target 848
  ]
  edge [
    source 847
    target 969
  ]
  edge [
    source 851
    target 852
  ]
  edge [
    source 851
    target 320
  ]
  edge [
    source 851
    target 764
  ]
  edge [
    source 852
    target 1145
  ]
  edge [
    source 854
    target 855
  ]
  edge [
    source 854
    target 2616
  ]
  edge [
    source 856
    target 855
  ]
  edge [
    source 856
    target 1522
  ]
  edge [
    source 857
    target 418
  ]
  edge [
    source 857
    target 1104
  ]
  edge [
    source 857
    target 1804
  ]
  edge [
    source 857
    target 424
  ]
  edge [
    source 857
    target 700
  ]
  edge [
    source 857
    target 1141
  ]
  edge [
    source 857
    target 2100
  ]
  edge [
    source 858
    target 2407
  ]
  edge [
    source 859
    target 588
  ]
  edge [
    source 859
    target 129
  ]
  edge [
    source 859
    target 1062
  ]
  edge [
    source 859
    target 1180
  ]
  edge [
    source 859
    target 1244
  ]
  edge [
    source 859
    target 1368
  ]
  edge [
    source 859
    target 1399
  ]
  edge [
    source 859
    target 1461
  ]
  edge [
    source 859
    target 585
  ]
  edge [
    source 859
    target 1247
  ]
  edge [
    source 859
    target 1655
  ]
  edge [
    source 859
    target 1721
  ]
  edge [
    source 859
    target 1726
  ]
  edge [
    source 859
    target 579
  ]
  edge [
    source 859
    target 1823
  ]
  edge [
    source 859
    target 1937
  ]
  edge [
    source 859
    target 1997
  ]
  edge [
    source 859
    target 2129
  ]
  edge [
    source 859
    target 1934
  ]
  edge [
    source 859
    target 2258
  ]
  edge [
    source 859
    target 2329
  ]
  edge [
    source 859
    target 2347
  ]
  edge [
    source 859
    target 1747
  ]
  edge [
    source 859
    target 2468
  ]
  edge [
    source 859
    target 2172
  ]
  edge [
    source 859
    target 2507
  ]
  edge [
    source 859
    target 2512
  ]
  edge [
    source 859
    target 2524
  ]
  edge [
    source 859
    target 2617
  ]
  edge [
    source 859
    target 2640
  ]
  edge [
    source 859
    target 589
  ]
  edge [
    source 860
    target 588
  ]
  edge [
    source 860
    target 1164
  ]
  edge [
    source 860
    target 1594
  ]
  edge [
    source 860
    target 1997
  ]
  edge [
    source 860
    target 2063
  ]
  edge [
    source 860
    target 184
  ]
  edge [
    source 860
    target 128
  ]
  edge [
    source 860
    target 2495
  ]
  edge [
    source 860
    target 613
  ]
  edge [
    source 862
    target 863
  ]
  edge [
    source 864
    target 863
  ]
  edge [
    source 865
    target 866
  ]
  edge [
    source 865
    target 2419
  ]
  edge [
    source 867
    target 2207
  ]
  edge [
    source 868
    target 867
  ]
  edge [
    source 868
    target 1123
  ]
  edge [
    source 868
    target 78
  ]
  edge [
    source 868
    target 1183
  ]
  edge [
    source 868
    target 1613
  ]
  edge [
    source 868
    target 1087
  ]
  edge [
    source 869
    target 316
  ]
  edge [
    source 869
    target 1341
  ]
  edge [
    source 869
    target 318
  ]
  edge [
    source 869
    target 569
  ]
  edge [
    source 869
    target 2266
  ]
  edge [
    source 870
    target 316
  ]
  edge [
    source 870
    target 1425
  ]
  edge [
    source 870
    target 2289
  ]
  edge [
    source 870
    target 2453
  ]
  edge [
    source 872
    target 873
  ]
  edge [
    source 872
    target 1956
  ]
  edge [
    source 872
    target 2568
  ]
  edge [
    source 872
    target 2611
  ]
  edge [
    source 874
    target 875
  ]
  edge [
    source 874
    target 1637
  ]
  edge [
    source 874
    target 2648
  ]
  edge [
    source 877
    target 878
  ]
  edge [
    source 877
    target 614
  ]
  edge [
    source 877
    target 1914
  ]
  edge [
    source 877
    target 924
  ]
  edge [
    source 877
    target 2178
  ]
  edge [
    source 877
    target 2230
  ]
  edge [
    source 879
    target 878
  ]
  edge [
    source 879
    target 614
  ]
  edge [
    source 879
    target 2540
  ]
  edge [
    source 880
    target 881
  ]
  edge [
    source 880
    target 464
  ]
  edge [
    source 880
    target 1079
  ]
  edge [
    source 880
    target 1498
  ]
  edge [
    source 880
    target 1905
  ]
  edge [
    source 880
    target 1968
  ]
  edge [
    source 880
    target 761
  ]
  edge [
    source 880
    target 2026
  ]
  edge [
    source 880
    target 1346
  ]
  edge [
    source 880
    target 2391
  ]
  edge [
    source 880
    target 812
  ]
  edge [
    source 881
    target 569
  ]
  edge [
    source 882
    target 883
  ]
  edge [
    source 882
    target 1449
  ]
  edge [
    source 882
    target 2303
  ]
  edge [
    source 884
    target 885
  ]
  edge [
    source 884
    target 1354
  ]
  edge [
    source 884
    target 2013
  ]
  edge [
    source 884
    target 2093
  ]
  edge [
    source 886
    target 1292
  ]
  edge [
    source 886
    target 2375
  ]
  edge [
    source 888
    target 887
  ]
  edge [
    source 888
    target 957
  ]
  edge [
    source 888
    target 882
  ]
  edge [
    source 888
    target 1200
  ]
  edge [
    source 888
    target 2357
  ]
  edge [
    source 889
    target 890
  ]
  edge [
    source 889
    target 1233
  ]
  edge [
    source 891
    target 892
  ]
  edge [
    source 893
    target 894
  ]
  edge [
    source 895
    target 695
  ]
  edge [
    source 895
    target 792
  ]
  edge [
    source 896
    target 1635
  ]
  edge [
    source 896
    target 1780
  ]
  edge [
    source 896
    target 1963
  ]
  edge [
    source 896
    target 834
  ]
  edge [
    source 897
    target 898
  ]
  edge [
    source 897
    target 1175
  ]
  edge [
    source 897
    target 1523
  ]
  edge [
    source 897
    target 2422
  ]
  edge [
    source 897
    target 2452
  ]
  edge [
    source 899
    target 900
  ]
  edge [
    source 899
    target 1595
  ]
  edge [
    source 899
    target 1
  ]
  edge [
    source 899
    target 1764
  ]
  edge [
    source 899
    target 2350
  ]
  edge [
    source 901
    target 902
  ]
  edge [
    source 901
    target 953
  ]
  edge [
    source 901
    target 2304
  ]
  edge [
    source 901
    target 691
  ]
  edge [
    source 901
    target 1933
  ]
  edge [
    source 902
    target 1065
  ]
  edge [
    source 902
    target 1148
  ]
  edge [
    source 902
    target 1374
  ]
  edge [
    source 905
    target 906
  ]
  edge [
    source 905
    target 1329
  ]
  edge [
    source 906
    target 1469
  ]
  edge [
    source 906
    target 2097
  ]
  edge [
    source 907
    target 908
  ]
  edge [
    source 907
    target 2477
  ]
  edge [
    source 909
    target 1017
  ]
  edge [
    source 909
    target 2353
  ]
  edge [
    source 910
    target 911
  ]
  edge [
    source 910
    target 1770
  ]
  edge [
    source 910
    target 1812
  ]
  edge [
    source 910
    target 2372
  ]
  edge [
    source 912
    target 126
  ]
  edge [
    source 912
    target 1836
  ]
  edge [
    source 912
    target 32
  ]
  edge [
    source 913
    target 914
  ]
  edge [
    source 913
    target 2403
  ]
  edge [
    source 915
    target 914
  ]
  edge [
    source 915
    target 936
  ]
  edge [
    source 915
    target 1273
  ]
  edge [
    source 915
    target 1574
  ]
  edge [
    source 915
    target 1713
  ]
  edge [
    source 915
    target 1860
  ]
  edge [
    source 915
    target 2104
  ]
  edge [
    source 915
    target 2186
  ]
  edge [
    source 916
    target 917
  ]
  edge [
    source 916
    target 1618
  ]
  edge [
    source 916
    target 286
  ]
  edge [
    source 916
    target 1106
  ]
  edge [
    source 916
    target 1750
  ]
  edge [
    source 916
    target 742
  ]
  edge [
    source 916
    target 2461
  ]
  edge [
    source 918
    target 199
  ]
  edge [
    source 918
    target 749
  ]
  edge [
    source 919
    target 920
  ]
  edge [
    source 919
    target 901
  ]
  edge [
    source 919
    target 1859
  ]
  edge [
    source 920
    target 2381
  ]
  edge [
    source 920
    target 2495
  ]
  edge [
    source 920
    target 2541
  ]
  edge [
    source 921
    target 1220
  ]
  edge [
    source 923
    target 936
  ]
  edge [
    source 923
    target 1772
  ]
  edge [
    source 924
    target 925
  ]
  edge [
    source 924
    target 2325
  ]
  edge [
    source 926
    target 925
  ]
  edge [
    source 926
    target 622
  ]
  edge [
    source 927
    target 928
  ]
  edge [
    source 927
    target 1319
  ]
  edge [
    source 929
    target 930
  ]
  edge [
    source 929
    target 1043
  ]
  edge [
    source 929
    target 1021
  ]
  edge [
    source 929
    target 1051
  ]
  edge [
    source 929
    target 1745
  ]
  edge [
    source 929
    target 371
  ]
  edge [
    source 929
    target 1970
  ]
  edge [
    source 929
    target 1080
  ]
  edge [
    source 929
    target 1874
  ]
  edge [
    source 929
    target 2416
  ]
  edge [
    source 930
    target 2633
  ]
  edge [
    source 931
    target 712
  ]
  edge [
    source 931
    target 385
  ]
  edge [
    source 931
    target 714
  ]
  edge [
    source 931
    target 1284
  ]
  edge [
    source 931
    target 392
  ]
  edge [
    source 931
    target 389
  ]
  edge [
    source 931
    target 363
  ]
  edge [
    source 932
    target 933
  ]
  edge [
    source 932
    target 1387
  ]
  edge [
    source 932
    target 1615
  ]
  edge [
    source 932
    target 1700
  ]
  edge [
    source 932
    target 1921
  ]
  edge [
    source 932
    target 2074
  ]
  edge [
    source 932
    target 2251
  ]
  edge [
    source 932
    target 2439
  ]
  edge [
    source 932
    target 2528
  ]
  edge [
    source 932
    target 2542
  ]
  edge [
    source 934
    target 935
  ]
  edge [
    source 934
    target 1286
  ]
  edge [
    source 934
    target 2458
  ]
  edge [
    source 938
    target 937
  ]
  edge [
    source 938
    target 1030
  ]
  edge [
    source 938
    target 431
  ]
  edge [
    source 938
    target 1428
  ]
  edge [
    source 938
    target 1476
  ]
  edge [
    source 938
    target 1557
  ]
  edge [
    source 938
    target 985
  ]
  edge [
    source 938
    target 433
  ]
  edge [
    source 938
    target 1766
  ]
  edge [
    source 938
    target 1793
  ]
  edge [
    source 938
    target 2016
  ]
  edge [
    source 938
    target 797
  ]
  edge [
    source 938
    target 2146
  ]
  edge [
    source 938
    target 2206
  ]
  edge [
    source 938
    target 570
  ]
  edge [
    source 938
    target 2413
  ]
  edge [
    source 938
    target 2564
  ]
  edge [
    source 938
    target 2635
  ]
  edge [
    source 938
    target 1426
  ]
  edge [
    source 939
    target 940
  ]
  edge [
    source 939
    target 1390
  ]
  edge [
    source 939
    target 1623
  ]
  edge [
    source 939
    target 1948
  ]
  edge [
    source 939
    target 2048
  ]
  edge [
    source 939
    target 2109
  ]
  edge [
    source 939
    target 2621
  ]
  edge [
    source 940
    target 1052
  ]
  edge [
    source 940
    target 1957
  ]
  edge [
    source 940
    target 2144
  ]
  edge [
    source 940
    target 2581
  ]
  edge [
    source 940
    target 2680
  ]
  edge [
    source 941
    target 940
  ]
  edge [
    source 941
    target 1906
  ]
  edge [
    source 941
    target 1591
  ]
  edge [
    source 941
    target 2320
  ]
  edge [
    source 941
    target 2469
  ]
  edge [
    source 942
    target 2582
  ]
  edge [
    source 943
    target 944
  ]
  edge [
    source 943
    target 2402
  ]
  edge [
    source 947
    target 946
  ]
  edge [
    source 947
    target 2309
  ]
  edge [
    source 948
    target 949
  ]
  edge [
    source 948
    target 1797
  ]
  edge [
    source 948
    target 706
  ]
  edge [
    source 949
    target 1796
  ]
  edge [
    source 951
    target 952
  ]
  edge [
    source 951
    target 1821
  ]
  edge [
    source 951
    target 1549
  ]
  edge [
    source 953
    target 1396
  ]
  edge [
    source 953
    target 1382
  ]
  edge [
    source 953
    target 1102
  ]
  edge [
    source 954
    target 953
  ]
  edge [
    source 954
    target 1009
  ]
  edge [
    source 954
    target 1307
  ]
  edge [
    source 955
    target 956
  ]
  edge [
    source 955
    target 1065
  ]
  edge [
    source 955
    target 1518
  ]
  edge [
    source 955
    target 1552
  ]
  edge [
    source 955
    target 1420
  ]
  edge [
    source 955
    target 1100
  ]
  edge [
    source 955
    target 1150
  ]
  edge [
    source 955
    target 2284
  ]
  edge [
    source 955
    target 2349
  ]
  edge [
    source 955
    target 1310
  ]
  edge [
    source 955
    target 663
  ]
  edge [
    source 957
    target 958
  ]
  edge [
    source 957
    target 1352
  ]
  edge [
    source 957
    target 1505
  ]
  edge [
    source 957
    target 1598
  ]
  edge [
    source 960
    target 959
  ]
  edge [
    source 960
    target 2553
  ]
  edge [
    source 961
    target 2245
  ]
  edge [
    source 961
    target 2463
  ]
  edge [
    source 962
    target 963
  ]
  edge [
    source 962
    target 1575
  ]
  edge [
    source 962
    target 1730
  ]
  edge [
    source 962
    target 1510
  ]
  edge [
    source 962
    target 780
  ]
  edge [
    source 962
    target 2547
  ]
  edge [
    source 963
    target 1254
  ]
  edge [
    source 963
    target 1273
  ]
  edge [
    source 964
    target 963
  ]
  edge [
    source 964
    target 915
  ]
  edge [
    source 964
    target 296
  ]
  edge [
    source 964
    target 257
  ]
  edge [
    source 964
    target 1258
  ]
  edge [
    source 964
    target 972
  ]
  edge [
    source 964
    target 293
  ]
  edge [
    source 964
    target 1786
  ]
  edge [
    source 964
    target 1869
  ]
  edge [
    source 964
    target 2002
  ]
  edge [
    source 964
    target 305
  ]
  edge [
    source 964
    target 2229
  ]
  edge [
    source 964
    target 434
  ]
  edge [
    source 964
    target 2299
  ]
  edge [
    source 964
    target 1795
  ]
  edge [
    source 964
    target 1695
  ]
  edge [
    source 964
    target 271
  ]
  edge [
    source 964
    target 265
  ]
  edge [
    source 965
    target 966
  ]
  edge [
    source 965
    target 1309
  ]
  edge [
    source 965
    target 1990
  ]
  edge [
    source 965
    target 2057
  ]
  edge [
    source 965
    target 1722
  ]
  edge [
    source 965
    target 2672
  ]
  edge [
    source 966
    target 1443
  ]
  edge [
    source 966
    target 2351
  ]
  edge [
    source 971
    target 2121
  ]
  edge [
    source 972
    target 973
  ]
  edge [
    source 972
    target 1254
  ]
  edge [
    source 972
    target 1772
  ]
  edge [
    source 972
    target 1886
  ]
  edge [
    source 972
    target 2062
  ]
  edge [
    source 972
    target 2130
  ]
  edge [
    source 972
    target 2366
  ]
  edge [
    source 972
    target 2403
  ]
  edge [
    source 974
    target 973
  ]
  edge [
    source 974
    target 1713
  ]
  edge [
    source 976
    target 977
  ]
  edge [
    source 976
    target 1779
  ]
  edge [
    source 976
    target 518
  ]
  edge [
    source 980
    target 979
  ]
  edge [
    source 981
    target 982
  ]
  edge [
    source 982
    target 1442
  ]
  edge [
    source 982
    target 1938
  ]
  edge [
    source 982
    target 2534
  ]
  edge [
    source 983
    target 984
  ]
  edge [
    source 985
    target 986
  ]
  edge [
    source 985
    target 1267
  ]
  edge [
    source 985
    target 1768
  ]
  edge [
    source 987
    target 988
  ]
  edge [
    source 987
    target 1412
  ]
  edge [
    source 990
    target 2592
  ]
  edge [
    source 991
    target 992
  ]
  edge [
    source 991
    target 438
  ]
  edge [
    source 991
    target 474
  ]
  edge [
    source 991
    target 1205
  ]
  edge [
    source 991
    target 1619
  ]
  edge [
    source 991
    target 599
  ]
  edge [
    source 991
    target 1911
  ]
  edge [
    source 991
    target 1968
  ]
  edge [
    source 991
    target 2070
  ]
  edge [
    source 991
    target 170
  ]
  edge [
    source 991
    target 2641
  ]
  edge [
    source 992
    target 2241
  ]
  edge [
    source 993
    target 994
  ]
  edge [
    source 993
    target 1266
  ]
  edge [
    source 993
    target 1569
  ]
  edge [
    source 993
    target 733
  ]
  edge [
    source 993
    target 2386
  ]
  edge [
    source 997
    target 996
  ]
  edge [
    source 997
    target 993
  ]
  edge [
    source 997
    target 130
  ]
  edge [
    source 997
    target 1894
  ]
  edge [
    source 997
    target 1927
  ]
  edge [
    source 997
    target 2050
  ]
  edge [
    source 997
    target 590
  ]
  edge [
    source 997
    target 1173
  ]
  edge [
    source 997
    target 77
  ]
  edge [
    source 997
    target 2529
  ]
  edge [
    source 997
    target 2557
  ]
  edge [
    source 997
    target 2669
  ]
  edge [
    source 998
    target 999
  ]
  edge [
    source 998
    target 1749
  ]
  edge [
    source 998
    target 1910
  ]
  edge [
    source 1001
    target 534
  ]
  edge [
    source 1001
    target 932
  ]
  edge [
    source 1001
    target 1816
  ]
  edge [
    source 1001
    target 1061
  ]
  edge [
    source 1002
    target 534
  ]
  edge [
    source 1002
    target 1226
  ]
  edge [
    source 1002
    target 1353
  ]
  edge [
    source 1002
    target 1628
  ]
  edge [
    source 1002
    target 1433
  ]
  edge [
    source 1002
    target 1995
  ]
  edge [
    source 1002
    target 1463
  ]
  edge [
    source 1002
    target 1151
  ]
  edge [
    source 1002
    target 1559
  ]
  edge [
    source 1002
    target 535
  ]
  edge [
    source 1002
    target 2530
  ]
  edge [
    source 1002
    target 2598
  ]
  edge [
    source 1002
    target 511
  ]
  edge [
    source 1002
    target 1800
  ]
  edge [
    source 1003
    target 534
  ]
  edge [
    source 1003
    target 525
  ]
  edge [
    source 1003
    target 1434
  ]
  edge [
    source 1003
    target 520
  ]
  edge [
    source 1003
    target 2322
  ]
  edge [
    source 1003
    target 2392
  ]
  edge [
    source 1004
    target 693
  ]
  edge [
    source 1004
    target 1239
  ]
  edge [
    source 1005
    target 1006
  ]
  edge [
    source 1007
    target 1008
  ]
  edge [
    source 1007
    target 1625
  ]
  edge [
    source 1007
    target 201
  ]
  edge [
    source 1007
    target 2693
  ]
  edge [
    source 1009
    target 1010
  ]
  edge [
    source 1009
    target 2370
  ]
  edge [
    source 1009
    target 796
  ]
  edge [
    source 1009
    target 691
  ]
  edge [
    source 1009
    target 735
  ]
  edge [
    source 1009
    target 2197
  ]
  edge [
    source 1010
    target 1026
  ]
  edge [
    source 1010
    target 2414
  ]
  edge [
    source 1012
    target 1291
  ]
  edge [
    source 1012
    target 2613
  ]
  edge [
    source 1012
    target 2423
  ]
  edge [
    source 1013
    target 1014
  ]
  edge [
    source 1013
    target 41
  ]
  edge [
    source 1013
    target 1685
  ]
  edge [
    source 1013
    target 1555
  ]
  edge [
    source 1013
    target 2429
  ]
  edge [
    source 1013
    target 2487
  ]
  edge [
    source 1015
    target 1016
  ]
  edge [
    source 1015
    target 2214
  ]
  edge [
    source 1015
    target 2555
  ]
  edge [
    source 1017
    target 2226
  ]
  edge [
    source 1019
    target 1020
  ]
  edge [
    source 1019
    target 1977
  ]
  edge [
    source 1021
    target 372
  ]
  edge [
    source 1021
    target 373
  ]
  edge [
    source 1021
    target 1652
  ]
  edge [
    source 1021
    target 374
  ]
  edge [
    source 1021
    target 375
  ]
  edge [
    source 1021
    target 2382
  ]
  edge [
    source 1021
    target 370
  ]
  edge [
    source 1022
    target 62
  ]
  edge [
    source 1022
    target 153
  ]
  edge [
    source 1023
    target 1024
  ]
  edge [
    source 1027
    target 1026
  ]
  edge [
    source 1027
    target 1398
  ]
  edge [
    source 1027
    target 1609
  ]
  edge [
    source 1027
    target 2196
  ]
  edge [
    source 1028
    target 1029
  ]
  edge [
    source 1028
    target 2433
  ]
  edge [
    source 1030
    target 1754
  ]
  edge [
    source 1030
    target 2164
  ]
  edge [
    source 1031
    target 1032
  ]
  edge [
    source 1031
    target 1712
  ]
  edge [
    source 1031
    target 1842
  ]
  edge [
    source 1034
    target 1035
  ]
  edge [
    source 1034
    target 1733
  ]
  edge [
    source 1034
    target 50
  ]
  edge [
    source 1036
    target 1035
  ]
  edge [
    source 1037
    target 1038
  ]
  edge [
    source 1037
    target 1907
  ]
  edge [
    source 1037
    target 2376
  ]
  edge [
    source 1037
    target 2379
  ]
  edge [
    source 1040
    target 1121
  ]
  edge [
    source 1040
    target 2625
  ]
  edge [
    source 1041
    target 1042
  ]
  edge [
    source 1041
    target 1255
  ]
  edge [
    source 1043
    target 1132
  ]
  edge [
    source 1043
    target 2059
  ]
  edge [
    source 1043
    target 1333
  ]
  edge [
    source 1043
    target 2352
  ]
  edge [
    source 1043
    target 1331
  ]
  edge [
    source 1044
    target 1045
  ]
  edge [
    source 1044
    target 1887
  ]
  edge [
    source 1046
    target 1045
  ]
  edge [
    source 1046
    target 2394
  ]
  edge [
    source 1047
    target 1048
  ]
  edge [
    source 1049
    target 1050
  ]
  edge [
    source 1049
    target 401
  ]
  edge [
    source 1050
    target 1296
  ]
  edge [
    source 1050
    target 2430
  ]
  edge [
    source 1050
    target 2607
  ]
  edge [
    source 1051
    target 373
  ]
  edge [
    source 1053
    target 948
  ]
  edge [
    source 1053
    target 1932
  ]
  edge [
    source 1053
    target 726
  ]
  edge [
    source 1053
    target 2720
  ]
  edge [
    source 1054
    target 1055
  ]
  edge [
    source 1054
    target 943
  ]
  edge [
    source 1056
    target 1057
  ]
  edge [
    source 1056
    target 759
  ]
  edge [
    source 1056
    target 2072
  ]
  edge [
    source 1057
    target 73
  ]
  edge [
    source 1058
    target 2095
  ]
  edge [
    source 1059
    target 1060
  ]
  edge [
    source 1059
    target 2345
  ]
  edge [
    source 1061
    target 1062
  ]
  edge [
    source 1061
    target 1576
  ]
  edge [
    source 1061
    target 2281
  ]
  edge [
    source 1061
    target 2347
  ]
  edge [
    source 1063
    target 1062
  ]
  edge [
    source 1063
    target 2281
  ]
  edge [
    source 1065
    target 1149
  ]
  edge [
    source 1065
    target 652
  ]
  edge [
    source 1065
    target 2412
  ]
  edge [
    source 1066
    target 1067
  ]
  edge [
    source 1066
    target 1139
  ]
  edge [
    source 1066
    target 1830
  ]
  edge [
    source 1066
    target 2114
  ]
  edge [
    source 1068
    target 1069
  ]
  edge [
    source 1068
    target 1314
  ]
  edge [
    source 1068
    target 1651
  ]
  edge [
    source 1068
    target 463
  ]
  edge [
    source 1068
    target 761
  ]
  edge [
    source 1068
    target 1158
  ]
  edge [
    source 1068
    target 426
  ]
  edge [
    source 1068
    target 1549
  ]
  edge [
    source 1069
    target 2128
  ]
  edge [
    source 1069
    target 2228
  ]
  edge [
    source 1070
    target 1649
  ]
  edge [
    source 1070
    target 2599
  ]
  edge [
    source 1071
    target 1072
  ]
  edge [
    source 1071
    target 1216
  ]
  edge [
    source 1071
    target 1762
  ]
  edge [
    source 1071
    target 2482
  ]
  edge [
    source 1074
    target 763
  ]
  edge [
    source 1074
    target 744
  ]
  edge [
    source 1074
    target 2008
  ]
  edge [
    source 1074
    target 2443
  ]
  edge [
    source 1076
    target 1075
  ]
  edge [
    source 1077
    target 1078
  ]
  edge [
    source 1077
    target 2686
  ]
  edge [
    source 1080
    target 1081
  ]
  edge [
    source 1080
    target 1331
  ]
  edge [
    source 1081
    target 2290
  ]
  edge [
    source 1081
    target 2486
  ]
  edge [
    source 1082
    target 468
  ]
  edge [
    source 1083
    target 468
  ]
  edge [
    source 1083
    target 1162
  ]
  edge [
    source 1084
    target 2292
  ]
  edge [
    source 1086
    target 517
  ]
  edge [
    source 1086
    target 2480
  ]
  edge [
    source 1087
    target 1088
  ]
  edge [
    source 1087
    target 2007
  ]
  edge [
    source 1087
    target 1815
  ]
  edge [
    source 1088
    target 1814
  ]
  edge [
    source 1091
    target 1092
  ]
  edge [
    source 1091
    target 422
  ]
  edge [
    source 1091
    target 421
  ]
  edge [
    source 1091
    target 305
  ]
  edge [
    source 1091
    target 2436
  ]
  edge [
    source 1092
    target 2233
  ]
  edge [
    source 1094
    target 1093
  ]
  edge [
    source 1094
    target 1642
  ]
  edge [
    source 1094
    target 2497
  ]
  edge [
    source 1096
    target 1097
  ]
  edge [
    source 1096
    target 150
  ]
  edge [
    source 1096
    target 1877
  ]
  edge [
    source 1096
    target 149
  ]
  edge [
    source 1096
    target 50
  ]
  edge [
    source 1096
    target 2451
  ]
  edge [
    source 1096
    target 1840
  ]
  edge [
    source 1097
    target 794
  ]
  edge [
    source 1098
    target 1099
  ]
  edge [
    source 1098
    target 2014
  ]
  edge [
    source 1098
    target 2025
  ]
  edge [
    source 1098
    target 2043
  ]
  edge [
    source 1098
    target 2313
  ]
  edge [
    source 1100
    target 1101
  ]
  edge [
    source 1100
    target 2639
  ]
  edge [
    source 1102
    target 1101
  ]
  edge [
    source 1102
    target 1851
  ]
  edge [
    source 1103
    target 998
  ]
  edge [
    source 1103
    target 1279
  ]
  edge [
    source 1104
    target 249
  ]
  edge [
    source 1104
    target 2234
  ]
  edge [
    source 1105
    target 1437
  ]
  edge [
    source 1105
    target 2023
  ]
  edge [
    source 1106
    target 1105
  ]
  edge [
    source 1106
    target 429
  ]
  edge [
    source 1107
    target 1108
  ]
  edge [
    source 1107
    target 604
  ]
  edge [
    source 1107
    target 1706
  ]
  edge [
    source 1107
    target 1777
  ]
  edge [
    source 1107
    target 1689
  ]
  edge [
    source 1107
    target 2038
  ]
  edge [
    source 1107
    target 2160
  ]
  edge [
    source 1107
    target 730
  ]
  edge [
    source 1107
    target 2299
  ]
  edge [
    source 1107
    target 485
  ]
  edge [
    source 1108
    target 1376
  ]
  edge [
    source 1108
    target 1690
  ]
  edge [
    source 1109
    target 1110
  ]
  edge [
    source 1109
    target 1234
  ]
  edge [
    source 1110
    target 2655
  ]
  edge [
    source 1111
    target 1110
  ]
  edge [
    source 1111
    target 1192
  ]
  edge [
    source 1111
    target 1371
  ]
  edge [
    source 1111
    target 2320
  ]
  edge [
    source 1111
    target 2469
  ]
  edge [
    source 1113
    target 1114
  ]
  edge [
    source 1113
    target 2421
  ]
  edge [
    source 1115
    target 1116
  ]
  edge [
    source 1115
    target 1597
  ]
  edge [
    source 1115
    target 2213
  ]
  edge [
    source 1116
    target 120
  ]
  edge [
    source 1117
    target 845
  ]
  edge [
    source 1117
    target 955
  ]
  edge [
    source 1117
    target 667
  ]
  edge [
    source 1117
    target 778
  ]
  edge [
    source 1119
    target 1118
  ]
  edge [
    source 1119
    target 927
  ]
  edge [
    source 1119
    target 1360
  ]
  edge [
    source 1119
    target 662
  ]
  edge [
    source 1119
    target 478
  ]
  edge [
    source 1119
    target 1584
  ]
  edge [
    source 1119
    target 2159
  ]
  edge [
    source 1119
    target 2479
  ]
  edge [
    source 1119
    target 2561
  ]
  edge [
    source 1119
    target 2592
  ]
  edge [
    source 1124
    target 804
  ]
  edge [
    source 1125
    target 344
  ]
  edge [
    source 1125
    target 343
  ]
  edge [
    source 1125
    target 342
  ]
  edge [
    source 1125
    target 345
  ]
  edge [
    source 1126
    target 1127
  ]
  edge [
    source 1128
    target 651
  ]
  edge [
    source 1131
    target 1130
  ]
  edge [
    source 1131
    target 1657
  ]
  edge [
    source 1132
    target 1803
  ]
  edge [
    source 1133
    target 1023
  ]
  edge [
    source 1133
    target 2401
  ]
  edge [
    source 1133
    target 2673
  ]
  edge [
    source 1136
    target 1137
  ]
  edge [
    source 1141
    target 1142
  ]
  edge [
    source 1143
    target 1144
  ]
  edge [
    source 1143
    target 2147
  ]
  edge [
    source 1143
    target 796
  ]
  edge [
    source 1144
    target 1207
  ]
  edge [
    source 1145
    target 1146
  ]
  edge [
    source 1145
    target 221
  ]
  edge [
    source 1145
    target 222
  ]
  edge [
    source 1145
    target 1348
  ]
  edge [
    source 1146
    target 1744
  ]
  edge [
    source 1146
    target 2019
  ]
  edge [
    source 1146
    target 2399
  ]
  edge [
    source 1148
    target 1149
  ]
  edge [
    source 1148
    target 1810
  ]
  edge [
    source 1148
    target 1372
  ]
  edge [
    source 1149
    target 1358
  ]
  edge [
    source 1149
    target 1400
  ]
  edge [
    source 1149
    target 1519
  ]
  edge [
    source 1149
    target 1775
  ]
  edge [
    source 1150
    target 1149
  ]
  edge [
    source 1150
    target 1202
  ]
  edge [
    source 1150
    target 1241
  ]
  edge [
    source 1150
    target 2033
  ]
  edge [
    source 1150
    target 2179
  ]
  edge [
    source 1151
    target 976
  ]
  edge [
    source 1151
    target 1617
  ]
  edge [
    source 1151
    target 520
  ]
  edge [
    source 1151
    target 2040
  ]
  edge [
    source 1151
    target 1693
  ]
  edge [
    source 1151
    target 1610
  ]
  edge [
    source 1151
    target 2506
  ]
  edge [
    source 1152
    target 1153
  ]
  edge [
    source 1152
    target 2216
  ]
  edge [
    source 1153
    target 1626
  ]
  edge [
    source 1153
    target 2199
  ]
  edge [
    source 1154
    target 1155
  ]
  edge [
    source 1158
    target 1159
  ]
  edge [
    source 1158
    target 964
  ]
  edge [
    source 1158
    target 821
  ]
  edge [
    source 1158
    target 1570
  ]
  edge [
    source 1158
    target 319
  ]
  edge [
    source 1159
    target 1547
  ]
  edge [
    source 1159
    target 2261
  ]
  edge [
    source 1159
    target 2339
  ]
  edge [
    source 1160
    target 1161
  ]
  edge [
    source 1160
    target 2231
  ]
  edge [
    source 1162
    target 1163
  ]
  edge [
    source 1165
    target 1166
  ]
  edge [
    source 1167
    target 1166
  ]
  edge [
    source 1169
    target 1170
  ]
  edge [
    source 1169
    target 722
  ]
  edge [
    source 1171
    target 1172
  ]
  edge [
    source 1171
    target 1521
  ]
  edge [
    source 1173
    target 1174
  ]
  edge [
    source 1173
    target 1208
  ]
  edge [
    source 1173
    target 2627
  ]
  edge [
    source 1178
    target 1261
  ]
  edge [
    source 1178
    target 183
  ]
  edge [
    source 1178
    target 2274
  ]
  edge [
    source 1178
    target 2577
  ]
  edge [
    source 1179
    target 1178
  ]
  edge [
    source 1180
    target 2601
  ]
  edge [
    source 1181
    target 856
  ]
  edge [
    source 1181
    target 854
  ]
  edge [
    source 1181
    target 1215
  ]
  edge [
    source 1181
    target 1243
  ]
  edge [
    source 1183
    target 1475
  ]
  edge [
    source 1183
    target 2137
  ]
  edge [
    source 1184
    target 612
  ]
  edge [
    source 1184
    target 1489
  ]
  edge [
    source 1184
    target 2091
  ]
  edge [
    source 1184
    target 613
  ]
  edge [
    source 1185
    target 495
  ]
  edge [
    source 1186
    target 495
  ]
  edge [
    source 1187
    target 204
  ]
  edge [
    source 1187
    target 1480
  ]
  edge [
    source 1187
    target 1485
  ]
  edge [
    source 1187
    target 463
  ]
  edge [
    source 1187
    target 1666
  ]
  edge [
    source 1187
    target 570
  ]
  edge [
    source 1187
    target 1684
  ]
  edge [
    source 1187
    target 1699
  ]
  edge [
    source 1187
    target 1792
  ]
  edge [
    source 1187
    target 951
  ]
  edge [
    source 1187
    target 1866
  ]
  edge [
    source 1187
    target 2035
  ]
  edge [
    source 1187
    target 2220
  ]
  edge [
    source 1187
    target 2294
  ]
  edge [
    source 1187
    target 2380
  ]
  edge [
    source 1187
    target 20
  ]
  edge [
    source 1187
    target 42
  ]
  edge [
    source 1189
    target 854
  ]
  edge [
    source 1189
    target 630
  ]
  edge [
    source 1189
    target 1568
  ]
  edge [
    source 1189
    target 638
  ]
  edge [
    source 1189
    target 634
  ]
  edge [
    source 1190
    target 1191
  ]
  edge [
    source 1190
    target 2449
  ]
  edge [
    source 1193
    target 1192
  ]
  edge [
    source 1193
    target 1390
  ]
  edge [
    source 1193
    target 1495
  ]
  edge [
    source 1193
    target 2655
  ]
  edge [
    source 1194
    target 1195
  ]
  edge [
    source 1194
    target 1211
  ]
  edge [
    source 1195
    target 1212
  ]
  edge [
    source 1196
    target 287
  ]
  edge [
    source 1198
    target 1199
  ]
  edge [
    source 1198
    target 2052
  ]
  edge [
    source 1200
    target 1201
  ]
  edge [
    source 1200
    target 1354
  ]
  edge [
    source 1200
    target 981
  ]
  edge [
    source 1200
    target 2093
  ]
  edge [
    source 1200
    target 1887
  ]
  edge [
    source 1201
    target 2534
  ]
  edge [
    source 1203
    target 1204
  ]
  edge [
    source 1203
    target 1290
  ]
  edge [
    source 1203
    target 473
  ]
  edge [
    source 1203
    target 1516
  ]
  edge [
    source 1203
    target 1580
  ]
  edge [
    source 1203
    target 146
  ]
  edge [
    source 1203
    target 1983
  ]
  edge [
    source 1203
    target 1843
  ]
  edge [
    source 1203
    target 189
  ]
  edge [
    source 1203
    target 1899
  ]
  edge [
    source 1203
    target 2176
  ]
  edge [
    source 1203
    target 623
  ]
  edge [
    source 1203
    target 1845
  ]
  edge [
    source 1203
    target 1901
  ]
  edge [
    source 1203
    target 1781
  ]
  edge [
    source 1203
    target 2513
  ]
  edge [
    source 1204
    target 2277
  ]
  edge [
    source 1204
    target 2459
  ]
  edge [
    source 1205
    target 1206
  ]
  edge [
    source 1208
    target 1209
  ]
  edge [
    source 1208
    target 2332
  ]
  edge [
    source 1208
    target 1384
  ]
  edge [
    source 1208
    target 2390
  ]
  edge [
    source 1208
    target 128
  ]
  edge [
    source 1208
    target 65
  ]
  edge [
    source 1211
    target 1212
  ]
  edge [
    source 1211
    target 1228
  ]
  edge [
    source 1214
    target 1215
  ]
  edge [
    source 1214
    target 1577
  ]
  edge [
    source 1214
    target 1984
  ]
  edge [
    source 1214
    target 1514
  ]
  edge [
    source 1214
    target 616
  ]
  edge [
    source 1215
    target 1522
  ]
  edge [
    source 1215
    target 1714
  ]
  edge [
    source 1218
    target 422
  ]
  edge [
    source 1218
    target 1347
  ]
  edge [
    source 1218
    target 1294
  ]
  edge [
    source 1218
    target 1657
  ]
  edge [
    source 1219
    target 422
  ]
  edge [
    source 1219
    target 590
  ]
  edge [
    source 1219
    target 533
  ]
  edge [
    source 1219
    target 2585
  ]
  edge [
    source 1219
    target 2640
  ]
  edge [
    source 1223
    target 1224
  ]
  edge [
    source 1223
    target 1703
  ]
  edge [
    source 1223
    target 2028
  ]
  edge [
    source 1223
    target 2042
  ]
  edge [
    source 1223
    target 2215
  ]
  edge [
    source 1223
    target 2263
  ]
  edge [
    source 1223
    target 2377
  ]
  edge [
    source 1225
    target 864
  ]
  edge [
    source 1225
    target 862
  ]
  edge [
    source 1226
    target 1779
  ]
  edge [
    source 1227
    target 1228
  ]
  edge [
    source 1227
    target 2125
  ]
  edge [
    source 1229
    target 467
  ]
  edge [
    source 1229
    target 473
  ]
  edge [
    source 1229
    target 74
  ]
  edge [
    source 1229
    target 441
  ]
  edge [
    source 1230
    target 467
  ]
  edge [
    source 1230
    target 489
  ]
  edge [
    source 1230
    target 580
  ]
  edge [
    source 1232
    target 769
  ]
  edge [
    source 1232
    target 1929
  ]
  edge [
    source 1234
    target 1367
  ]
  edge [
    source 1234
    target 1906
  ]
  edge [
    source 1236
    target 1235
  ]
  edge [
    source 1236
    target 1861
  ]
  edge [
    source 1236
    target 2380
  ]
  edge [
    source 1238
    target 1237
  ]
  edge [
    source 1238
    target 1861
  ]
  edge [
    source 1238
    target 811
  ]
  edge [
    source 1238
    target 2208
  ]
  edge [
    source 1238
    target 2255
  ]
  edge [
    source 1238
    target 1143
  ]
  edge [
    source 1238
    target 2556
  ]
  edge [
    source 1238
    target 2594
  ]
  edge [
    source 1238
    target 2142
  ]
  edge [
    source 1239
    target 569
  ]
  edge [
    source 1240
    target 1181
  ]
  edge [
    source 1240
    target 1248
  ]
  edge [
    source 1240
    target 1597
  ]
  edge [
    source 1240
    target 1651
  ]
  edge [
    source 1242
    target 1241
  ]
  edge [
    source 1242
    target 2409
  ]
  edge [
    source 1243
    target 1714
  ]
  edge [
    source 1243
    target 2616
  ]
  edge [
    source 1244
    target 1950
  ]
  edge [
    source 1244
    target 578
  ]
  edge [
    source 1246
    target 577
  ]
  edge [
    source 1246
    target 1354
  ]
  edge [
    source 1246
    target 2013
  ]
  edge [
    source 1246
    target 2332
  ]
  edge [
    source 1247
    target 1246
  ]
  edge [
    source 1248
    target 1189
  ]
  edge [
    source 1248
    target 1484
  ]
  edge [
    source 1248
    target 1214
  ]
  edge [
    source 1248
    target 1578
  ]
  edge [
    source 1249
    target 1250
  ]
  edge [
    source 1249
    target 1479
  ]
  edge [
    source 1249
    target 1739
  ]
  edge [
    source 1249
    target 2201
  ]
  edge [
    source 1249
    target 2478
  ]
  edge [
    source 1249
    target 2425
  ]
  edge [
    source 1251
    target 1252
  ]
  edge [
    source 1252
    target 1466
  ]
  edge [
    source 1258
    target 1860
  ]
  edge [
    source 1258
    target 1886
  ]
  edge [
    source 1259
    target 1260
  ]
  edge [
    source 1259
    target 2118
  ]
  edge [
    source 1259
    target 2157
  ]
  edge [
    source 1259
    target 2204
  ]
  edge [
    source 1262
    target 1261
  ]
  edge [
    source 1262
    target 2274
  ]
  edge [
    source 1263
    target 1261
  ]
  edge [
    source 1263
    target 2274
  ]
  edge [
    source 1264
    target 1265
  ]
  edge [
    source 1264
    target 246
  ]
  edge [
    source 1264
    target 1305
  ]
  edge [
    source 1264
    target 2193
  ]
  edge [
    source 1264
    target 235
  ]
  edge [
    source 1265
    target 1304
  ]
  edge [
    source 1265
    target 1864
  ]
  edge [
    source 1265
    target 2287
  ]
  edge [
    source 1266
    target 1889
  ]
  edge [
    source 1268
    target 1267
  ]
  edge [
    source 1268
    target 568
  ]
  edge [
    source 1268
    target 1474
  ]
  edge [
    source 1268
    target 2266
  ]
  edge [
    source 1269
    target 750
  ]
  edge [
    source 1269
    target 2131
  ]
  edge [
    source 1275
    target 1276
  ]
  edge [
    source 1275
    target 1783
  ]
  edge [
    source 1275
    target 1923
  ]
  edge [
    source 1277
    target 1920
  ]
  edge [
    source 1278
    target 1277
  ]
  edge [
    source 1278
    target 1994
  ]
  edge [
    source 1278
    target 819
  ]
  edge [
    source 1278
    target 2664
  ]
  edge [
    source 1279
    target 1741
  ]
  edge [
    source 1279
    target 1867
  ]
  edge [
    source 1279
    target 771
  ]
  edge [
    source 1280
    target 1281
  ]
  edge [
    source 1280
    target 1369
  ]
  edge [
    source 1280
    target 1429
  ]
  edge [
    source 1280
    target 1689
  ]
  edge [
    source 1280
    target 1103
  ]
  edge [
    source 1280
    target 2446
  ]
  edge [
    source 1284
    target 1049
  ]
  edge [
    source 1284
    target 1648
  ]
  edge [
    source 1284
    target 752
  ]
  edge [
    source 1284
    target 702
  ]
  edge [
    source 1284
    target 929
  ]
  edge [
    source 1285
    target 1286
  ]
  edge [
    source 1287
    target 1288
  ]
  edge [
    source 1287
    target 1472
  ]
  edge [
    source 1289
    target 1288
  ]
  edge [
    source 1289
    target 1661
  ]
  edge [
    source 1290
    target 2335
  ]
  edge [
    source 1292
    target 1293
  ]
  edge [
    source 1292
    target 173
  ]
  edge [
    source 1292
    target 2364
  ]
  edge [
    source 1292
    target 2384
  ]
  edge [
    source 1294
    target 1295
  ]
  edge [
    source 1294
    target 2067
  ]
  edge [
    source 1294
    target 2224
  ]
  edge [
    source 1294
    target 2499
  ]
  edge [
    source 1297
    target 1679
  ]
  edge [
    source 1297
    target 2629
  ]
  edge [
    source 1298
    target 2400
  ]
  edge [
    source 1298
    target 300
  ]
  edge [
    source 1298
    target 2612
  ]
  edge [
    source 1300
    target 106
  ]
  edge [
    source 1300
    target 1377
  ]
  edge [
    source 1301
    target 106
  ]
  edge [
    source 1301
    target 1563
  ]
  edge [
    source 1304
    target 2404
  ]
  edge [
    source 1304
    target 2418
  ]
  edge [
    source 1305
    target 1306
  ]
  edge [
    source 1306
    target 2120
  ]
  edge [
    source 1306
    target 2418
  ]
  edge [
    source 1307
    target 1308
  ]
  edge [
    source 1307
    target 1053
  ]
  edge [
    source 1307
    target 2424
  ]
  edge [
    source 1307
    target 2650
  ]
  edge [
    source 1307
    target 1933
  ]
  edge [
    source 1310
    target 1311
  ]
  edge [
    source 1310
    target 1911
  ]
  edge [
    source 1310
    target 2111
  ]
  edge [
    source 1310
    target 2154
  ]
  edge [
    source 1310
    target 2328
  ]
  edge [
    source 1310
    target 1895
  ]
  edge [
    source 1316
    target 1317
  ]
  edge [
    source 1316
    target 1400
  ]
  edge [
    source 1316
    target 1663
  ]
  edge [
    source 1316
    target 2455
  ]
  edge [
    source 1316
    target 2197
  ]
  edge [
    source 1318
    target 1317
  ]
  edge [
    source 1318
    target 1588
  ]
  edge [
    source 1320
    target 474
  ]
  edge [
    source 1321
    target 1402
  ]
  edge [
    source 1321
    target 1681
  ]
  edge [
    source 1322
    target 1323
  ]
  edge [
    source 1322
    target 1676
  ]
  edge [
    source 1322
    target 1687
  ]
  edge [
    source 1322
    target 2517
  ]
  edge [
    source 1327
    target 1326
  ]
  edge [
    source 1327
    target 630
  ]
  edge [
    source 1327
    target 1578
  ]
  edge [
    source 1329
    target 1330
  ]
  edge [
    source 1329
    target 1482
  ]
  edge [
    source 1331
    target 1332
  ]
  edge [
    source 1333
    target 1332
  ]
  edge [
    source 1333
    target 1697
  ]
  edge [
    source 1333
    target 1803
  ]
  edge [
    source 1338
    target 1339
  ]
  edge [
    source 1338
    target 2393
  ]
  edge [
    source 1339
    target 1828
  ]
  edge [
    source 1340
    target 1339
  ]
  edge [
    source 1340
    target 2154
  ]
  edge [
    source 1341
    target 567
  ]
  edge [
    source 1341
    target 1736
  ]
  edge [
    source 1341
    target 313
  ]
  edge [
    source 1343
    target 1219
  ]
  edge [
    source 1343
    target 1738
  ]
  edge [
    source 1343
    target 829
  ]
  edge [
    source 1343
    target 947
  ]
  edge [
    source 1343
    target 2029
  ]
  edge [
    source 1346
    target 1347
  ]
  edge [
    source 1346
    target 2008
  ]
  edge [
    source 1348
    target 336
  ]
  edge [
    source 1348
    target 1500
  ]
  edge [
    source 1348
    target 327
  ]
  edge [
    source 1348
    target 328
  ]
  edge [
    source 1348
    target 1922
  ]
  edge [
    source 1348
    target 2060
  ]
  edge [
    source 1348
    target 329
  ]
  edge [
    source 1348
    target 325
  ]
  edge [
    source 1348
    target 1544
  ]
  edge [
    source 1350
    target 1351
  ]
  edge [
    source 1358
    target 1755
  ]
  edge [
    source 1358
    target 1774
  ]
  edge [
    source 1361
    target 1362
  ]
  edge [
    source 1362
    target 1495
  ]
  edge [
    source 1362
    target 1802
  ]
  edge [
    source 1362
    target 1591
  ]
  edge [
    source 1363
    target 2237
  ]
  edge [
    source 1364
    target 1365
  ]
  edge [
    source 1364
    target 120
  ]
  edge [
    source 1366
    target 1801
  ]
  edge [
    source 1368
    target 2585
  ]
  edge [
    source 1370
    target 1371
  ]
  edge [
    source 1370
    target 1802
  ]
  edge [
    source 1370
    target 2260
  ]
  edge [
    source 1372
    target 1373
  ]
  edge [
    source 1372
    target 1242
  ]
  edge [
    source 1373
    target 1809
  ]
  edge [
    source 1373
    target 2033
  ]
  edge [
    source 1374
    target 1338
  ]
  edge [
    source 1374
    target 1396
  ]
  edge [
    source 1374
    target 1704
  ]
  edge [
    source 1374
    target 1829
  ]
  edge [
    source 1374
    target 1102
  ]
  edge [
    source 1375
    target 924
  ]
  edge [
    source 1377
    target 1376
  ]
  edge [
    source 1377
    target 2187
  ]
  edge [
    source 1377
    target 2321
  ]
  edge [
    source 1379
    target 1378
  ]
  edge [
    source 1379
    target 130
  ]
  edge [
    source 1380
    target 1381
  ]
  edge [
    source 1380
    target 2381
  ]
  edge [
    source 1382
    target 1381
  ]
  edge [
    source 1382
    target 1596
  ]
  edge [
    source 1382
    target 2381
  ]
  edge [
    source 1382
    target 651
  ]
  edge [
    source 1384
    target 1383
  ]
  edge [
    source 1384
    target 1485
  ]
  edge [
    source 1384
    target 1606
  ]
  edge [
    source 1384
    target 775
  ]
  edge [
    source 1384
    target 129
  ]
  edge [
    source 1385
    target 1383
  ]
  edge [
    source 1387
    target 1629
  ]
  edge [
    source 1388
    target 1389
  ]
  edge [
    source 1388
    target 2584
  ]
  edge [
    source 1391
    target 1561
  ]
  edge [
    source 1391
    target 1784
  ]
  edge [
    source 1391
    target 749
  ]
  edge [
    source 1391
    target 2311
  ]
  edge [
    source 1394
    target 1395
  ]
  edge [
    source 1395
    target 2433
  ]
  edge [
    source 1395
    target 2638
  ]
  edge [
    source 1396
    target 1828
  ]
  edge [
    source 1396
    target 2639
  ]
  edge [
    source 1400
    target 1755
  ]
  edge [
    source 1400
    target 2236
  ]
  edge [
    source 1404
    target 1405
  ]
  edge [
    source 1404
    target 1419
  ]
  edge [
    source 1404
    target 1531
  ]
  edge [
    source 1404
    target 1605
  ]
  edge [
    source 1404
    target 1432
  ]
  edge [
    source 1404
    target 201
  ]
  edge [
    source 1404
    target 57
  ]
  edge [
    source 1404
    target 997
  ]
  edge [
    source 1404
    target 171
  ]
  edge [
    source 1404
    target 1872
  ]
  edge [
    source 1404
    target 135
  ]
  edge [
    source 1404
    target 895
  ]
  edge [
    source 1405
    target 1823
  ]
  edge [
    source 1405
    target 1873
  ]
  edge [
    source 1405
    target 2692
  ]
  edge [
    source 1406
    target 1405
  ]
  edge [
    source 1408
    target 2583
  ]
  edge [
    source 1409
    target 183
  ]
  edge [
    source 1410
    target 179
  ]
  edge [
    source 1410
    target 1972
  ]
  edge [
    source 1410
    target 874
  ]
  edge [
    source 1411
    target 2125
  ]
  edge [
    source 1413
    target 1414
  ]
  edge [
    source 1413
    target 2191
  ]
  edge [
    source 1413
    target 2443
  ]
  edge [
    source 1415
    target 473
  ]
  edge [
    source 1415
    target 2081
  ]
  edge [
    source 1415
    target 472
  ]
  edge [
    source 1415
    target 469
  ]
  edge [
    source 1417
    target 1418
  ]
  edge [
    source 1417
    target 1680
  ]
  edge [
    source 1417
    target 2339
  ]
  edge [
    source 1419
    target 1593
  ]
  edge [
    source 1419
    target 1903
  ]
  edge [
    source 1419
    target 2348
  ]
  edge [
    source 1420
    target 1421
  ]
  edge [
    source 1420
    target 1925
  ]
  edge [
    source 1420
    target 2015
  ]
  edge [
    source 1420
    target 2269
  ]
  edge [
    source 1420
    target 2298
  ]
  edge [
    source 1420
    target 2384
  ]
  edge [
    source 1420
    target 2618
  ]
  edge [
    source 1422
    target 1423
  ]
  edge [
    source 1422
    target 2508
  ]
  edge [
    source 1426
    target 1427
  ]
  edge [
    source 1426
    target 1457
  ]
  edge [
    source 1426
    target 2442
  ]
  edge [
    source 1432
    target 1431
  ]
  edge [
    source 1432
    target 1462
  ]
  edge [
    source 1433
    target 1434
  ]
  edge [
    source 1433
    target 1998
  ]
  edge [
    source 1433
    target 1610
  ]
  edge [
    source 1438
    target 1698
  ]
  edge [
    source 1438
    target 1760
  ]
  edge [
    source 1440
    target 1441
  ]
  edge [
    source 1440
    target 1897
  ]
  edge [
    source 1440
    target 2171
  ]
  edge [
    source 1440
    target 2255
  ]
  edge [
    source 1445
    target 2039
  ]
  edge [
    source 1445
    target 2474
  ]
  edge [
    source 1449
    target 1450
  ]
  edge [
    source 1449
    target 2046
  ]
  edge [
    source 1449
    target 2317
  ]
  edge [
    source 1453
    target 1454
  ]
  edge [
    source 1453
    target 2488
  ]
  edge [
    source 1456
    target 862
  ]
  edge [
    source 1459
    target 1460
  ]
  edge [
    source 1459
    target 2261
  ]
  edge [
    source 1459
    target 2448
  ]
  edge [
    source 1463
    target 960
  ]
  edge [
    source 1463
    target 2392
  ]
  edge [
    source 1463
    target 2661
  ]
  edge [
    source 1464
    target 960
  ]
  edge [
    source 1464
    target 1608
  ]
  edge [
    source 1464
    target 1954
  ]
  edge [
    source 1464
    target 1998
  ]
  edge [
    source 1464
    target 490
  ]
  edge [
    source 1464
    target 2689
  ]
  edge [
    source 1465
    target 2355
  ]
  edge [
    source 1467
    target 130
  ]
  edge [
    source 1467
    target 1470
  ]
  edge [
    source 1467
    target 1946
  ]
  edge [
    source 1467
    target 761
  ]
  edge [
    source 1473
    target 1472
  ]
  edge [
    source 1473
    target 1885
  ]
  edge [
    source 1481
    target 1268
  ]
  edge [
    source 1481
    target 312
  ]
  edge [
    source 1481
    target 1767
  ]
  edge [
    source 1490
    target 585
  ]
  edge [
    source 1490
    target 1898
  ]
  edge [
    source 1492
    target 2620
  ]
  edge [
    source 1496
    target 1495
  ]
  edge [
    source 1496
    target 1802
  ]
  edge [
    source 1496
    target 1591
  ]
  edge [
    source 1498
    target 1499
  ]
  edge [
    source 1498
    target 1753
  ]
  edge [
    source 1499
    target 1881
  ]
  edge [
    source 1499
    target 2572
  ]
  edge [
    source 1499
    target 2687
  ]
  edge [
    source 1500
    target 1501
  ]
  edge [
    source 1500
    target 2318
  ]
  edge [
    source 1507
    target 1853
  ]
  edge [
    source 1507
    target 2006
  ]
  edge [
    source 1510
    target 1511
  ]
  edge [
    source 1510
    target 1622
  ]
  edge [
    source 1510
    target 1953
  ]
  edge [
    source 1510
    target 2062
  ]
  edge [
    source 1510
    target 2186
  ]
  edge [
    source 1510
    target 2211
  ]
  edge [
    source 1514
    target 1515
  ]
  edge [
    source 1514
    target 1633
  ]
  edge [
    source 1518
    target 2111
  ]
  edge [
    source 1519
    target 2236
  ]
  edge [
    source 1519
    target 2465
  ]
  edge [
    source 1528
    target 1529
  ]
  edge [
    source 1528
    target 2331
  ]
  edge [
    source 1528
    target 2457
  ]
  edge [
    source 1530
    target 1193
  ]
  edge [
    source 1530
    target 1370
  ]
  edge [
    source 1530
    target 939
  ]
  edge [
    source 1530
    target 1109
  ]
  edge [
    source 1530
    target 941
  ]
  edge [
    source 1531
    target 1893
  ]
  edge [
    source 1531
    target 177
  ]
  edge [
    source 1535
    target 1536
  ]
  edge [
    source 1538
    target 1539
  ]
  edge [
    source 1538
    target 226
  ]
  edge [
    source 1538
    target 1599
  ]
  edge [
    source 1541
    target 1540
  ]
  edge [
    source 1541
    target 1993
  ]
  edge [
    source 1544
    target 324
  ]
  edge [
    source 1544
    target 1126
  ]
  edge [
    source 1544
    target 2336
  ]
  edge [
    source 1545
    target 2439
  ]
  edge [
    source 1546
    target 1847
  ]
  edge [
    source 1546
    target 1882
  ]
  edge [
    source 1546
    target 1198
  ]
  edge [
    source 1548
    target 1547
  ]
  edge [
    source 1548
    target 2261
  ]
  edge [
    source 1549
    target 1550
  ]
  edge [
    source 1549
    target 2473
  ]
  edge [
    source 1549
    target 2603
  ]
  edge [
    source 1549
    target 2682
  ]
  edge [
    source 1555
    target 1554
  ]
  edge [
    source 1555
    target 1917
  ]
  edge [
    source 1555
    target 899
  ]
  edge [
    source 1555
    target 2579
  ]
  edge [
    source 1559
    target 1558
  ]
  edge [
    source 1559
    target 1954
  ]
  edge [
    source 1559
    target 2322
  ]
  edge [
    source 1559
    target 2689
  ]
  edge [
    source 1562
    target 1561
  ]
  edge [
    source 1565
    target 1566
  ]
  edge [
    source 1565
    target 2008
  ]
  edge [
    source 1568
    target 627
  ]
  edge [
    source 1570
    target 1259
  ]
  edge [
    source 1570
    target 327
  ]
  edge [
    source 1571
    target 1572
  ]
  edge [
    source 1571
    target 1718
  ]
  edge [
    source 1571
    target 1832
  ]
  edge [
    source 1573
    target 1987
  ]
  edge [
    source 1573
    target 2479
  ]
  edge [
    source 1575
    target 1574
  ]
  edge [
    source 1575
    target 2366
  ]
  edge [
    source 1575
    target 2514
  ]
  edge [
    source 1577
    target 616
  ]
  edge [
    source 1578
    target 1577
  ]
  edge [
    source 1578
    target 1568
  ]
  edge [
    source 1580
    target 1769
  ]
  edge [
    source 1580
    target 2189
  ]
  edge [
    source 1584
    target 1585
  ]
  edge [
    source 1584
    target 1725
  ]
  edge [
    source 1589
    target 1588
  ]
  edge [
    source 1589
    target 1631
  ]
  edge [
    source 1589
    target 1796
  ]
  edge [
    source 1589
    target 2223
  ]
  edge [
    source 1589
    target 1775
  ]
  edge [
    source 1589
    target 735
  ]
  edge [
    source 1589
    target 2691
  ]
  edge [
    source 1591
    target 1592
  ]
  edge [
    source 1591
    target 1833
  ]
  edge [
    source 1591
    target 2133
  ]
  edge [
    source 1591
    target 2238
  ]
  edge [
    source 1593
    target 2529
  ]
  edge [
    source 1594
    target 1044
  ]
  edge [
    source 1595
    target 2181
  ]
  edge [
    source 1595
    target 2295
  ]
  edge [
    source 1596
    target 1301
  ]
  edge [
    source 1596
    target 2412
  ]
  edge [
    source 1598
    target 2056
  ]
  edge [
    source 1599
    target 1600
  ]
  edge [
    source 1599
    target 1646
  ]
  edge [
    source 1603
    target 475
  ]
  edge [
    source 1608
    target 491
  ]
  edge [
    source 1608
    target 2559
  ]
  edge [
    source 1610
    target 1611
  ]
  edge [
    source 1612
    target 2013
  ]
  edge [
    source 1612
    target 1046
  ]
  edge [
    source 1613
    target 1612
  ]
  edge [
    source 1613
    target 1758
  ]
  edge [
    source 1613
    target 2301
  ]
  edge [
    source 1615
    target 1924
  ]
  edge [
    source 1615
    target 2398
  ]
  edge [
    source 1618
    target 429
  ]
  edge [
    source 1622
    target 2165
  ]
  edge [
    source 1622
    target 2522
  ]
  edge [
    source 1625
    target 1989
  ]
  edge [
    source 1625
    target 2427
  ]
  edge [
    source 1625
    target 2489
  ]
  edge [
    source 1629
    target 2092
  ]
  edge [
    source 1636
    target 80
  ]
  edge [
    source 1636
    target 726
  ]
  edge [
    source 1638
    target 1639
  ]
  edge [
    source 1638
    target 2516
  ]
  edge [
    source 1638
    target 2624
  ]
  edge [
    source 1643
    target 1759
  ]
  edge [
    source 1644
    target 1643
  ]
  edge [
    source 1644
    target 1777
  ]
  edge [
    source 1649
    target 1650
  ]
  edge [
    source 1651
    target 1742
  ]
  edge [
    source 1651
    target 2098
  ]
  edge [
    source 1651
    target 2634
  ]
  edge [
    source 1654
    target 807
  ]
  edge [
    source 1654
    target 1789
  ]
  edge [
    source 1654
    target 1280
  ]
  edge [
    source 1657
    target 1658
  ]
  edge [
    source 1657
    target 1862
  ]
  edge [
    source 1660
    target 1661
  ]
  edge [
    source 1660
    target 1885
  ]
  edge [
    source 1662
    target 1663
  ]
  edge [
    source 1662
    target 2365
  ]
  edge [
    source 1662
    target 2668
  ]
  edge [
    source 1664
    target 1665
  ]
  edge [
    source 1664
    target 1275
  ]
  edge [
    source 1665
    target 790
  ]
  edge [
    source 1665
    target 2283
  ]
  edge [
    source 1667
    target 1668
  ]
  edge [
    source 1670
    target 1106
  ]
  edge [
    source 1671
    target 1788
  ]
  edge [
    source 1671
    target 1964
  ]
  edge [
    source 1671
    target 2127
  ]
  edge [
    source 1676
    target 1908
  ]
  edge [
    source 1676
    target 1077
  ]
  edge [
    source 1678
    target 538
  ]
  edge [
    source 1678
    target 2173
  ]
  edge [
    source 1678
    target 2408
  ]
  edge [
    source 1678
    target 1113
  ]
  edge [
    source 1678
    target 2087
  ]
  edge [
    source 1685
    target 897
  ]
  edge [
    source 1685
    target 865
  ]
  edge [
    source 1685
    target 2628
  ]
  edge [
    source 1685
    target 2423
  ]
  edge [
    source 1685
    target 2718
  ]
  edge [
    source 1687
    target 1251
  ]
  edge [
    source 1687
    target 2396
  ]
  edge [
    source 1689
    target 1690
  ]
  edge [
    source 1691
    target 1692
  ]
  edge [
    source 1691
    target 1985
  ]
  edge [
    source 1693
    target 1694
  ]
  edge [
    source 1693
    target 2587
  ]
  edge [
    source 1695
    target 1696
  ]
  edge [
    source 1695
    target 2275
  ]
  edge [
    source 1699
    target 2227
  ]
  edge [
    source 1699
    target 2536
  ]
  edge [
    source 1700
    target 1701
  ]
  edge [
    source 1704
    target 2327
  ]
  edge [
    source 1704
    target 1340
  ]
  edge [
    source 1708
    target 1707
  ]
  edge [
    source 1710
    target 1711
  ]
  edge [
    source 1710
    target 2435
  ]
  edge [
    source 1715
    target 1716
  ]
  edge [
    source 1717
    target 1700
  ]
  edge [
    source 1717
    target 1787
  ]
  edge [
    source 1717
    target 2012
  ]
  edge [
    source 1719
    target 1720
  ]
  edge [
    source 1719
    target 1947
  ]
  edge [
    source 1722
    target 1723
  ]
  edge [
    source 1722
    target 2670
  ]
  edge [
    source 1724
    target 2551
  ]
  edge [
    source 1724
    target 2573
  ]
  edge [
    source 1727
    target 1728
  ]
  edge [
    source 1727
    target 947
  ]
  edge [
    source 1731
    target 1732
  ]
  edge [
    source 1731
    target 2342
  ]
  edge [
    source 1734
    target 1735
  ]
  edge [
    source 1734
    target 2265
  ]
  edge [
    source 1736
    target 1737
  ]
  edge [
    source 1736
    target 1456
  ]
  edge [
    source 1738
    target 293
  ]
  edge [
    source 1738
    target 1849
  ]
  edge [
    source 1738
    target 2041
  ]
  edge [
    source 1738
    target 2387
  ]
  edge [
    source 1738
    target 2578
  ]
  edge [
    source 1746
    target 2076
  ]
  edge [
    source 1747
    target 1748
  ]
  edge [
    source 1747
    target 2093
  ]
  edge [
    source 1751
    target 1750
  ]
  edge [
    source 1753
    target 1054
  ]
  edge [
    source 1753
    target 1136
  ]
  edge [
    source 1756
    target 1757
  ]
  edge [
    source 1756
    target 52
  ]
  edge [
    source 1757
    target 1761
  ]
  edge [
    source 1758
    target 2359
  ]
  edge [
    source 1758
    target 2394
  ]
  edge [
    source 1761
    target 1124
  ]
  edge [
    source 1761
    target 2546
  ]
  edge [
    source 1767
    target 1768
  ]
  edge [
    source 1767
    target 2643
  ]
  edge [
    source 1769
    target 1963
  ]
  edge [
    source 1771
    target 421
  ]
  edge [
    source 1775
    target 1774
  ]
  edge [
    source 1775
    target 2465
  ]
  edge [
    source 1776
    target 1777
  ]
  edge [
    source 1781
    target 1780
  ]
  edge [
    source 1786
    target 2104
  ]
  edge [
    source 1786
    target 2130
  ]
  edge [
    source 1787
    target 2337
  ]
  edge [
    source 1795
    target 1794
  ]
  edge [
    source 1795
    target 2211
  ]
  edge [
    source 1795
    target 2474
  ]
  edge [
    source 1797
    target 1796
  ]
  edge [
    source 1797
    target 2223
  ]
  edge [
    source 1799
    target 1464
  ]
  edge [
    source 1800
    target 1464
  ]
  edge [
    source 1800
    target 1693
  ]
  edge [
    source 1800
    target 2315
  ]
  edge [
    source 1800
    target 2661
  ]
  edge [
    source 1807
    target 1808
  ]
  edge [
    source 1810
    target 1809
  ]
  edge [
    source 1810
    target 2409
  ]
  edge [
    source 1815
    target 1814
  ]
  edge [
    source 1818
    target 1817
  ]
  edge [
    source 1818
    target 2484
  ]
  edge [
    source 1820
    target 1955
  ]
  edge [
    source 1820
    target 2055
  ]
  edge [
    source 1823
    target 1960
  ]
  edge [
    source 1823
    target 2417
  ]
  edge [
    source 1823
    target 2490
  ]
  edge [
    source 1823
    target 2694
  ]
  edge [
    source 1823
    target 2695
  ]
  edge [
    source 1829
    target 1828
  ]
  edge [
    source 1829
    target 1851
  ]
  edge [
    source 1831
    target 1047
  ]
  edge [
    source 1833
    target 1834
  ]
  edge [
    source 1833
    target 2300
  ]
  edge [
    source 1833
    target 2470
  ]
  edge [
    source 1836
    target 1835
  ]
  edge [
    source 1836
    target 125
  ]
  edge [
    source 1837
    target 1838
  ]
  edge [
    source 1837
    target 2451
  ]
  edge [
    source 1837
    target 147
  ]
  edge [
    source 1839
    target 1005
  ]
  edge [
    source 1840
    target 1839
  ]
  edge [
    source 1840
    target 1942
  ]
  edge [
    source 1843
    target 1844
  ]
  edge [
    source 1845
    target 1844
  ]
  edge [
    source 1845
    target 202
  ]
  edge [
    source 1847
    target 1848
  ]
  edge [
    source 1847
    target 1940
  ]
  edge [
    source 1856
    target 1230
  ]
  edge [
    source 1856
    target 2068
  ]
  edge [
    source 1858
    target 2121
  ]
  edge [
    source 1858
    target 2601
  ]
  edge [
    source 1858
    target 2632
  ]
  edge [
    source 1864
    target 1863
  ]
  edge [
    source 1864
    target 2120
  ]
  edge [
    source 1870
    target 1869
  ]
  edge [
    source 1870
    target 1949
  ]
  edge [
    source 1870
    target 2051
  ]
  edge [
    source 1870
    target 2229
  ]
  edge [
    source 1872
    target 1873
  ]
  edge [
    source 1872
    target 1893
  ]
  edge [
    source 1874
    target 1875
  ]
  edge [
    source 1878
    target 1879
  ]
  edge [
    source 1878
    target 2326
  ]
  edge [
    source 1882
    target 1883
  ]
  edge [
    source 1882
    target 1978
  ]
  edge [
    source 1887
    target 1888
  ]
  edge [
    source 1887
    target 1961
  ]
  edge [
    source 1895
    target 1896
  ]
  edge [
    source 1899
    target 1898
  ]
  edge [
    source 1901
    target 1902
  ]
  edge [
    source 1901
    target 745
  ]
  edge [
    source 1901
    target 2509
  ]
  edge [
    source 1901
    target 2567
  ]
  edge [
    source 1909
    target 1908
  ]
  edge [
    source 1909
    target 2134
  ]
  edge [
    source 1909
    target 1731
  ]
  edge [
    source 1909
    target 2395
  ]
  edge [
    source 1909
    target 2686
  ]
  edge [
    source 1912
    target 1913
  ]
  edge [
    source 1912
    target 1660
  ]
  edge [
    source 1912
    target 2531
  ]
  edge [
    source 1916
    target 1096
  ]
  edge [
    source 1922
    target 2020
  ]
  edge [
    source 1922
    target 2373
  ]
  edge [
    source 1926
    target 1927
  ]
  edge [
    source 1929
    target 1930
  ]
  edge [
    source 1933
    target 1932
  ]
  edge [
    source 1933
    target 726
  ]
  edge [
    source 1933
    target 2720
  ]
  edge [
    source 1934
    target 1935
  ]
  edge [
    source 1951
    target 1952
  ]
  edge [
    source 1953
    target 2367
  ]
  edge [
    source 1953
    target 2500
  ]
  edge [
    source 1966
    target 745
  ]
  edge [
    source 1971
    target 1972
  ]
  edge [
    source 1971
    target 2256
  ]
  edge [
    source 1974
    target 151
  ]
  edge [
    source 1975
    target 1976
  ]
  edge [
    source 1980
    target 2663
  ]
  edge [
    source 1985
    target 2085
  ]
  edge [
    source 1991
    target 2676
  ]
  edge [
    source 1992
    target 2526
  ]
  edge [
    source 1993
    target 1133
  ]
  edge [
    source 1997
    target 2554
  ]
  edge [
    source 2000
    target 2001
  ]
  edge [
    source 2002
    target 2003
  ]
  edge [
    source 2002
    target 2034
  ]
  edge [
    source 2008
    target 2007
  ]
  edge [
    source 2008
    target 15
  ]
  edge [
    source 2008
    target 2386
  ]
  edge [
    source 2008
    target 2529
  ]
  edge [
    source 2018
    target 536
  ]
  edge [
    source 2018
    target 187
  ]
  edge [
    source 2023
    target 2726
  ]
  edge [
    source 2023
    target 2727
  ]
  edge [
    source 2026
    target 2027
  ]
  edge [
    source 2026
    target 2647
  ]
  edge [
    source 2029
    target 2030
  ]
  edge [
    source 2029
    target 2000
  ]
  edge [
    source 2029
    target 2309
  ]
  edge [
    source 2032
    target 2362
  ]
  edge [
    source 2050
    target 181
  ]
  edge [
    source 2061
    target 590
  ]
  edge [
    source 2061
    target 129
  ]
  edge [
    source 2062
    target 2165
  ]
  edge [
    source 2062
    target 2500
  ]
  edge [
    source 2063
    target 623
  ]
  edge [
    source 2064
    target 794
  ]
  edge [
    source 2064
    target 2535
  ]
  edge [
    source 2065
    target 2066
  ]
  edge [
    source 2068
    target 489
  ]
  edge [
    source 2072
    target 1232
  ]
  edge [
    source 2074
    target 2075
  ]
  edge [
    source 2074
    target 2092
  ]
  edge [
    source 2074
    target 2674
  ]
  edge [
    source 2086
    target 575
  ]
  edge [
    source 2086
    target 2390
  ]
  edge [
    source 2087
    target 2088
  ]
  edge [
    source 2087
    target 193
  ]
  edge [
    source 2088
    target 2140
  ]
  edge [
    source 2088
    target 2533
  ]
  edge [
    source 2089
    target 874
  ]
  edge [
    source 2090
    target 1565
  ]
  edge [
    source 2090
    target 2136
  ]
  edge [
    source 2094
    target 716
  ]
  edge [
    source 2100
    target 1993
  ]
  edge [
    source 2100
    target 1160
  ]
  edge [
    source 2105
    target 1409
  ]
  edge [
    source 2108
    target 1046
  ]
  edge [
    source 2108
    target 2207
  ]
  edge [
    source 2110
    target 2271
  ]
  edge [
    source 2110
    target 2596
  ]
  edge [
    source 2131
    target 1154
  ]
  edge [
    source 2138
    target 2139
  ]
  edge [
    source 2142
    target 2141
  ]
  edge [
    source 2142
    target 623
  ]
  edge [
    source 2148
    target 2149
  ]
  edge [
    source 2152
    target 2513
  ]
  edge [
    source 2154
    target 2639
  ]
  edge [
    source 2170
    target 2526
  ]
  edge [
    source 2172
    target 2086
  ]
  edge [
    source 2182
    target 1287
  ]
  edge [
    source 2186
    target 2367
  ]
  edge [
    source 2186
    target 2522
  ]
  edge [
    source 2189
    target 2190
  ]
  edge [
    source 2193
    target 2307
  ]
  edge [
    source 2197
    target 2196
  ]
  edge [
    source 2197
    target 2371
  ]
  edge [
    source 2203
    target 2440
  ]
  edge [
    source 2203
    target 2558
  ]
  edge [
    source 2204
    target 2205
  ]
  edge [
    source 2218
    target 2219
  ]
  edge [
    source 2218
    target 1528
  ]
  edge [
    source 2225
    target 2460
  ]
  edge [
    source 2231
    target 2232
  ]
  edge [
    source 2259
    target 2494
  ]
  edge [
    source 2259
    target 2638
  ]
  edge [
    source 2270
    target 2269
  ]
  edge [
    source 2270
    target 2630
  ]
  edge [
    source 2285
    target 2523
  ]
  edge [
    source 2285
    target 2571
  ]
  edge [
    source 2286
    target 2676
  ]
  edge [
    source 2287
    target 2288
  ]
  edge [
    source 2287
    target 248
  ]
  edge [
    source 2314
    target 2407
  ]
  edge [
    source 2327
    target 2328
  ]
  edge [
    source 2327
    target 2393
  ]
  edge [
    source 2329
    target 2061
  ]
  edge [
    source 2334
    target 2476
  ]
  edge [
    source 2341
    target 2659
  ]
  edge [
    source 2368
    target 516
  ]
  edge [
    source 2375
    target 2270
  ]
  edge [
    source 2396
    target 2397
  ]
  edge [
    source 2396
    target 2518
  ]
  edge [
    source 2423
    target 2422
  ]
  edge [
    source 2425
    target 2426
  ]
  edge [
    source 2429
    target 2467
  ]
  edge [
    source 2451
    target 2501
  ]
  edge [
    source 2451
    target 2642
  ]
  edge [
    source 2468
    target 1710
  ]
  edge [
    source 2491
    target 2646
  ]
  edge [
    source 2510
    target 1027
  ]
  edge [
    source 2542
    target 2674
  ]
  edge [
    source 2552
    target 2614
  ]
  edge [
    source 2552
    target 2688
  ]
  edge [
    source 2569
    target 2619
  ]
  edge [
    source 2604
    target 2605
  ]
  edge [
    source 2698
    target 2697
  ]
  edge [
    source 2698
    target 2703
  ]
  edge [
    source 2698
    target 2712
  ]
  edge [
    source 2700
    target 2699
  ]
  edge [
    source 2700
    target 2716
  ]
  edge [
    source 2702
    target 2701
  ]
  edge [
    source 2702
    target 2711
  ]
  edge [
    source 2705
    target 2704
  ]
  edge [
    source 2709
    target 400
  ]
  edge [
    source 2710
    target 237
  ]
  edge [
    source 2713
    target 2714
  ]
  edge [
    source 2713
    target 2715
  ]
  edge [
    source 2716
    target 2702
  ]
  edge [
    source 2716
    target 2698
  ]
  edge [
    source 2716
    target 2705
  ]
  edge [
    source 2720
    target 1586
  ]
  edge [
    source 2720
    target 2541
  ]
  edge [
    source 2720
    target 706
  ]
  edge [
    source 2723
    target 2724
  ]
  edge [
    source 2732
    target 2733
  ]
]
