# Supplementary material for: A Literature-Derived Knowledge Graph Augments the Interpretation of Single Cell RNA-seq Datasets
Source: Genes (Basel). 2021 Jun 10;12(6):898. doi: 10.3390/genes12060898 (PMC8229796; doi:10.3390/genes12060898)
Supplement: Supplementary file 1 [file genes-12-00898-s001.zip › Supplemental_File_2_candidate_cells_with_priority_node_mapping_indexed_by_cell.csv]

candidate_cell_type	mapped_priority_node
epithelial cells	epithelial cells
basal cell	epithelial cells
basal keratinocytes	keratinocytes
keratinocytes	keratinocytes
skin keratinocytes	keratinocytes
epidermal keratinocytes	keratinocytes
ductal cells	ductal cells
luminal progenitor cells	ductal cells
pancreatic ductal cells	ductal cells
epithelial stem cells	epithelial cells
liver stem cells	epithelial cells, stem cells
intestinal stem cells	intestinal epithelial cells
ciliated cells	ciliated cells
mucosal cells	epithelial cells
gastric mucosal cells	epithelial cells
brush cells	brush cells
secretory cells	secretory cells
clara cells	secretory cells
parietal cells	secretory cells, ductal cells
goblet cells	goblet cells
myoepithelial cells	epithelial cells
intestinal epithelial cells	intestinal epithelial cells
colonic epithelial cells	intestinal epithelial cells
enterocytes	intestinal epithelial cells
transit amplifying cells	intestinal epithelial cells
renal epithelial cells	epithelial cells
collecting duct cells	collecting duct cells
intercalated cells	intercalated cells
principal cells	principal cells
connecting tubule cells	connecting tubule cells
glomerular epithelial cells	epithelial cells
loop of henle cells	loop of henle cells
podocytes	podocytes
proximal tubule cells	proximal tubule cells
cholangiocytes	cholangiocytes
hepatocytes	hepatocytes
periportal hepatocytes	hepatocytes
hepatocyte like cells	hepatocytes
pancreatic epithelial cells	epithelial cells
pancreatic acinar cells	acinar cells
gastric epithelial cells	epithelial cells
chief cells	chief cells
gastrin secreting cells	enteroendocrine cells
microfold cells	epithelial cells
mammary epithelial cells	epithelial cells
airway epithelial cells	epithelial cells
ionocytes	ionocytes
lung epithelial cells	epithelial cells
horizontal basal cells	neurons
tracheal epithelial cells	epithelial cells
bronchial epithelial cells	epithelial cells
pneumocytes	pneumocytes
type 1 pneumocytes	pneumocytes
type 2 pneumocytes	pneumocytes
adrenocortical cells	steroid hormone secreting cells
esophageal epithelial cells	epithelial cells
epidermis	epithelial cells
prostate epithelial cells	epithelial cells
bladder epithelial cells	epithelial cells
urothelial cells	urothelial cells
umbrella cells	urothelial cells
uterine epithelial cells	epithelial cells
thyrocytes	thyrocytes
retinal pigment epithelial cells	retinal pigment epithelial cells
salivary gland epithelial cells	epithelial cells
acinar cells	acinar cells
hair cells	neurons
inner hair cells	neurons
outer hair cells	neurons
taste cells	epithelial cells, neurons
vestibular hair cells	epithelial cells, neurons
hematopoietic cells	hematopoietic cells
hematopoietic precursor cells	hematopoietic cells
hematopoietic multipotent progenitors	hematopoietic cells
b cell precursors	b cell
immature b cells	b cell
pre b cell	b cell
progenitor b cells	b cell, stem cells
pre pro b cell	b cell
dendritic cell precursors	dendritic cells
eosinophil progenitors	myeloid cells, eosinophils
megakaryocyte erythroid mast cell progenitor	mast cells
megakaryocyte erythroid progenitor	myeloid cells, stem cells
erythrocyte progenitors	hematopoietic cells, erythroid cells
ksl cells	hematopoietic cells
innate lymphoid cell precursors	innate lymphoid cells
lymphoid progenitors	hematopoietic cells
common lymphoid progenitor	stem cells
granulocyte macrophage progenitor	myeloid cells, granulocyte, stem cells
monocyte precursors	myeloid cells, monocytes
neutrophil precursors	myeloid cells, neutrophils
innate immune cells	hematopoietic cells
myeloid cells	myeloid cells
myeloid progenitor cells	myeloid cells
dendritic cells	dendritic cells
conventional dendritic cells	conventional dendritic cells
type 1 conventional dendritic cells	conventional dendritic cells
type 2 conventional dendritic cells	conventional dendritic cells
plasmacytoid dendritic cells	plasmacytoid dendritic cells
activated dendritic cells	dendritic cells
langerhans cells	dendritic cells, conventional dendritic cells
eosinophils	eosinophils
blood eosinophils	eosinophils
tissue eosinophils	eosinophils
macrophages	macrophages
bone marrow derived macrophages	macrophages
monocyte derived macrophages	macrophages
inflammatory macrophages	macrophages
tissue macrophages	macrophages
hepatic stellate cells	fibroblasts
alveolar macrophages	macrophages
interstitial macrophages	macrophages
placental macrophages	macrophages
hofbauer cells	macrophages
decidual macrophages	macrophages
mast cells	mast cells
monocytes	monocytes
cd14+ monocytes	monocytes
cd16+ monocytes	monocytes
granulocyte	granulocyte
basophils	basophils
neutrophils	neutrophils
immature neutrophils	neutrophils
innate lymphoid cells	innate lymphoid cells
type 1 innate lymphoid cells	innate lymphoid cells
type 2 innate lymphoid cells	innate lymphoid cells
type 3 innate lymphoid cells	innate lymphoid cells
glia	glia
astrocytes	glia
bergmann glia	glia
microglia	glia
muller cells	glia
radial glia	glia
professional antigen presenting cells	hematopoietic cells
b cell	b cell
cd27 positive b cells	b cell
follicular b cells	b cell
germinal center b cells	b cell
marginal zone b cells	b cell
memory b cells	b cell
naive b cells	b cell
lymphoid cells	lymphoid cells
adaptive immune cells	lymphoid cells
lymphocytes	lymphoid cells
plasma cells	b cell
plasmablasts	b cell
iga plasma cells	b cell
igg plasma cells	b cell
igm plasma cells	b cell
t cell	t cell
gamma delta t cells	t cell
alpha beta t cell	t cell
cd4+ t cells	t cell
memory cd4 t cells	t cell
effector memory cd4 t cells	t cell
regulatory t cells	t cell
activated cd4+ t cells	t cell
follicular helper t cells	t cell
t helper 0 cells	t cell
t helper 1 cells	t cell
t helper 2 cells	t cell
t helper 9 cells	t cell
t helper 17 cells	t cell
cd8+ t cells	t cell
memory cd8 t cells	t cell
effector memory cd8 t cells	t cell
resident memory cd8 t cells	t cell
memory t cells	t cell
central memory t cells	t cell
effector memory t cells	t cell
resident memory t cells	t cell
effector t cells	t cell
effector cd4 t cells	t cell
effector cd8+ t cells	t cell
naive t cells	t cell
naive cd4 t cells	t cell
naive cd8+ t cells	t cell
proliferating t cells	t cell
immature t cells	t cell
pre t cell	t cell
cd4 cd8- t cells	t cell
natural killer t cells	lymphoid cells
type 1 natural killer t cells	lymphoid cells, t cell
natural killer cells	natural killer cells
decidual nk cells	natural killer cells
mature nk cells	natural killer cells
immature nk cells	natural killer cells
pit cells	natural killer cells
erythroid cells	erythroid cells
erythroid progenitors	erythroid cells
proerythroblasts	erythroid cells
erythrocyte	erythroid cells
platelet	platelet
megakaryocytes	myeloid cells, platelet
megakaryocyte progenitor	myeloid cells
mesenchymal cells	mesenchymal cells
mesothelial cells	mesothelial cells
chondrocytes	chondrocytes
bone cells	mesenchymal cells
osteoblasts	osteoblasts
osteoprogenitor cells	osteoblasts
osteoclast	osteoclast
preosteoclasts	osteoclast
tendon progenitors	mesenchymal cells
stromal cells	stromal cells
decidual cells	stromal cells
fibroblasts	fibroblasts
myofibroblasts	fibroblasts
cancer associated fibroblasts	fibroblasts
reticulum cell	stromal cells, fibroblasts
satellite cells	muscle cells
satellite stem cells	stromal cells
stellate cells	stromal cells
stromal progenitor	stromal cells
mesenchymal stem cells	stromal cells, stem cells
adipocytes	stromal cells
brown adipocytes	stromal cells
white adipocytes	stromal cells
muscle cells	muscle cells
smooth muscle cells	smooth muscle cells
vascular smooth muscle cells	smooth muscle cells, mural cells
pericytes	pericytes
adventitial reticular cells	pericytes, supportive cells, mural cells
cardiomyocytes	cardiomyocytes
atrial cardiomyocytes	cardiomyocytes
myotubes	striated muscle cells, syncytial cells
muscle stem cells	muscle cells
myoblasts	muscle cells
neurons	neurons
hippocampal neurons	neurons
hippocampal pyramidal neurons	neurons
ca1 pyramidal neurons	neurons
ca3 pyramidal neurons	neurons
retinal neurons	neurons
on bipolar cells	bipolar neurons
cone retinal bipolar cells	bipolar neurons
rod bipolar cells	bipolar neurons
cone photoreceptors	photoreceptor
horizontal cells	neurons
retinal ganglion cells	retinal ganglion cells
rod photoreceptors	photoreceptor
dopaminergic neurons	secretory cells, neurons
gabaergic neurons	neurons
gabaergic interneurons	neurons
golgi cells	neurons
ganglion cells	neurons
glutamatergic neurons	neurons
granule neurons	neurons
postmitotic neurons	neurons
excitatory neurons	secretory cells, neurons
inhibitory neurons	secretory cells, neurons
presynaptic neurons	neurons
cholinergic neurons	secretory cells, neurons
serotonergic neurons	neurons
purkinje cells	neurons
pyramidal cells	neurons
nociceptor	neurons
photoreceptor	photoreceptor
oligodendrocytes	oligodendrocytes
oligodendrocyte progenitor	oligodendrocytes
schwann cells	schwann cells
neural stem cells	stem cells
ependymal cells	ciliated cells
endocrine cells	endocrine cells
alpha cell	alpha cell
delta cells	delta cells
epsilon cells	epsilon cells
gamma cell	gamma cell
neuroendocrine cells	neuroendocrine cells
pulmonary neuroendocrine cells	neuroendocrine cells
chromaffin cells	neuroendocrine cells
mammosomatotroph	ductal cells, neurons, secretory cells
lactotrophs	secretory cells
somatotroph	secretory cells
enterochromaffin cells	enterochromaffin cells
secretin producing cells	enterochromaffin cells
fasciculata cells	adrenal gland endocrine cells
glomerulosa cells	adrenal gland endocrine cells
endocrine progenitors	endocrine progenitors
trophoblast	trophoblast
cytotrophoblast	trophoblast
villous cytotrophoblast	trophoblast
spongiotrophoblast	trophoblast
syncytiotrophoblast	trophoblast, syncytial cells
extravillous trophoblast	trophoblast
trophoblast stem cells	trophoblast
granulosa cells	granulosa cells
cumulus cells	cumulus cells
theca cells	theca cells
oocytes	female germ cells
oogonia	female germ cells
leydig cells	leydig cells
sertoli cells	sertoli cells
pre sertoli cells	sertoli cells
spermatozoa	male germ cells
spermatids	male germ cells
round spermatids	male germ cells
spermatocytes	male germ cells
spermatogonia	male germ cells
differentiating spermatogonia	male germ cells
perivascular cells	perivascular cells
endothelial cells	endothelial cells
liver endothelial cells	endothelial cells
sinusoidal endothelial cells	endothelial cells
glomerular endothelial cells	endothelial cells
endocardial cells	endothelial cells
capillary endothelial cells	endothelial cells
lymphatic endothelial cells	endothelial cells
pigmented cells	pigmented cells
melanocytes	melanocytes
embryonic stem cells	stem cells
supporting cells	supporting cells
interstitial cells	interstitial cells
proliferating cells	proliferating cells
stem cells	stem cells
liver progenitor cells	stem cells
medullary thymic epithelial cells	thymic epithelial cells
promyelocytes	myeloid cells
intraepithelial lymphocytes	t cell
sensory neuron	neurons
double positive thymocytes	t cell
thymocytes	t cell
enteroendocrine cells	enteroendocrine cells
skin fibroblasts	fibroblasts
epidermal melanocytes	melanocytes
antibody secreting cells	lymphoid cells
exocrine cells	secretory cells
lung endothelial cells	epithelial cells, endothelial cells
cortical thymic epithelial cells	thymic epithelial cells
muscle precursor cells	stem cells
skeletal muscle satellite cells	striated muscle cells, syncytial cells
myeloblasts	myeloid cells
pre bi cells	b cell
interneuron	neurons
cortical interneuron	neurons
bone marrow mononuclear cells	hematopoietic cells
mononuclear cells	hematopoietic cells
alternatively activated macrophage	macrophages
sympathetic neuron	neurons
long term hematopoietic stem cells	hematopoietic stem cell
osteocytes	osteocytes
cementocytes	osteocytes
thymic epithelial cells	thymic epithelial cells
fibrocytes	stromal cells
ovarian surface epithelial cells	epithelial cells
luteal cells	stromal cells, steroid hormone secreting cells
cardiac fibroblasts	fibroblasts
mature t cells	t cell
motor neuron	neurons
type 1 cytotoxic t cells	t cell
embryonic fibroblasts	fibroblasts
neural crest cells	neural crest cells
endothelial tip cell	epithelial cells, endothelial cells
single positive cd4 thymocytes	t cell
activated microglia	glia
neuroepithelial stem cells	stem cells
foam cells	foam cells
odontoblasts	stem cells
pigmented epithelial cells	epithelial cells
pinealocytes	pinealocytes
pleural mesothelial cells	mesothelial cells
paneth cells	paneth cells
type 2 natural killer t cells	t cell
lens fiber cells	epithelial cells
blood cells	hematopoietic cells
skeletal myoblasts	muscle cells
synoviocytes	macrophages, fibroblasts
syncytial cells	syncytial cells
cardiac pacemaker cells	cardiomyocytes
vascular endothelial cells	endothelial cells
cardiac neuron	neurons
immature astrocytes	glia
long lived plasma cells	b cell
reticulocyte	erythroid cells
lens epithelial cells	epithelial cells
mast cell progenitor	myeloid cells
cd19 positive b cells	b cell
transitional stage b cells	b cell
vein endothelial cells	epithelial cells, endothelial cells
leukocyte	hematopoietic cells
bronchioalveolar stem cell	stem cells
liver sinusoidal endothelial cells	endothelial cells
germline stem cells	stem cells
bipolar neurons	bipolar neurons
multipotent stem cells	stem cells
male germ cells	male germ cells
female germ cells	female germ cells
ventricular myocytes	cardiomyocytes
preadipocytes	fibroblasts
brown preadipocytes	fibroblasts
sinoatrial node cells	cardiomyocytes
type d enteroendocrine cells	enteroendocrine cells
germ cell	germ cell
unswitched memory b cells	b cell
neonatal cardiomyocytes	cardiomyocytes
bone marrow cells	mesenchymal cells
type 2 cytotoxic t cells	t cell
articular chondrocytes	chondrocytes
peritoneal macrophage	macrophages
interstitial cells of cajal	epithelial cells
common myeloid progenitor	hematopoietic cells
arterial endothelial cells	epithelial cells, endothelial cells
pulmonary artery endothelial cells	epithelial cells, endothelial cells
mature eosinophils	eosinophils
class switched memory b cells	b cell
mucosal type mast cells	mast cells
corneocytes	corneocytes
mature b cells	hematopoietic cells, b cell
keratocytes	fibroblasts
circulating endothelial cells	endothelial cells
choroid plexus epithelial cells	neurons
mesangial cells	pericytes, supportive cells, mural cells
glomerular mesangial cells	pericytes, supportive cells, mural cells
mucous neck cells	ductal cells
hypertrophic chondrocytes	chondrocytes
beige adipocytes	stromal cells
sebocytes	secretory cells
histoblasts	epithelial cells
mural cells	mural cells
microvascular endothelial cells	epithelial cells, endothelial cells
neuroblasts	stem cells
trabecular meshwork cells	endothelial cells
common dendritic progenitor	myeloid cells
melanotrope	secretory cells
granule cells	neurons
cortical neuron	neurons
merkel cell	epithelial cells, neurons
amacrine cells	amacrine cells
mammary stem cells	stem cells
hensen cells	supportive cells
early lymphoid progenitor	stem cells
b1 cells	hematopoietic cells, b cell
b1a cells	hematopoietic cells, b cell
dermal dendritic cells	conventional dendritic cells
ganglion mother cells	stem cells
polar body	female germ cells
corneal endothelial cells	epithelial cells
natural killer cell progenitors	stem cells
intermediate monocytes	monocytes
b2 cells	hematopoietic cells, b cell
erythroblasts	erythroid cells, stem cells
basket cells	neurons
parietal epithelial cells	epithelial cells
splenocytes	hematopoietic cells
gamete	germ cell
adventitial cells	adventitial cells
progenitor t cells	stem cells
early t cell precursors	stem cells
subcutaneous adipocytes	stromal cells
bone marrow macrophage	macrophages, hematopoietic cells
olfactory receptor neuron	neurons
primordial germ cells	primordial germ cells
t helper 22 cells	t cell
intestinal smooth muscle cells	smooth muscle cells
igg memory b cells	b cell
hematopoietic stem cell	hematopoietic stem cell
mitral cells	neurons
myeloid suppressor cells	myeloid cells
immature single positive t cells	t cell
calvarial osteoblasts	osteoblasts
trophoblast giant cells	trophoblast
pillar cells	supportive cells
adrenal chromaffin cells	ductal cells
epidermal langerhans cells	dendritic cells, conventional dendritic cells
non-pigmented ciliary epithelial cells	ciliated cells
double negative 2 thymocytes	t cell
male primordial germ cells	male primordial germ cells
transitional stage 1 b cells	b cell
follicular epithelial cells	epithelial cells
serous cells	secretory cells
tendon cells	stromal cells, supportive cells
meningothelial cells	epithelial cells
retinal progenitor cells	stem cells
parathyroid chief cells	secretory cells
sustentacular cells	supportive cells
medium spiny neuron	neurons
cardiovascular progenitor cell	stem cells
hurthle cell	ductal cells
aortic endothelial cells	epithelial cells, endothelial cells
folliculostellate cells	endocrine cells, supportive cells
muscle fibroblasts	fibroblasts
nasopharyngeal epithelial cells	epithelial cells
cementoblasts	secretory cells, osteoblasts
follicular dendritic cells	dendritic cells
type x enteroendocrine cell	enteroendocrine cells
primitive erythroid cells	erythroid cells
macrophage derived foam cells	foam cells
crypt cells	neurons
bone marrow stromal cells	stromal cells
insulin secreting cell	secretory cells
resting microglia	glia
natural regulatory t cells	t cell
regulatory b cells	hematopoietic cells, b cell
airway basal stem cells	epithelial cells
corneal epithelial cells	epithelial cells
double negative 3 thymocytes	t cell
gonadotrope	luteinizing hormone secreting cells
tanycytes	glia
non myelinating schwann cells	schwann cells
activated astrocytes	glia
pituicytes	glia
macrophage dendritic cell progenitor	myeloid cells, stem cells
endometrial stromal cells	stromal cells
melanoblasts	stem cells
lymphoid tissue inducer	lymphoid tissue inducer
cholecystokinin secreting cells	enteroendocrine cells
kupffer cells	macrophages
exhausted t cells	t cell
hepatoblasts	stem cells
multinucleated giant cells	syncytial cells
connective tissue type mast cells	mast cells
b1b cells	hematopoietic cells, b cell
angioblasts	stromal cells, stem cells
magnocellular neurosecretory cells	secretory cells
follicle stem cells	stem cells
induced regulatory t cells	t cell
b effector 1 cells	hematopoietic cells, b cell
prostate stem cell	stem cells
type 1 regulatory t cells	t cell
cerebellar granule cells	neurons
igm memory b cells	b cell
dendritic epidermal t cells	t cell
short term hematopoietic stem cells	hematopoietic stem cell
peripheral blood stem cell	hematopoietic stem cell
ameloblasts	secretory cells
type 17 cytotoxic t cells	t cell
endothelial progenitor cells	stromal cells, stem cells
atrial myocytes	cardiomyocytes
pluripotent stem cells	stem cells
bronchial smooth muscle cells	smooth muscle cells
juxtaglomerular cells	smooth muscle cells
double negative 4 thymocytes	t cell
cajal retzius cells	neurons
pancreatic beta cell	pancreatic beta cell
gingival epithelial cells	epithelial cells
glomus cells	epithelial cells
enterochromaffin like	enteroendocrine cells
parafollicular cells	epithelial cells, secretory cells
periglomerular cells	neurons
pancreatic stellate cells	fibroblasts
corticotroph	adrenocorticotropic hormone secreting cells
uterine smooth muscle cells	smooth muscle cells
myometrial cells	smooth muscle cells
dental pulp cells	epithelial cells
peripheral blood mononuclear cells	hematopoietic cells
spermatogonial stem cells	male germ cells
type n enteroendocrine cell	enteroendocrine cells
brain microvascular endothelial cells	neurons
kenyon cells	neurons
periarticular chondrocytes	chondrocytes
thyrotroph	ductal cells, neurons
aortic smooth muscle cells	smooth muscle cells, mural cells
small pre b cells	b cell
prostate stromal cells	stromal cells
cd34 positive	hematopoietic cells
distal tubule cells	distal tubule cells
