# Supplementary material for: A Literature-Derived Knowledge Graph Augments the Interpretation of Single Cell RNA-seq Datasets
Source: Genes (Basel). 2021 Jun 10;12(6):898. doi: 10.3390/genes12060898 (PMC8229796; doi:10.3390/genes12060898)
Supplement: Supplementary file 1 [file genes-12-00898-s001.zip › Supplemental_File_3_priority_nodes_with_mapping_candidate_cell_types_indexed_by_priority_node.csv]

priority_node	mapping_candidate_cell_types
epithelial cells	epithelial cells, basal cell, epithelial stem cells, liver stem cells, mucosal cells, gastric mucosal cells, myoepithelial cells, renal epithelial cells, glomerular epithelial cells, pancreatic epithelial cells, gastric epithelial cells, microfold cells, mammary epithelial cells, airway epithelial cells, lung epithelial cells, tracheal epithelial cells, bronchial epithelial cells, esophageal epit…
keratinocytes	basal keratinocytes, keratinocytes, skin keratinocytes, epidermal keratinocytes
ductal cells	ductal cells, luminal progenitor cells, pancreatic ductal cells, parietal cells, mammosomatotroph, mucous neck cells, adrenal chromaffin cells, hurthle cell, thyrotroph
intestinal epithelial cells	intestinal stem cells, intestinal epithelial cells, colonic epithelial cells, enterocytes, transit amplifying cells
ciliated cells	ciliated cells, ependymal cells, non-pigmented ciliary epithelial cells
brush cells	brush cells
secretory cells	secretory cells, clara cells, parietal cells, dopaminergic neurons, excitatory neurons, inhibitory neurons, cholinergic neurons, mammosomatotroph, lactotrophs, somatotroph, exocrine cells, sebocytes, melanotrope, serous cells, parathyroid chief cells, cementoblasts, insulin secreting cell, magnocellular neurosecretory cells, ameloblasts, parafollicular cells
goblet cells	goblet cells
collecting duct cells	collecting duct cells
intercalated cells	intercalated cells
principal cells	principal cells
connecting tubule cells	connecting tubule cells
loop of henle cells	loop of henle cells
podocytes	podocytes
proximal tubule cells	proximal tubule cells
cholangiocytes	cholangiocytes
hepatocytes	hepatocytes, periportal hepatocytes, hepatocyte like cells
acinar cells	pancreatic acinar cells, acinar cells
chief cells	chief cells
enteroendocrine cells	gastrin secreting cells, enteroendocrine cells, type d enteroendocrine cells, type x enteroendocrine cell, cholecystokinin secreting cells, enterochromaffin like, type n enteroendocrine cell
ionocytes	ionocytes
neurons	horizontal basal cells, hair cells, inner hair cells, outer hair cells, taste cells, vestibular hair cells, neurons, hippocampal neurons, hippocampal pyramidal neurons, ca1 pyramidal neurons, ca3 pyramidal neurons, retinal neurons, horizontal cells, dopaminergic neurons, gabaergic neurons, gabaergic interneurons, golgi cells, ganglion cells, glutamatergic neurons, granule neurons, postmitotic neu…
pneumocytes	pneumocytes, type 1 pneumocytes, type 2 pneumocytes
urothelial cells	urothelial cells, umbrella cells
thyrocytes	thyrocytes
retinal pigment epithelial cells	retinal pigment epithelial cells
hematopoietic cells	hematopoietic cells, hematopoietic precursor cells, hematopoietic multipotent progenitors, erythrocyte progenitors, ksl cells, lymphoid progenitors, innate immune cells, professional antigen presenting cells, bone marrow mononuclear cells, mononuclear cells, blood cells, leukocyte, common myeloid progenitor, mature b cells, b1 cells, b1a cells, b2 cells, splenocytes, bone marrow macrophage, regul…
b cell	b cell precursors, immature b cells, pre b cell, progenitor b cells, pre pro b cell, b cell, cd27 positive b cells, follicular b cells, germinal center b cells, marginal zone b cells, memory b cells, naive b cells, plasma cells, plasmablasts, iga plasma cells, igg plasma cells, igm plasma cells, pre bi cells, long lived plasma cells, cd19 positive b cells, transitional stage b cells, unswitched m…
dendritic cells	dendritic cell precursors, dendritic cells, activated dendritic cells, langerhans cells, epidermal langerhans cells, follicular dendritic cells
myeloid cells	eosinophil progenitors, megakaryocyte erythroid progenitor, granulocyte macrophage progenitor, monocyte precursors, neutrophil precursors, myeloid cells, myeloid progenitor cells, megakaryocytes, megakaryocyte progenitor, promyelocytes, myeloblasts, mast cell progenitor, common dendritic progenitor, myeloid suppressor cells, macrophage dendritic cell progenitor
mast cells	megakaryocyte erythroid mast cell progenitor, mast cells, mucosal type mast cells, connective tissue type mast cells
innate lymphoid cells	innate lymphoid cell precursors, innate lymphoid cells, type 1 innate lymphoid cells, type 2 innate lymphoid cells, type 3 innate lymphoid cells
stem cells	liver stem cells, progenitor b cells, megakaryocyte erythroid progenitor, common lymphoid progenitor, granulocyte macrophage progenitor, mesenchymal stem cells, neural stem cells, embryonic stem cells, stem cells, liver progenitor cells, muscle precursor cells, neuroepithelial stem cells, odontoblasts, bronchioalveolar stem cell, germline stem cells, multipotent stem cells, neuroblasts, mammary s…
conventional dendritic cells	conventional dendritic cells, type 1 conventional dendritic cells, type 2 conventional dendritic cells, langerhans cells, dermal dendritic cells, epidermal langerhans cells
plasmacytoid dendritic cells	plasmacytoid dendritic cells
eosinophils	eosinophil progenitors, eosinophils, blood eosinophils, tissue eosinophils, mature eosinophils
macrophages	macrophages, bone marrow derived macrophages, monocyte derived macrophages, inflammatory macrophages, tissue macrophages, alveolar macrophages, interstitial macrophages, placental macrophages, hofbauer cells, decidual macrophages, alternatively activated macrophage, synoviocytes, peritoneal macrophage, bone marrow macrophage, kupffer cells
fibroblasts	hepatic stellate cells, fibroblasts, myofibroblasts, cancer associated fibroblasts, reticulum cell, skin fibroblasts, cardiac fibroblasts, embryonic fibroblasts, synoviocytes, preadipocytes, brown preadipocytes, keratocytes, muscle fibroblasts, pancreatic stellate cells
monocytes	monocyte precursors, monocytes, cd14+ monocytes, cd16+ monocytes, intermediate monocytes
granulocyte	granulocyte macrophage progenitor, granulocyte
basophils	basophils
neutrophils	neutrophil precursors, neutrophils, immature neutrophils
glia	glia, astrocytes, bergmann glia, microglia, muller cells, radial glia, activated microglia, immature astrocytes, resting microglia, tanycytes, activated astrocytes, pituicytes
lymphoid cells	lymphoid cells, adaptive immune cells, lymphocytes, natural killer t cells, type 1 natural killer t cells, antibody secreting cells
t cell	t cell, gamma delta t cells, alpha beta t cell, cd4+ t cells, memory cd4 t cells, effector memory cd4 t cells, regulatory t cells, activated cd4+ t cells, follicular helper t cells, t helper 0 cells, t helper 1 cells, t helper 2 cells, t helper 9 cells, t helper 17 cells, cd8+ t cells, memory cd8 t cells, effector memory cd8 t cells, resident memory cd8 t cells, memory t cells, central memory t c…
natural killer cells	natural killer cells, decidual nk cells, mature nk cells, immature nk cells, pit cells
erythroid cells	erythrocyte progenitors, erythroid cells, erythroid progenitors, proerythroblasts, erythrocyte, reticulocyte, erythroblasts, primitive erythroid cells
platelet	platelet, megakaryocytes
mesenchymal cells	mesenchymal cells, bone cells, tendon progenitors, bone marrow cells
mesothelial cells	mesothelial cells, pleural mesothelial cells
chondrocytes	chondrocytes, articular chondrocytes, hypertrophic chondrocytes, periarticular chondrocytes
osteoblasts	osteoblasts, osteoprogenitor cells, calvarial osteoblasts, cementoblasts
osteoclast	osteoclast, preosteoclasts
stromal cells	stromal cells, decidual cells, reticulum cell, satellite stem cells, stellate cells, stromal progenitor, mesenchymal stem cells, adipocytes, brown adipocytes, white adipocytes, fibrocytes, luteal cells, beige adipocytes, subcutaneous adipocytes, tendon cells, bone marrow stromal cells, endometrial stromal cells, angioblasts, endothelial progenitor cells, prostate stromal cells
muscle cells	satellite cells, muscle cells, muscle stem cells, myoblasts, skeletal myoblasts
smooth muscle cells	smooth muscle cells, vascular smooth muscle cells, intestinal smooth muscle cells, bronchial smooth muscle cells, juxtaglomerular cells, uterine smooth muscle cells, myometrial cells, aortic smooth muscle cells
pericytes	pericytes, adventitial reticular cells, mesangial cells, glomerular mesangial cells
cardiomyocytes	cardiomyocytes, atrial cardiomyocytes, cardiac pacemaker cells, ventricular myocytes, sinoatrial node cells, neonatal cardiomyocytes, atrial myocytes
bipolar neurons	on bipolar cells, cone retinal bipolar cells, rod bipolar cells, bipolar neurons
photoreceptor	cone photoreceptors, rod photoreceptors, photoreceptor
retinal ganglion cells	retinal ganglion cells
oligodendrocytes	oligodendrocytes, oligodendrocyte progenitor
schwann cells	schwann cells, non myelinating schwann cells
endocrine cells	endocrine cells, folliculostellate cells
alpha cell	alpha cell
delta cells	delta cells
epsilon cells	epsilon cells
gamma cell	gamma cell
neuroendocrine cells	neuroendocrine cells, pulmonary neuroendocrine cells, chromaffin cells
enterochromaffin cells	enterochromaffin cells, secretin producing cells
endocrine progenitors	endocrine progenitors
trophoblast	trophoblast, cytotrophoblast, villous cytotrophoblast, spongiotrophoblast, syncytiotrophoblast, extravillous trophoblast, trophoblast stem cells, trophoblast giant cells
granulosa cells	granulosa cells
cumulus cells	cumulus cells
theca cells	theca cells
female germ cells	oocytes, oogonia, female germ cells, polar body
leydig cells	leydig cells
sertoli cells	sertoli cells, pre sertoli cells
male germ cells	spermatozoa, spermatids, round spermatids, spermatocytes, spermatogonia, differentiating spermatogonia, male germ cells, spermatogonial stem cells
perivascular cells	perivascular cells
endothelial cells	endothelial cells, liver endothelial cells, sinusoidal endothelial cells, glomerular endothelial cells, endocardial cells, capillary endothelial cells, lymphatic endothelial cells, lung endothelial cells, endothelial tip cell, vascular endothelial cells, vein endothelial cells, liver sinusoidal endothelial cells, arterial endothelial cells, pulmonary artery endothelial cells, circulating endothel…
pigmented cells	pigmented cells
melanocytes	melanocytes, epidermal melanocytes
supporting cells	supporting cells
interstitial cells	interstitial cells
proliferating cells	proliferating cells
thymic epithelial cells	medullary thymic epithelial cells, cortical thymic epithelial cells, thymic epithelial cells
hematopoietic stem cell	long term hematopoietic stem cells, hematopoietic stem cell, short term hematopoietic stem cells, peripheral blood stem cell
osteocytes	osteocytes, cementocytes
neural crest cells	neural crest cells
foam cells	foam cells, macrophage derived foam cells
pinealocytes	pinealocytes
paneth cells	paneth cells
syncytial cells	myotubes, syncytiotrophoblast, skeletal muscle satellite cells, syncytial cells, multinucleated giant cells
germ cell	germ cell, gamete
corneocytes	corneocytes
mural cells	vascular smooth muscle cells, adventitial reticular cells, mesangial cells, glomerular mesangial cells, mural cells, aortic smooth muscle cells
amacrine cells	amacrine cells
adventitial cells	adventitial cells
primordial germ cells	primordial germ cells
male primordial germ cells	male primordial germ cells
lymphoid tissue inducer	lymphoid tissue inducer
pancreatic beta cell	pancreatic beta cell
distal tubule cells	distal tubule cells
