# Supplementary material for: A Literature-Derived Knowledge Graph Augments the Interpretation of Single Cell RNA-seq Datasets
Source: Genes (Basel). 2021 Jun 10;12(6):898. doi: 10.3390/genes12060898 (PMC8229796; doi:10.3390/genes12060898)
Supplement: Supplementary file 1 [file genes-12-00898-s001.zip › Supplemental_File_4_all_genes_with_synonyms_and_eligibile_status.csv]

gene_name	gene_synomyms	eligible_gene
a1cf	a1cf, acf64, acf65	0
a2m	a2m, amg, alpha 2 macroglobulin, α 2 macroglobulin, alpha2 macroglobulin, α 2 m, alpha2m, a2mg, alpha 2 m, alpha 2 microglobulin, alpha 2 macroglobulins, cpamd5, fwp007, s863 7, s8637, c3 and pzp like alpha 2 macroglobulin domain containing protein 5, a_2m, a2_m	1
a2ml1	a2ml1, alpha 2 macroglobulin like 1, alpha 2 macroglobulin like protein 1, α 2 macroglobulin like 1, α 2 macroglobulin like protein 1	0
a3galt2	a3galt2, igb3s, igb3 synthase, a3galt2p, isoglobotriaosylceramide synthase, igb3synthase	0
a1bg	a1bg, alpha 1b glycoprotein, alpha 1 b glycoprotein, α 1b glycoprotein, α 1 b glycoprotein, hyst2477	0
aaas	aaas, aladin, adracalin, a a a s, aladin wd repeat nucleoporin, achalasia adrenocortical insufficiency alacrimia, allgrove triple a	1
a4gnt	a4gnt, alpha 1 4 n acetylglucosaminyltransferase	0
a4galt	a4galt, gb3 synthase, gb3s, cd77 synthase, p1pk, lactosylceramide 4 alpha galactosyltransferase, globotriaosylceramide synthase, a4galt1, alpha 1 4 galactosyltransferase, α 1 4 galactosyltransferase, gb3synthase, alpha 14 galactosyltransferase	0
aacs	aacs, acetoacetyl coa synthetase, sur 5, sur5, acsf1, acetoacetate coa ligase	1
aadac	aadac, arylacetamide deacetylase	0
aadacl4	aadacl4, arylacetamide deacetylase like 4	0
aagab	aagab, alpha and gamma adaptin binding protein, alpha and gamma adaptin binding protein p34	0
aadacl2	aadacl2, arylacetamide deacetylase like 2	0
aadacl3	aadacl3, arylacetamide deacetylase like 3	0
aadat	aadat, aminoadipate aminotransferase	0
aanat	aanat, snat, arylalkylamine n acetyltransferase, serotonin n acetyltransferase, aa nat, aralkylamine n acetyltransferase, serotonin n acetyl transferase	1
aak1	aak1, aak 1, ap2 associated kinase 1, aak_1	0
aar2	aar2, c20orf4, aar2 splicing factor homolog, aar2 splicing factor, aar_2	0
aamdc	aamdc, c11orf67, mth938 domain containing protein, adipogenesis associated mth938 domain containing, adipogenesis associated mth938 domain containing protein	0
aamp	aamp, angio associated migratory cell protein	0
aars1	aars1, alanine trna ligase cytoplasmic	0
aard	aard, c8orf85, alanine and arginine rich domain containing protein	0
aarsd1	aarsd1, alanyl trna editing protein aarsd1, alanyl trna synthetase domain containing 1, alanyl trna synthetase domain containing protein 1	0
aars2	aars2, mt alars, mtalars, lkenp, kiaa1270, probable alanyl trna synthetase mitochondrial, alanyl trna synthetase 2 mitochondrial, alanine trna ligase mitochondrial, aars_2	0
aasdh	aasdh, aminoadipate semialdehyde dehydrogenase, acsf4, 2 aminoadipic 6 semialdehyde dehydrogenase	0
aass	aass, aminoadipate semialdehyde synthase, lkrsdh, lkr sdh, lorsdh, aminoadipic semialdehyde synthase, alpha aminoadipic semialdehyde synthase mitochondrial	0
aatk	aatk, aatyk, lmtk1, lmr1, apoptosis associated tyrosine kinase, aatyk1, kiaa0641, p35 binding protein, lemur tyrosine kinase 1	1
aatf	aatf, che 1, che1, bfr2, apoptosis antagonizing transcription factor, aatf protein, rb binding protein che 1, protein aatf	1
aasdhppt	aasdhppt, aminoadipate semialdehyde dehydrogenase phosphopantetheinyl transferase, l aminoadipate semialdehyde dehydrogenase phosphopantetheinyl transferase	0
abca3	abca3, atp binding cassette 3, atp binding cassette subfamily a member 3, atp binding cassette sub family a member 3, atpbindingcassette3, abc a3, abca_3, abc_a3	1
abca2	abca2, abc2, atp binding cassette transporter 2, atp binding cassette 2, atp binding cassette transporter a2, atp binding cassette sub family a member 2, atp binding cassette subfamily a member 2, atpbindingcassette2, abc a2, abc_a2	0
abat	abat, gaba transaminase, gaba t, 4 aminobutyrate aminotransferase, gaba aminotransferase, 4 aminobutyrate transaminase, gabat, γ aminobutyrate aminotransferase, gamma aminobutyrate aminotransferase, gaba transferase, gabatransaminase, 4 aminobutyrate aminotransferase mitochondrial	0
abca1	abca1, abc1, abc 1, atp binding cassette transporter a1, abca 1, atp binding cassette transporter 1, abc a1, atp binding cassette a1, atp binding cassette transporters a1, cholesterol efflux regulatory protein, atp binding cassette 1, atp binding cassette subfamily a member 1, atp binding cassette sub family a member 1, atp binding cassette transporter a 1, atp binding cassette transporters 1, at…	1
abca4	abca4, abcr, stgd, rp19, stgd1, cord3, retina specific abc transporter, atp binding cassette subfamily a member 4, atp binding cassette sub family a member 4, abca_4	1
abca7	abca7, atp binding cassette subfamily a member 7, atp binding cassette sub family a member 7, abc a7, abc_a7	1
abca5	abca5, htc3, atp binding cassette subfamily a member 5, atp binding cassette sub family a member 5	0
abca8	abca8, kiaa0822, atp binding cassette sub family a member 8, atp binding cassette subfamily a member 8	0
abca6	abca6, est155051, atp binding cassette sub family a member 6, atp binding cassette a6, abc transporter abca6, atp binding cassette subfamily a member 6	0
abca9	abca9, atp binding cassette sub family a member 9, est640918, atp binding cassette a9, atp binding cassette subfamily a member 9	0
abca13	abca13, flj33876, flj33951, atp binding cassette sub family a member 13, atp binding cassette transporter a13, atp binding cassette subfamily a member 13, abca1_3	0
abca12	abca12, atp binding cassette sub family a member 12, atp binding cassette subfamily a member 12	1
abcb1	abcb1, p glycoprotein, mdr1, mrp1, multidrug resistance protein 1, p glycoprotein 1, cd243, p glycoproteins, atp binding cassette sub family b member 1, gp170, pglycoprotein, multidrug resistant protein 1, atp binding cassette subfamily b member 1, multi drug resistance protein 1, multidrug resistance proteins 1, multiple drug resistance protein 1, multidrug resistance protein1, multi drug resist…	1
abca10	abca10, atp binding cassette a10, atp binding cassette subfamily a member 10, atp binding cassette sub family a member 10	0
abcb4	abcb4, mdr2, pfic3, pfic 3, gbd1, atp binding cassette subfamily b member 4, atp binding cassette sub family b member 4, abcb_4	1
abcb5	abcb5, p glycoprotein abcb5, atp binding cassette sub family b member 5, atp binding cassette subfamily b member 5, abcb_5	1
abcb6	abcb6, umat, mtabc3, atp binding cassette sub family b member 6, est45597, p glycoprotein related protein, ubiquitously expressed mammalian abc half transporter, mitochondrial abc transporter 3, atp binding cassette sub family b member 6 mitochondrial	1
abcb8	abcb8, mabc1, m abc1, mitochondrial atp binding cassette 1, mitochondrial abc protein, est328128, atp binding cassette subfamily b member 8, atp binding cassette sub family b member 8 mitochondrial	0
abcb7	abcb7, abc7, atm1p, atp binding cassette subfamily b member 7, atp binding cassette sub family b member 7 mitochondrial	0
abcb9	abcb9, tapl, tap like protein, habcb9, est122234, atp binding cassette sub family b member 9, atp binding cassette subfamily b member 9	0
abcb10	abcb10, mabc2, m abc2, mtabc2, est20237, atp binding cassette subfamily b member 10, abc transporter 10 protein, atp binding cassette transporter 10, atp binding cassette sub family b member 10 mitochondrial, abctransporter10protein, abc b10, abc_b10	0
abcb11	abcb11, bsep, bile salt export pump, spgp, pfic2, pfic 2, atp binding cassette sub family b member 11, atp binding cassette subfamily b member 11, abcb1_1	1
abcc2	abcc2, cmoat, cmrp, canalicular multispecific organic anion transporter 1, atp binding cassette sub family c member 2, atp binding cassette subfamily c member 2, abcc_2	1
abcc1	abcc1, mrp1, gsx, multidrug resistance associated protein 1, gs x, ltc4 transporter, leukotriene c 4 transporter, atp binding cassette sub family c member 1, multidrug resistance associated proteins 1, atp binding cassette subfamily c member 1, multi drug resistance associated protein 1, multidrug resistance associated protein1, multidrug resistant associated protein 1, ltc4transporter, abcc_1, a…	0
abcc3	abcc3, mrp3, multidrug resistance associated protein 3, cmoat2, canalicular multispecific organic anion transporter 2, atp binding cassette sub family c member 3, atp binding cassette subfamily c member 3, abcc_3	0
abcc6	abcc6, mrp6, urg7, multidrug resistance associated protein 6, urg7 protein, atp binding cassette sub family c member 6, atp binding cassette subfamily c member 6, abcc_6, abc c6, abc_c6	0
abcc5	abcc5, mrp5, smrp, moat c, pabc11, multidrug resistance associated protein 5, abc33, moatc, multi specific organic anion transporter c, atp binding cassette sub family c member 5, atp binding cassette subfamily c member 5, abcc_5	0
abcc4	abcc4, mrp4, multidrug resistance associated protein 4, moat b, atp binding cassette sub family c member 4, multi specific organic anion transporter b, moatb, atp binding cassette subfamily c member 4, multiple drug resistance associated protein 4, multispecific organic anion transporter b, mrp cmoat related abc transporter	1
abcc8	abcc8, sur1, mrp8, hhf1, phhi, sulfonylurea receptor 1, hrins, abc36, atp binding cassette sub family c member 8, tndm2, atp binding cassette subfamily c member 8, sur1delta2, atp binding cassette transporter sub family c member 8, atp binding cassette transporter subfamily c member 8, abcc_8	1
abcc9	abcc9, sur2, sulfonylurea receptor 2, abc37, cmd1o, atp binding cassette sub family c member 9, sulfonylurea receptor 2a, atp binding cassette subfamily c member 9, atp binding cassette transporter sub family c member 9	0
abcc12	abcc12, mrp9, multidrug resistance associated protein 9, atp binding cassette subfamily c member 12, atp binding cassette sub family c member 12, abcc1_2	0
abcd2	abcd2, aldrp, aldl1, atp binding cassette subfamily d member 2, atp binding cassette sub family d member 2, abcd_2	0
abcd1	abcd1, ald, adrenoleukodystrophy, aldp, adrenoleucodystrophy, adrenoleukodystrophy protein, adreno leukodystrophy, adrenoleukodystophy, adrenoleukodystrophies, adenoleukodystrophy, abc42, atp binding cassette subfamily d member 1, atp binding cassette sub family d member 1, adrenoleucodistrophy, adrenoileukodystrophy, abcd_1	1
abcc11	abcc11, mrp8, atp binding cassette sub family c member 11, multidrug resistance associated protein 8, atp binding cassette transporter mrp8, ewwd, atp binding cassette protein c11, atp binding cassette subfamily c member 11, atp binding cassette transporter sub family c member 11, abcc1_1	0
abcc10	abcc10, mrp7, multidrug resistance associated protein 7, atp binding cassette sub family c member 10, est182763, atp binding cassette subfamily c member 10	0
abcd3	abcd3, pmp70, 70 kda peroxisomal membrane protein, pxmp1, abc43, atp binding cassette subfamily d member 3, atp binding cassette sub family d member 3, abcd_3	0
abcf1	abcf1, abc50, atp binding cassette 50, atp binding cassette sub family f member 1, atp binding cassette subfamily f member 1, abcf_1	0
abcf2	abcf2, mabc1, m abc1, abc28, atp binding cassette sub family f member 2, est133090, iron inhibited abc transporter 2, atp binding cassette subfamily f member 2, abcf_2	0
abcd4	abcd4, pmp69, p70r, abc41, pxmp1l, pxmp1 l, pmp70 related protein, peroxisomal membrane protein 69, est352188, peroxisomal membrane protein 1 like, atp binding cassette sub family d member 4, atp binding cassette subfamily d member 4	0
abce1	abce1, rli1, oabp, rns4i, huhp68, atp binding cassette sub family e member 1, atp binding cassette subfamily e member 1, 2 5 oligoadenylate binding protein, rnase l inhibitor 1, ribonuclease 4 inhibitor, abce_1	0
abcg4	abcg4, white2, atp binding cassette sub family g member 4, atp binding cassette subfamily g member 4, abc g4, abc_g4	0
abcg5	abcg5, stsl, sterolin 1, atp binding cassette subfamily g member 5, atp binding cassette sub family g member 5, abc_g5, abcg_5, abc g5	1
abcg1	abcg1, atp binding cassette subfamily g member 1, atp binding cassette sub family g member 1, abc_g1, abcg_1, abc g1	1
abcg2	abcg2, bcrp, abc transporter, breast cancer resistance protein, mxr, abcp, abct, cd338, mxr1, cdw338, atp binding cassette sub family g member 2, bmdp, urate exporter, brcp, breast cancer resistant protein, mitoxantrone resistance associated protein, placenta specific atp binding cassette transporter, atp binding cassette transporter g2, atp binding cassette subfamily g member 2, abc15, abc g2, a…	1
abcg8	abcg8, sterolin 2, atp binding cassette subfamily g member 8, atp binding cassette sub family g member 8, abcg_8, abc g8, abc_g8	1
abhd3	abhd3, abhydrolase domain containing 3, abhydrolase domain containing protein 3, labh3, lung alpha beta hydrolase 3, alpha beta hydrolase domain containing protein 3	0
abhd1	abhd1, abhydrolase domain containing 1, labh1, lung alpha beta hydrolase 1	0
abhd2	abhd2, abhydrolase domain containing 2, abhydrolase domain containing protein 2, labh2, phps1 2, lung alpha beta hydrolase 2	0
abhd6	abhd6, monoacylglycerol lipase abhd6, 2 arachidonoylglycerol hydrolase, abhydrolase domain containing 6, abhydrolase domain containing protein 6, abhd_6	0
abhd8	abhd8, abhydrolase domain containing 8	0
abhd4	abhd4, abh4, abhydrolase domain containing protein 4, abhydrolase domain containing 4, alpha beta hydrolase domain containing protein 4, protein abhd4, abhydrolasedomaincontainingprotein4	0
abhd5	abhd5, cgi 58, cgi58, abhydrolase domain containing 5, ncie2, 1 acylglycerol 3 phosphate o acyltransferase abhd5, iecn2, abhydrolase domain containing protein 5, abhd_5	1
abhd10	abhd10, flj11342, abhydrolase domain containing 10, abhydrolase domain containing protein 10, mycophenolic acid acyl glucuronide esterase mitochondrial, abhydrolasedomaincontainingprotein10, abhydrolase domain containing protein 10 mitochondrial	0
abhd11	abhd11, wbscr21, abhydrolase domain containing 11, abhydrolase domain containing protein 11, pp1226, williams beuren syndrome chromosomal region 21 protein, alpha beta hydrolase domain containing protein 11, abhydrolasedomaincontainingprotein11	1
abhd12b	abhd12b, c14orf29, abhydrolase domain containing 12b, abhydrolase domain containing protein 12b, bem46l3, c14 5314	0
abhd12	abhd12, pharc, habhd12, c20orf22, monoacylglycerol lipase abhd12, abhydrolase domain containing 12, abhydrolase domain containing protein 12, abhd12a, bem46l2, chromosome 20 open reading frame 22, abhd_12	1
abhd13	abhd13, c13orf6, abhydrolase domain containing 13, bem46l1, alpha beta hydrolase domain containing protein 13	0
abhd15	abhd15, abhydrolase domain containing protein 15, abhydrolase domain containing 15, abhydrolasedomaincontainingprotein15	1
abhd14b	abhd14b, abhydrolase domain containing 14b, abhydrolase domain containing protein 14b, protein abhd14b, hel s 299, alpha beta hydrolase domain containing protein 14b, abhydrolasedomaincontainingprotein14b	0
abhd14a	abhd14a, abhydrolase domain containing 14a, dorz1, alpha beta hydrolase domain containing protein 14a	0
abhd16a	abhd16a, bat5, hla b associated transcript 5, ng26, d6s82e, hbat5, pp199, abhydrolase domain containing protein 16a, abhydrolase domain containing 16a, abhydrolasedomaincontainingprotein16a	0
abhd16b	abhd16b, c20orf135, abhydrolase domain containing 16b	0
abhd17a	abhd17a, fam108a1, c19orf27, abhydrolase domain containing 17a	0
abhd17b	abhd17b, fam108b1, cgi 67, c9orf77, cgi67	0
abcf3	abcf3, atp binding cassette sub family f member 3, est201864, atp binding cassette subfamily f member 3, abcf_3	0
abhd18	abhd18	0
abhd17c	abhd17c, fam108c1, abhydrolase domain containing 17c, alpha beta hydrolase domain containing protein 17c	0
abi2	abi2, abi 2, abl interactor 2, abelson interactor 2, ab_i2, abi_2, ab i2	0
abi1	abi1, abi 1, e3b1, abl interactor 1, ssh3bp1, abelson interactor 1, eps8 binding protein, spectrin sh3 domain binding protein 1, nap1 binding protein, ablbp4, nap1bp, eps8 sh3 domain binding protein, abl binding protein 4, eps8bindingprotein, ab_i1, ab i1, abi_1	0
abi3	abi3, nesh, abi family member 3, abi_3	1
abitram	abitram, simiate, c9orf6, fam206a	0
abl2	abl2, abll, abelson tyrosine protein kinase 2, abelson related gene, abelson related gene protein, abelson murine leukemia viral oncogene homolog 2, tyrosine protein kinase arg, tyrosine protein kinase abl2, v abl abelson murine leukemia viral oncogene homolog 2, c abl oncogene 2 non receptor tyrosine kinase, abl proto oncogene 2 non receptor tyrosine kinase, abl_2	1
abl1	abl1, abl proto oncogene 1 non receptor tyrosine kinase, abl protooncogene 1 nonreceptor tyrosine kinase, abl_1	0
abi3bp	abi3bp, tarsh, neshbp, target of nesh sh3, abi family member 3 binding protein, nesh binding protein, abi gene family member 3 binding protein, abi gene family member 3 nesh binding protein	0
ablim1	ablim1, actin binding lim protein 1, limab1, limatin, kiaa0059, actin binding double zinc finger protein, ablim 1, actin binding lim protein family member 1, ablim_1	0
ablim3	ablim3, actin binding lim protein 3, ablim 3, actin binding lim protein family member 3, ablim_3	0
ablim2	ablim2, ablim 2, kiaa1808, actin binding lim protein 2, actin binding lim protein family member 2, ablim_2	0
abr	abr, active bcr related gene, active bcr related, active breakpoint cluster region related protein, abr activator of rhogef and gtpase	1
abo	abo, gtb, b transferase, a transferase, histo blood group b transferase, histo blood group abo system transferase, histo blood group a transferase, a3galnt, a3galt1, atransferase, histo blood group a2 transferase, btransferase, abo alpha 1 3 n acetylgalactosaminyltransferase and alpha 1 3 galactosyltransferase	1
abra	abra, actin binding rho activating protein	0
abt1	abt1, esf2, activator of basal transcription 1, habt1, tata binding protein binding protein, basal transcriptional activator, abt_1	0
abracl	abracl, costars, c6orf115, costars family protein abracl, abra c terminal like	0
abraxas1	abraxas1, fam175a, ccdc98, abra1	0
abraxas2	abraxas2	0
abtb1	abtb1, bpoz, btbd21, ankyrin repeat and btb domain containing 1	0
abtb2	abtb2, ankyrin repeat and btb domain containing 2, ankyrin repeat and btb poz domain containing protein 2	0
acaca	acaca, acac, acc1, acca, acetyl coa carboxylase 1, acetyl coa carboxylase alpha, acc alpha, acc α, acetyl coa carboxylase α, acetyl coenzyme a carboxylase alpha, acetyl coa carboxylase1, acyl coa carboxylase 1, acetyl coenzyme a carboxylase α	0
acaa1	acaa1, pthio, acetyl coenzyme a acyltransferase 1, acetyl coa acyltransferase 1, peroxisomal 3 oxoacyl coa thiolase, peroxisomal 3 oxoacyl coenzyme a thiolase, 3 ketoacyl coa thiolase peroxisomal, aca_a1, acaa_1, aca a1	0
acaa2	acaa2, acetyl coa acyltransferase, acetyl coenzyme a acyltransferase 2, acetyl coa acyltransferase 2, mitochondrial 3 oxoacyl coenzyme a thiolase, mitochondrial 3 oxoacyl coa thiolase, dsaec, aca a2, aca_a2	0
acacb	acacb, acc2, acetyl coa carboxylase 2, acc beta, acetyl coa carboxylase beta, acc β, acetyl coenzyme a carboxylase beta, acetyl coa carboxylase β, acetyl coa carxylase 2, acetyl coenzyme a carboxylase β	0
acad8	acad8, isobutyryl coa dehydrogenase, ibdh, arc42, acad 8, acyl coa dehydrogenase family member 8, activator recruited cofactor 42 kda component, acyl coenzyme a dehydrogenase family member 8, isobutyryl coa dehydrogenase mitochondrial, acad_8	0
acad10	acad10, mgc5601, acad 10, acyl coa dehydrogenase family member 10, acyl coenzyme a dehydrogenase family member 10, acad_10	0
acad11	acad11, flj12592, acyl coa dehydrogenase family member 11, acad 11, acyl coenzyme a dehydrogenase family member 11, acad_11	0
acad9	acad9, acad 9, acyl coa dehydrogenase family member 9, very long chain acyl coa dehydrogenase vlcad, acyl coa dehydrogenase family member 9 mitochondrial, acad_9	1
acadl	acadl, long chain specific acyl coa dehydrogenase mitochondrial	0
acadvl	acadvl, vlcad, acyl coa dehydrogenase very long chain	1
acads	acads, scad, acyl coa dehydrogenase short chain, acyl coa dehydrogenase c 2 to c 3 short chain, short chain specific acyl coa dehydrogenase mitochondrial, acyl coenzyme a dehydrogenase c 2 to c 3 short chain	1
acadm	acadm, mcad, medium chain acyl coa dehydrogenase, mcadd, acad1, medium chain acyl coa dehydrogenases, acyl coa dehydrogenase medium chain, medium chain acyl dehydrogenase, medium chain acyl co a dehydrogenase, medium chain acylcoa dehydrogenase, acyl coenzyme a dehydrogenase c 4 to c 12 straight chain, acyl coa dehydrogenase c 4 to c 12 straight chain, medium chain specific acyl coa dehydrogenase…	1
acadsb	acadsb, sbcad, 2 methylbutyryl coa dehydrogenase, 2 methylbutyryl coenzyme a dehydrogenase, short branched chain specific acyl coa dehydrogenase mitochondrial, acyl coenzyme a dehydrogenase short branched chain, acyl coa dehydrogenase short branched chain, 2methylbutyrylcoadehydrogenase	0
acan	acan, agg, aggrecan, aggr, agc1, sedk, aggrecans, aggrecan core protein, aggrecan 1, large aggregating proteoglycan, cspg1, aggrecan proteoglycan, cspcp, chondroitin sulfate proteoglycan 1, agcan, cartilage specific proteoglycan core protein, cspgcp, chondroitinsulfateproteoglycan1	1
acat1	acat1, mitochondrial acetoacetyl coa thiolase, acetyl coa acetyltransferase 1, acat_1	1
acap3	acap3, centb5, kiaa1716, arfgap with coiled coil ankyrin repeat and ph domains 3	0
acap2	acap2, centb2, kiaa0041, centaurin beta 2, arfgap with coiled coil ankyrin repeat and ph domains 2	0
acap1	acap1, centb1, kiaa0050, centaurin beta 1, cnt b1, cntb1, arfgap with coiled coil ankyrin repeat and ph domains 1, acap_1	0
acbd4	acbd4, flj13322, acyl coenzyme a binding domain containing 4, acyl coa binding domain containing 4	0
acat2	acat2, acetyl coa acetyltransferase 2, acat_2	1
acbd5	acbd5, acyl coa binding domain containing 5, dkfzp434a2417, acyl coa binding domain containing protein 5, kiaa1996, acyl coenzyme a binding domain containing 5	1
acbd3	acbd3, pap7, gcp60, gocap1, golph1, golgi phosphoprotein 1, golgi resident protein gcp60, golgi complex associated protein 1, acyl coenzyme a binding domain containing 3, acyl coa binding domain containing 3, acyl coa binding domain containing protein 3, peripheral benzodiazepine receptor associated protein pap7, pbr and pka associated protein 7	0
acbd6	acbd6, mgc2404, acyl coa binding domain containing protein 6, acyl coenzyme a binding domain containing 6, acyl coa binding domain containing 6	0
accsl	accsl, probable inactive 1 aminocyclopropane 1 carboxylate synthase like protein 2, 1 aminocyclopropane 1 carboxylate synthase homolog arabidopsis non functional like	0
acbd7	acbd7, acyl coa binding domain containing protein 7, acyl coa binding domain containing 7, flj38219, acyl coenzyme a binding domain containing 7	0
accs	accs, 1 aminocyclopropane 1 carboxylate synthase like protein 1	1
acer1	acer1, asah3, alkaline ceramidase 1, acer_1	0
acer2	acer2, alkaline ceramidase 2, asah3l, hacer2, alkcdase 2, n acylsphingosine amidohydrolase 3 like, alkcdase2	0
ace2	ace2, angiotensin converting enzyme 2, angiotensin i converting enzyme 2, angiotensin converting enzyme2, angiotensinconverting enzyme 2, angiotensin coverting enzyme 2, ace_2	1
acd	acd, tpp1, pip1, ptop, tint1, adrenocortical dysplasia homolog, adrenocortical dysplasia protein homolog, tin2 interacting protein 1, pot1 and tin2 organizing protein, pot1 and tin2 interacting protein, acd shelterin complex subunit and telomerase recruitment factor	1
ace	ace, angiotensin converting enzyme, dcp1, ace1, cd143, kininase ii, angiotensin i converting enzyme, angiotensin converting enzymes, angiotensin 1 converting enzyme, angiotension converting enzyme, angiotensin ii converting enzyme, dipeptidyl carboxypeptidase 1, carboxycathepsin, angiotensinogen converting enzyme, angiotensine converting enzyme, cd143 antigen, angiotensin coverting enzyme, angiot…	1
acer3	acer3, phca, aphc, alkaline ceramidase 3, alkaline phytoceramidase	0
acin1	acin1, acinus, apoptotic chromatin condensation inducer 1, kiaa0670, apoptotic chromatin condensation inducer in the nucleus, fsap152	1
ackr2	ackr2, ccbp2, chemokine binding protein 2, cmkbr9, atypical chemokine receptor 2	1
ackr1	ackr1, darc, dfy, duffy blood group, cd234, atypical chemokine receptor 1, gpfy, ccbp1, duffy antigen chemokine receptor, wbcq1, duffy blood group atypical chemokine receptor, darc ackr1	1
ache	ache, ach, acetylcholinesterase, aches, acetylcholinesterases, acetycholinesterase, n ache, arache, yt blood group, acetylcholinesterace, apoptosis related acetylcholinesterase	1
ackr4	ackr4, ccrl1, ccx ckr, ccr11, ccbp2, vshk1, ccr 11, ccxckr, atypical chemokine receptor 4, cc chemokine receptor like 1	1
acmsd	acmsd, 2 amino 3 carboxymuconate 6 semialdehyde decarboxylase, aminocarboxymuconate semialdehyde decarboxylase, picolinate carboxylase	0
ackr3	ackr3, cxcr7, rdc1, cmkor1, rdc 1, cxcr 7, atypical chemokine receptor 3, c x c chemokine receptor type 7, gpr159, cxc r7	0
acly	acly, atp citrate lyase, atp citrate synthase, atpcl, clatp	1
aco1	aco1, aconitase, aconitase 1, ireb1, irebp, ire bp 1, iron responsive element binding protein 1, soluble aconitase, irebp1, aconitase1, aconitase 1 soluble, aco_1	0
aco2	aco2, aconitase, acon, aconitase 2, icrd, aconitate hydratase mitochondrial, aconitase 2 mitochondrial, aco_2	0
acot2	acot2, mte1, pte2, zap128, acyl coa thioesterase 2, mitochondrial acyl coa thioesterase 1, pte2a, cte1a, acyl coenzyme a thioesterase 2 mitochondrial, acylcoathioesterase2	0
acod1	acod1, irg1, cis aconitate decarboxylase, immune responsive gene 1 protein, aconitate decarboxylase 1	1
acot1	acot1, ach2, cte1, cte 1, acyl coa thioesterase 1, cte i, acyl coenzyme a thioesterase 1, lach2, acylcoathioesterase1, acot_1	1
acot4	acot4, pte1b, pte2b, flj31235, pteib, acyl coa thioesterase 4, pte ib, acyl coenzyme a thioesterase 4, pte 2b, acylcoathioesterase4	0
acot6	acot6, c14orf42, acyl coa thioesterase 6, c14 5530, putative acyl coenzyme a thioesterase 6	0
acot11	acot11, them1, stard14, kiaa0707, thioesterase superfamily member 1, acyl coa thioesterase 11, bfit1, acyl coenzyme a thioesterase 11, thioesterase adipose associated, acylcoathioesterase11	0
acot7	acot7, ach1, acyl coa thioesterase 2, acyl coa thioesterase 7, cte ii, brain acyl coa hydrolase, cytosolic acyl coenzyme a thioester hydrolase, lach1, mgc1126, cteii	0
acot9	acot9, acate2, acyl coa thioesterase 9, mitochondrial acyl coa thioesterase, mt act48, cgi 16, mtact48, cgi16, acylcoathioesterase9, acyl coenzyme a thioesterase 9 mitochondrial	0
acot8	acot8, teii, thioesterase ii, pte2, pte1, palmitoyl coa hydrolase, pte 2, pte 1, peroxisomal acyl coa thioesterase, acyl coa thioesterase 8, hacteiii, hnaacte, hacte iii, acyl coenzyme a thioesterase 8, peroxisomal acyl coa thioesterase 1, acylcoathioesterase8	0
acot12	acot12, theal, cach1, cach 1, stard15, acyl coa thioesterase 12, acyl coenzyme a thioesterase 12, acylcoathioesterase12	0
acox3	acox3, brcacox, pristanoyl coa oxidase, branched chain acyl coa oxidase, brcox, peroxisomal acyl coenzyme a oxidase 3, acyl coa oxidase 3 pristanoyl, acyl coenzyme a oxidase 3 pristanoyl, acox_3	0
acox2	acox2, brcacox, bcox, thccox, acyl coa oxidase 2, branched chain acyl coa oxidase, trihydroxycoprostanoyl coa oxidase, brcox, peroxisomal branched chain acyl coa oxidase, peroxisomal acyl coenzyme a oxidase 2, acyl coa oxidase 2 branched chain, acyl coenzyme a oxidase 2 branched chain, acox_2	0
acot13	acot13, them2, thioesterase superfamily member 2, acyl coa thioesterase 13, ht012, acyl coenzyme a thioesterase 13, pnas 27, acylcoathioesterase13	0
acox1	acox1, acx1, acyl coa oxidase 1, peroxisomal acyl coenzyme a oxidase 1, palmcox, acyl coa oxidase 1 palmitoyl, acyl coenzyme a oxidase 1 palmitoyl, acox_1	1
acp2	acp2, acid phosphatase 2 lysosomal, acp_2, ac p2, ac_p2	0
acp4	acp4, acpt, testicular acid phosphatase, acid phosphatase 4, ac p4, ac_p4, acp_4	0
acp3	acp3, acpp, pacp, acp 3, acid phosphatase 3, ac_p3, ac p3, acp_3~non_prostatic_acid_phosphatase	1
acp1	acp1, lmw ptp, lmwptp, acid phosphatase 1, low molecular weight phosphotyrosine protein phosphatase, acid phosphatase 1 soluble, ac p1, acp_1, ac_p1	0
acoxl	acoxl, acyl coa oxidase like, acyl coenzyme a oxidase like, acyl coa oxidase like protein, acylcoaoxidaselikeprotein	0
acp6	acp6, lysophosphatidic acid phosphatase, lysophosphatidic acid phosphatase type 6, acid phosphatase 6 lysophosphatidic, acp_6, ac p6, ac_p6	0
acrbp	acrbp, sp32, ct23, oy tes 1, acrosin binding protein, proacrosin binding protein sp32, oytes1, cancer testis antigen oy tes 1, cancer testis antigen 23	0
acp5	acp5, tartrate resistant acid atpase, acid phosphatase 5 tartrate resistant, acp_5	1
acp7	acp7, acp_7	0
acr	acr, acrosin, proacrosin, preproacrosin, acrosin light and heavy chain prepropeptide	1
acsbg2	acsbg2, acyl coa synthetase bubblegum family member 2, bubblegum related protein, long chain fatty acid coa ligase acsbg2	0
acrv1	acrv1, sp 10, sp10, acrosomal vesicle protein 1, acrosomal protein sp 10, spaca2, d11s4365	1
acsf2	acsf2, acyl coa synthetase family member 2, acyl coa synthetase family member 2 mitochondrial, acsf_2	0
acsbg1	acsbg1, bubblegum, lipidosin, gr lacs, kiaa0631, acyl coa synthetase bubblegum family member 1, long chain fatty acid coa ligase acsbg1	0
acsf3	acsf3, acyl coa synthetase family member 3, acsf_3	0
acsl5	acsl5, acs5, facl5, acyl coa synthetase long chain family member 5, lacs5, lacs 5, long chain fatty acid coa ligase 5, long chain acyl coa synthetase 5, fatty acid coenzyme a ligase long chain 5	0
acsl1	acsl1, lacs2, facl2, acyl coa synthetase long chain family member 1, facl1, long chain fatty acid coa ligase 1, long chain acyl coa synthetase 2, long chain fatty acid coa ligase 2, lacs 2, long chain fatty acid coenzyme a ligase 1, palmitoyl coa ligase 1, palmitoyl coa ligase 2, fatty acid coenzyme a ligase long chain 1, acsl_1	1
acsl4	acsl4, facl4, lacs4, acyl coa synthetase long chain family member 4, mrx63, long chain fatty acid coa ligase 4, lacs 4, acsl_4	1
acsl6	acsl6, acs2, lacs2, facl6, lacs6, lacs5, acyl coa synthetase long chain family member 6, lacs 6, kiaa0837, long chain acyl coa synthetase 6, long chain fatty acid coa ligase 6, fatty acid coenzyme a ligase long chain 6, acsl_6	0
acsl3	acsl3, acs3, facl3, acyl coa synthetase long chain family member 3, lacs 3, lacs3, long chain acyl coa synthetase 3, long chain fatty acid coa ligase 3, fatty acid coenzyme a ligase long chain 3, acsl_3	0
acsm2b	acsm2b, acsm2, hxma, hxm a, acyl coa synthetase medium chain family member 2b, acyl coenzyme a synthetase acsm2b mitochondrial	0
acsm2a	acsm2a, acsm2, acyl coa synthetase medium chain family member 2a	0
acsm3	acsm3, acyl coa synthetase medium chain family member 3, sa hypertension associated homolog, acyl coenzyme a synthetase acsm3 mitochondrial	0
acsm1	acsm1, macs1, bucs1, acyl coa synthetase medium chain family member 1, acs_m1, acs m1	0
acsm4	acsm4, acyl coa synthetase medium chain family member 4	0
acss3	acss3, flj21963, acyl coa synthetase short chain family member 3, acyl coa synthetase short chain family member 3 mitochondrial	0
acsm5	acsm5, acyl coa synthetase medium chain family member 5, acyl coenzyme a synthetase acsm5 mitochondrial	0
acsm6	acsm6, acyl coa synthetase medium chain family member 6, acyl coenzyme a synthetase acsm6 mitochondrial	0
acss2	acss2, acyl coa synthetase, acetyl coa synthetase, acetyl coa synthase, acyl coa synthetases, acecs, acas2, acyl coa synthetase short chain family member 2, acetyl co a synthetase, acylcoa synthetase, acyl coa synthethase, acyl co a synthetase, acetyl coa synthetase short chain family member 2, acetyl coenzyme a synthetase cytoplasmic	1
acss1	acss1, acetyl coa synthetase 2, acas2l, acyl coa synthetase short chain family member 1, acyl coa synthetase 2, acetyl coa synthase 2, acetyl coenzyme a synthetase 2 like mitochondrial	0
actbl2	actbl2, beta actin like protein 2, kappa actin, κ actin, actin beta like 2	0
actb	actb, actin beta, actin β, ps1tp5bp1, actin cytoplasmic 1, brws1, beta cytoskeletal actin	0
acta1	acta1, mpfd, alpha actin 1, nem3, α actin 1, cftd1, actin alpha skeletal muscle, actin alpha 1 skeletal muscle, acta_1	0
acta2	acta2, actin alpha 2 smooth muscle, acta_2	1
actc1	actc1, actc, α cardiac actin, alpha cardiac actin, cmd1r, actin alpha cardiac muscle 1, actin alpha cardiac muscle, actc_1	1
actl7a	actl7a, actin like 7a, actin like protein 7a	0
actg2	actg2, actin gamma 2 smooth muscle	0
actg1	actg1, γ actin, gamma actin, dfna20, dfna26, actin gamma 1, actin cytoplasmic 2, hel 176	0
actl6a	actl6a, baf53a, baf53, brg1 associated factor, actin like 6a, actl6, actin like protein 6a, actin related protein baf53a, brg1 associated factor 53a, ino80k	0
actl6b	actl6b, baf53b, actin like 6b, actin like 6, actin like protein 6b	1
actl8	actl8, ct57, actin like 8, actin like protein 8, cancer testis antigen 57	0
actn1	actn1, α actinin 1, alpha actinin 1, f actin cross linking protein, actinin alpha 1, non muscle alpha actinin 1, alpha actinin cytoskeletal isoform, actinin α 1, actn_1	0
actl7b	actl7b, tact1, actin like 7b, actin like protein 7b	0
actl10	actl10, actin like 10	0
actl9	actl9, actin like 9	0
actr1a	actr1a, arp1, centractin, centractin alpha, alpha centractin, α centractin, centractin α, ctrn1, centrosome associated actin homolog, actin related protein 1a, arp1 actin related protein 1 homolog a centractin alpha, arp1 actin related protein 1 homolog a, actr 1a, actr_1a	0
actr1b	actr1b, centractin beta, beta centractin, arp1 actin related protein 1 homolog b, β centractin, actin related protein 1b, arp1 actin related protein 1 homolog b centractin beta	0
actn3	actn3, actinin alpha 3, actn_3	1
actn2	actn2, actinin alpha 2, actn_2	1
actn4	actn4, alpha actinin 4, α actinin 4, actinin 4, fsgs1, actinin alpha 4, non muscle alpha actinin 4, actinin α 4, actn_4	1
actr3c	actr3c, arp3 actin related protein 3 homolog c	0
actr3	actr3, arp3, actin related protein 3, arp3 actin related protein 3 homolog, actin like protein 3	0
actr5	actr5, arp5, actin related protein 5, arp5 actin related protein 5 homolog	0
actr3b	actr3b, arp11, arp3 actin related protein 3 homolog b, actin related protein 3b	0
actr2	actr2, arp2, actin related protein 2, arp2 actin related protein 2 homolog, actin like protein 2	0
actr10	actr10, arp11, arp10, harp11, actin related protein 10 homolog, actin related protein 10	0
actr8	actr8, arp8, actin related protein 8, arp8 actin related protein 8 homolog	0
actrt1	actrt1, arp t1, actin related protein t1, arpt1	0
actrt2	actrt2, arpm2, actin related protein t2	0
actr6	actr6, arp6, cda12, actin related protein 6, actin related protein6, flj13433, arp6 actin related protein 6 homolog, harpx, harp6	0
acvr1b	acvr1b, alk4, alk 4, actrib, actr ib, activin receptor like kinase 4, activin receptor type 1b, skr2, acvrlk4, activin receptor type ib, activin a receptor type 1b, activin a receptor type ib, serine threonine protein kinase receptor r2	0
acvr1c	acvr1c, alk7, alk 7, activin receptor like kinase 7, activin receptor type 1c, actric, actr ic, activin receptor type ic, acvrlk7, activin a receptor type 1c, activin a receptor type ic	0
acvr1	acvr1, alk2, alk 2, activin receptor like kinase 2, skr1, acvrlk2, acvr1a, activin receptor type 1, activin a receptor type 1, activin a receptor type i, acv_r1, acvr_1, acv r1	0
actrt3	actrt3, arpm1, actin related protein t3	0
acvr2a	acvr2a, actriia, actrii, actr iia, activin receptor type iia, activin receptor type 2a, activin a receptor type 2a, activin a receptor type ii, activin a receptor type iia	0
acyp1	acyp1, acylphosphatase 1, acype, acylphosphatase organ common type isozyme, acyp_1	0
acy3	acy3, acy 3, aminoacylase 3, hcbp1, aspartoacylase 2, acylase iii, n acyl aromatic l amino acid amidohydrolase, hepatitis c virus core binding protein 1, acy_3	0
acvrl1	acvrl1, hht, alk1, alk 1, hht2, activin receptor like kinase 1, acvrlk1, skr3, activin a receptor type ii like 1, orw2, activin a receptor like type 1, activin a receptor type ii like kinase 1, activin a receptor type il, serine threonine protein kinase receptor r3, acvrl_1	1
acy1	acy1, acy 1, aminoacylase 1, ac y1, ac_y1, acy_1	0
acvr2b	acvr2b, actriib, actr iib, activin receptor type iib, activin receptor type 2b, htx4, activin a receptor type iib, activin a receptor type 2b, acvr 2b, acvr_2b	0
acyp2	acyp2, acylphosphatase 2, acyp, acylphosphatase muscle type isozyme, acylphosphatase 2 muscle type	0
adad2	adad2, tenrl, adenosine deaminase domain containing 2, adenosine deaminase domain containing protein 2	0
ada	ada, adenosine deaminase, ada1, a d a, adenosine aminohydrolase, adenosinedeaminase, adenosine desaminase, adenosine de aminase	1
adal	adal, adal1, adenosine deaminase like, adenosine deaminase like protein	0
adad1	adad1, tenr, testis nuclear rna binding protein, adenosine deaminase domain containing 1, adenosine deaminase domain containing protein 1	0
adam2	adam2, ct15, ph30, ph 30, fertilin beta, ftnb, adam 2, fertilin β, ph30 beta, adam metallopeptidase domain 2, fertilin subunit beta, disintegrin and metalloproteinase domain containing protein 2, cryn1, ph 30b, cryn2, ph30b, cancer testis antigen 15, adam_2	0
adam7	adam7, eapi, gp83, gp 83, adam 7, adam metallopeptidase domain 7, disintegrin and metalloproteinase domain containing protein 7, sperm maturation related glycoprotein gp 83, adam_7	0
ada2	ada2, adgf, adenosine deaminase 2, cat eye syndrome chromosome region candidate 1, ada_2, ad_a2, ad a2	1
adam9	adam9, adam 9, mcmp, mdc9, meltrin gamma, adam metallopeptidase domain 9, meltrin γ, mltng, myeloma cell metalloproteinase, cellular disintegrin related protein, disintegrin and metalloproteinase domain containing protein 9, kiaa0021, metalloprotease disintegrin cysteine rich protein 9, adam_9	0
adam8	adam8, adam 8, cd156, cd156a, adam metallopeptidase domain 8, cell surface antigen ms2, disintegrin and metalloproteinase domain containing protein 8, a disintegrin and metalloproteinase domain 8, cd156a antigen, adam_8	1
adam10	adam10, a10, kuz, adam 10, madm, cd156c, adam metallopeptidase domain 10, cdw156, mammalian disintegrin metalloprotease, kuzbanian protein homolog, disintegrin and metalloproteinase domain containing protein 10, hst18717, a disintegrin and metalloprotease domain 10, cd156c antigen, a disintegrin and metalloproteinase domain 10, adam_10	1
adam11	adam11, adam 11, adam metallopeptidase domain 11, disintegrin and metalloproteinase domain containing protein 11, metalloproteinase like disintegrin like cysteine rich protein, a disintegrin and metalloproteinase domain 11, adam_11	0
adam12	adam12, adam 12, mcmp, meltrin alpha, car10, meltrin α, adam metallopeptidase domain 12, mltn, disintegrin and metalloproteinase domain containing protein 12, mltna, mcmpmltna, metalloprotease disintegrin 12 transmembrane, adam_12	1
adam15	adam15, adam 15, metargidin, mdc 15, mdc15, adam metallopeptidase domain 15, metalloprotease rgd disintegrin protein, disintegrin and metalloproteinase domain containing protein 15, metalloproteinase like disintegrin like and cysteine rich protein 15, adam_15	1
adam17	adam17, adam 17, cd156b, tumor necrosis factor alpha converting enzyme, csvp, tumor necrosis factor α converting enzyme, adam metallopeptidase domain 17, tumour necrosis factor alpha converting enzyme, tumour necrosis factor α converting enzyme, adam_17	1
adam18	adam18, adam 18, tmdc iii, adam27, adam metallopeptidase domain 18, tmdciii, transmembrane metalloproteinase like disintegrin like and cysteine rich protein iii, adam_18	0
adam19	adam19, meltrin beta, adam 19, meltrin β, adam metallopeptidase domain 19, maddam, mltnb, fksg34, metalloprotease and disintegrin dendritic antigen marker, disintegrin and metalloproteinase domain containing protein 19, adam_19	0
adam20	adam20, adam 20, adam metallopeptidase domain 20, a disintegrin and metalloproteinase domain 20, adam_20	0
adam21	adam21, adam 21, adam metallopeptidase domain 21, adam31, disintegrin and metalloproteinase domain containing protein 21, a disintegrin and metalloproteinase domain 21, adam_21	0
adam22	adam22, mdc2, adam 22, adam metallopeptidase domain 22, metalloproteinase disintegrin adam22 3, disintegrin and metalloproteinase domain containing protein 22, metalloproteinase like disintegrin like and cysteine rich protein 2, a disintegrin and metalloproteinase domain 22, adam_22	0
adam23	adam23, mdc3, adam 23, adam metallopeptidase domain 23, mdc 3, disintegrin and metalloproteinase domain containing protein 23, metalloproteinase like disintegrin like and cysteine rich protein 3, a disintegrin and metalloproteinase domain 23, adam_23	0
adam28	adam28, mdcl, adam 28, mdc l, mdcls, emdc ii, adam metallopeptidase domain 28, mdc lm, mdc ls, emdcii, mdclm, disintegrin and metalloproteinase domain containing protein 28, metalloproteinase like disintegrin like and cysteine rich protein l, epididymial metalloproteinase like disintegrin like and cysteine rich protein ii, a disintegrin and metalloproteinase domain 28, adam_28	0
adam29	adam29, adam 29, adam metallopeptidase domain 29, ct73, svph1, disintegrin and metalloproteinase domain containing protein 29, cancer testis antigen 73, a disintegrin and metalloproteinase domain 29, adam_29	0
adam32	adam32, adam 32, adam metallopeptidase domain 32, disintegrin and metalloproteinase domain containing protein 32, a disintegrin and metalloproteinase domain 32, adam_32	0
adam30	adam30, adam 30, adam metallopeptidase domain 30, disintegrin and metalloproteinase domain containing protein 30, svph4, a disintegrin and metalloproteinase domain 30, adam_30	0
adam33	adam33, adam 33, adam metallopeptidase domain 33, a disintegrin and metalloproteinase domain 33, adam_33	0
adamdec1	adamdec1, decysin, disintegrin protease, adam dec1, adam like decysin 1, adam like protein decysin 1, adamlikeproteindecysin1, a disintegrin and metalloproteinase domain like protein decysin 1, adamdec_1	0
adamts1	adamts1, adamts 1, meth1, meth 1, adam ts 1, adam ts1, kiaa1346, adam metallopeptidase with thrombospondin type 1 motif 1, a disintegrin and metalloproteinase with thrombospondin motifs 1, adamts_1	1
adamts5	adamts5, adamts 5, aggrecanase 2, adam ts5, adamts11, admp2, admp 2, adamts 11, adam ts 11, adam ts 5, adam metallopeptidase with thrombospondin type 1 motif 5, a disintegrin and metalloproteinase with thrombospondin motifs 5, adamts_5	1
adamts2	adamts2, adamts4, adamts 4, aggrecanase 1, adamts 2, admp 1, adam ts4, admp1, adam ts 4, kiaa0688, a disintegrin and metalloproteinase with thrombospondin motifs 4, adam metallopeptidase with thrombospondin type 1 motif 4, adamts_2	1
adamts4	adamts4, adamts 4, adamts2, aggrecanase 1, adamts 2, admp 1, adam ts4, admp1, adam ts 4, kiaa0688, a disintegrin and metalloproteinase with thrombospondin motifs 4, adam metallopeptidase with thrombospondin type 1 motif 4, adamts_4	1
adamts6	adamts6, adamts 6, adam ts6, adam ts 6, adam metallopeptidase with thrombospondin type 1 motif 6, a disintegrin and metalloproteinase with thrombospondin motifs 6, adamts_6	0
adamts9	adamts9, adamts 9, kiaa1312, adam metallopeptidase with thrombospondin type 1 motif 9, adam ts9, adam ts 9, a disintegrin and metalloproteinase with thrombospondin motifs 9, adamts_9	0
adamts7	adamts7, adamts 7, adam ts7, adam ts 7, compase, dkfzp434h204, adam metallopeptidase with thrombospondin type 1 motif 7, a disintegrin and metalloproteinase with thrombospondin motifs 7, adamts_7	1
adamts8	adamts8, meth2, meth 2, adamts 8, meth 8, adam ts8, adam ts 8, flj41712, adam metallopeptidase with thrombospondin type 1 motif 8, a disintegrin and metalloproteinase with thrombospondin motifs 8, adamts_8	0
adamts10	adamts10, adamts 10, wms1, adam ts 10, adam ts10, adam metallopeptidase with thrombospondin type 1 motif 10, a disintegrin and metalloproteinase with thrombospondin motifs 10, adamts_10	0
adamts15	adamts15, adamts 15, adam ts 15, adam ts15, adam metallopeptidase with thrombospondin type 1 motif 15, a disintegrin and metalloproteinase with thrombospondin motifs 15, adamts_15	0
adamts12	adamts12, pro4389, adamts 12, adam ts12, adam ts 12, adam metallopeptidase with thrombospondin type 1 motif 12, a disintegrin and metalloproteinase with thrombospondin motifs 12, adamts_12	0
adamts14	adamts14, adamts 14, adam ts14, adam ts 14, adam metallopeptidase with thrombospondin type 1 motif 14, a disintegrin and metalloproteinase with thrombospondin motifs 14, adamts_14	0
adamts13	adamts13, ttp, adamts 13, von willebrand factor cleaving protease, vwf cleaving protease, vwf cp, vwfcp, adam ts13, c9orf8, vwf cpase, adam ts 13, dkfzp434c2322, mgc118900, mgc118899, adam metallopeptidase with thrombospondin type 1 motif 13, flj42993, a disintegrin and metalloproteinase with thrombospondin motifs 13, vwfcleavingprotease, adamts_13	1
adamts3	adamts3, adamts 3, adam ts3, kiaa0366, adam ts 3, pc ii np, hklls3, procollagen ii n proteinase, adam metallopeptidase with thrombospondin type 1 motif 3, procollagen ii amino propeptide processing enzyme, pciinp, a disintegrin and metalloproteinase with thrombospondin motifs 3, adamts_3	0
adamts17	adamts17, adamts 17, adam metallopeptidase with thrombospondin type 1 motif 17, adam ts 17, flj32769, flj16363, adam ts17, a disintegrin and metalloproteinase with thrombospondin motifs 17, adamts_17	0
adamts16	adamts16, adamts 16, adam ts16, adam ts 16, adam metallopeptidase with thrombospondin type 1 motif 16, adamts16s, a disintegrin and metalloproteinase with thrombospondin motifs 16, adamts_16	0
adamts19	adamts19, adamts 19, adam ts 19, adam metallopeptidase with thrombospondin type 1 motif 19, adam ts19, a disintegrin and metalloproteinase with thrombospondin motifs 19, adamts_19	0
adamts18	adamts18, adamts 18, mmcat, adamts21, adam ts 18, adam ts18, adam metallopeptidase with thrombospondin type 1 motif 18, a disintegrin and metalloproteinase with thrombospondin motifs 18, adamts_18	0
adamts20	adamts20, gon 1, adamts 20, gon1, adam metallopeptidase with thrombospondin type 1 motif 20, adam ts 20, adam ts20, a disintegrin and metalloproteinase with thrombospondin motifs 20, adamts_20	1
adamtsl5	adamtsl5, adamts like 5, adamtsl 5, adamtsl_5	1
adamtsl4	adamtsl4, tsrc1, adamts like 4, thrombospondin repeat containing 1, adamts like protein 4, adamtsl 4, thrombospondin repeat containing protein 1, adamtsl_4	0
adamtsl1	adamtsl1, adamts like 1, punctin, adamtsl 1, punctin 1, c9orf94, adamtsr1, adamtsl_1	0
adamtsl2	adamtsl2, adamts like 2, kiaa0605, adamtsl 2, adamtsl_2, adamts_l2, adamts l2	0
adamtsl3	adamtsl3, punctin 2, adamts like 3, kiaa1233, adamts like protein 3, adamtsl 3, punctin2, adamtsl_3	0
adap2	adap2, centa2, hsa272195, arfgap with dual ph domains 2, arf gap with dual ph domain containing protein 2, adap_2, ada_p2, ada p2	0
adap1	adap1, centa1, p42ip4, centaurin alpha 1, centaurin α 1, gcs1l, arfgap with dual ph domains 1, arf gap with dual ph domain containing protein 1, ada p1, ada_p1, adap_1	0
adarb1	adarb1, red1, adar2, dsrna adenosine deaminase, adar2b, red1 homolog rat, adar2a, drada2, double stranded rna specific editase 1, adenosine deaminase rna specific b1, rna editing deaminase 1, adar2g	0
adar	adar, adar1, adar 1, double stranded rna specific adenosine deaminase, adenosine deaminase rna specific	0
adarb2	adarb2, red2, adar3, hred2, red2 homolog rat, rna editing deaminase 2, adenosine deaminase rna specific b2, double stranded rna specific editase b2, rna dependent adenosine deaminase 3, dsrna adenosine deaminase b2	0
adat1	adat1, hadat1, trna specific adenosine deaminase 1, adenosine deaminase acting on trna, adenosine deaminase trna specific 1, adat_1	0
adat3	adat3, tad3, mrt36, adenosine deaminase trna specific 3	0
adck1	adck1, aarf domain containing kinase 1, uncharacterized aarf domain containing protein kinase 1	0
adck2	adck2, aarf, aarf domain containing kinase 2, uncharacterized aarf domain containing protein kinase 2	0
adat2	adat2, tad2, deadc1, trna specific adenosine deaminase 2, adenosine deaminase trna specific 2, adenosine deaminase trna specific 2 tad2 homolog, adat_2	0
adck5	adck5, aarf domain containing kinase 5, uncharacterized aarf domain containing protein kinase 5	0
adcy3	adcy3, ac3, adenylate cyclase 3, adenylyl cyclase 3, adenylate cyclase type 3, adenylyl cyclases 3	1
adcy1	adcy1, ac1, adenylate cyclase 1, adenylyl cyclase 1, adenylate cyclase type 1, dfnb44, adenylate cyclase 1 brain, adenylate cyclase type i	0
adcy4	adcy4, ac4, adenylate cyclase type iv, adenylate cyclase 4, adenylyl cyclase 4, adenylate cyclase type 4	0
adcy5	adcy5, ac5, adenylyl cyclase 5, adenylate cyclase type v, adenylate cyclase type 5, adenylate cyclase 5, atp pyrophosphate lyase 5	0
adcy6	adcy6, ac6, adenylyl cyclase 6, adenylate cyclase 6, adenylate cyclase type 6, lccs8	0
adcy8	adcy8, ac8, adenylate cyclase 8, adenylyl cyclase 8, adenylate cyclase type viii, adenylate cyclase type 8	0
adcy7	adcy7, adenylate cyclase 7, adenylate cyclase type vii	0
adcy9	adcy9, ac9, adenylate cyclase 9, adenylyl cyclase 9, adenylate cyclase type 9, adenylate cyclase type ix	0
adcy10	adcy10, soluble adenylyl cyclase, sacy, adenylate cyclase 10, adenylate cyclase type 10	1
adcyap1r1	adcyap1r1, pac1, pac1r, pacapr1, pacapr, pacap r 1, pacap r1, pacapri, pituitary adenylate cyclase activating polypeptide type 1 receptor, pacap receptor 1, pacap type i receptor, pituitary adenylate cyclase activating polypeptide type i receptor, pacaptypeireceptor, adcyap receptor type i	1
adcyap1	adcyap1, pacap, pituitary adenylate cyclase activating polypeptide, pituitary adenylate cyclase activating peptide, adenylate cyclase activating polypeptide 1, pituitary adenylyl cyclase activating peptide, pituitary adenylyl cyclase activating polypeptide, pituitary adenylate cyclase activating polypeptides, pituitary adenylate cyclase activating peptides, pituitray adenylate cyclase activating …	1
adgb	adgb, androglobin, c6orf103, capn16	0
add2	add2, adducin 2, adducin 2 beta, add_2	0
add3	add3, adducin 3, γ adducin, gamma adducin, adducin 3 gamma, add_3	0
add1	add1, α adducin, alpha adducin, adducin 1, erythrocyte adducin alpha subunit, adducin 1 alpha, add_1, ad_d1, ad d1	1
adgrb1	adgrb1, bai1, brain specific angiogenesis inhibitor 1, adhesion g protein coupled receptor b1	0
adgra3	adgra3, gpr125, g protein coupled receptor 125, adhesion g protein coupled receptor a3	1
adgra2	adgra2, gpr124, tem5, tumor endothelial marker 5, g protein coupled receptor 124, adhesion g protein coupled receptor a2, tumour endothelial marker 5	1
adgra1	adgra1, gpr123, adhesion g protein coupled receptor a1	0
adcy2	adcy2, ac2, adenylate cyclase 2, adenylyl cyclase 2, adenylate cyclase type 2, adenylate cyclase type ii, atp pyrophosphate lyase 2, kiaa1060, adcy_2	0
adgrd2	adgrd2, gpr144	0
adgrb3	adgrb3, bai3, brain specific angiogenesis inhibitor 3, adhesion g protein coupled receptor b3	0
adgrb2	adgrb2, bai2, adhesion g protein coupled receptor b2	0
adgrd1	adgrd1, gpr133, g protein coupled receptor 133, adhesion g protein coupled receptor d1	0
adgre1	adgre1, emr1, egf like module containing mucin like hormone receptor like 1, adhesion g protein coupled receptor e1	1
adgre3	adgre3, emr3, adhesion g protein coupled receptor e3	0
adgre5	adgre5, cd97, tm7ln1, adhesion g protein coupled receptor e5, cluster of differentiation 97	0
adgre2	adgre2, cd97, emr2, cd312, egf like module containing mucin like hormone receptor like 2, adhesion g protein coupled receptor e2	0
adgrf1	adgrf1, gpr110, g protein coupled receptor 110, adhesion g protein coupled receptor f1	0
adgrf2	adgrf2, gpr111, adhesion g protein coupled receptor f2	0
adgrf5	adgrf5, gpr116, adhesion g protein coupled receptor f5	0
adgrf3	adgrf3, adhesion g protein coupled receptor f3	0
adgrg1	adgrg1, gpr56, tm7xn1, bppr, bfpp, g protein coupled receptor 56, adhesion g protein coupled receptor g1	1
adgrf4	adgrf4, gpr115	0
adgrg2	adgrg2, gpr64, he6, g protein coupled receptor 64, adhesion g protein coupled receptor g2, human epididymis specific protein 6, epididymal protein 6	0
adgrg6	adgrg6, dreg, gpr126, g protein coupled receptor 126, vigr, ps1tp2, pr126, adhesion g protein coupled receptor g6	1
adgrg4	adgrg4, gpr112	0
adgrg5	adgrg5, gpr114, adhesion g protein coupled receptor g5	0
adgrg3	adgrg3, gpr97, pb99, adhesion g protein coupled receptor g3	0
adgrg7	adgrg7, gpr128, g protein coupled receptor 128, adhesion g protein coupled receptor g7	0
adgrl4	adgrl4, egf tm7 latrophilin related protein, adhesion g protein coupled receptor l4	0
adgrl1	adgrl1, lphn1, latrophilin 1, cirl1, cirl 1, adhesion g protein coupled receptor l1	0
adgrl2	adgrl2, lphn2, latrophilin 2, lphh1, cirl2, cirl 2, adhesion g protein coupled receptor l2	1
adgrv1	adgrv1, gpr98, mass1, ush2c, feb4, g protein coupled receptor 98, ush2b, adhesion g protein coupled receptor v1	1
adh1a	adh1a, adh1, alcohol dehydrogenase 1a	0
adh1b	adh1b, adh2, alcohol dehydrogenase 1b, adh 1b, adh1_b, adh_1b	0
adh1c	adh1c, adh3, alcohol dehydrogenase 1c, adh 1c, adh_1c	0
adh4	adh4, adh2, adh 2, alcohol dehydrogenase 4, ad_h4, adh_4, ad h4	0
adgrl3	adgrl3, lphn3, latrophilin 3, cirl3, cirl 3, adhesion g protein coupled receptor l3	1
adh7	adh7, alcohol dehydrogenase 7, alcohol dehydrogenase class 4 mu sigma chain, adh_7	0
adh6	adh6, aldehyde reductase, alcohol dehydrogenase 6, aldehyde reducatase, adh_6	0
adh5	adh5, gsnor, adh3, s nitrosoglutathione reductase, faldh, glutathione dependent formaldehyde dehydrogenase, adh 3, alcohol dehydrogenase 5, gsh fdh, alcohol dehydrogenase class 3, alcohol dehydrogenase class iii, adhx, s hydroxymethyl glutathione dehydrogenase, gshfdh, ad_h5, ad h5, adh_5	1
adhfe1	adhfe1, adh8, hydroxyacid oxoacid transhydrogenase, alcohol dehydrogenase iron containing 1, alcohol dehydrogenase iron containing protein 1, fe containing alcohol dehydrogenase 1, hydroxyacid oxoacid transhydrogenase mitochondrial	0
adi1	adi1, sip l, sipl, mtnd, mtcbp 1, feard, acireductone dioxygenase 1, ni ard, fe ard, mtcbp1, submergence induced protein like factor, aci reductone dioxygenase 1, mt1 mmp cytoplasmic tail binding protein 1, adi_1	0
adig	adig, smaf1, adipogenin, small adipocyte factor 1	0
adipoq	adipoq, adiponectin, apn, acdc, acrp30, apm1, adipo, adpn, gbp28, apm 1, adiponectins, adiponection, gelatin binding protein, adipose most abundant gene transcript 1, 30 kda adipocyte complement related protein, adiponectin precursor, gelatin binding protein 28, adipocyte complement related 30 kda protein, adipose specific collagen like factor, adiponectin c1q and collagen domain containing	1
adipor1	adipor1, adiponectin receptor 1, paqr1, cgi 45, adiponectin receptor protein 1, cgi45, progestin and adipoq receptor family member i, adipo_r1, adipo r1, adipor_1	1
adipor2	adipor2, adr2, adiponectin receptor 2, paqr2, adiponectin receptor protein 2, progestin and adipoq receptor family member ii, adipo_r2, adipo r2, adipor_2	1
adirf	adirf, apm2, c10orf116, apm 2, adipogenesis regulatory factor, adipose most abundant gene transcript 2 protein	0
adm2	adm2, am2, intermedin, adrenomedullin 2, ad m2, ad_m2, adm_2	1
adk	adk, adenosine kinase, adenosine 5 phosphotransferase	1
adm	adm, adrenomedullin, pamp, adrenomedulin, a d m, preproadrenomedullin, proadrenomedullin n 20 terminal peptide	1
adm5	adm5, adm_5	0
adnp	adnp, activity dependent neuroprotector, adnp1, activity dependent neuroprotector homeobox	1
adnp2	adnp2, kiaa0863, znf508, adnp homeobox 2, adnp homeobox protein 2, activity dependent neuroprotector homeobox protein 2, adnphomeoboxprotein2	0
adora2a	adora2a, a2ar, adenosine a2a receptor, adenosine receptor a2a, adenosine a2a receptors, adora2, adenosine 2a receptor, aa2ar, rdc8, adenosine 2a receptors, adenosine receptor subtype a2a	1
adora1	adora1, adenosine a1 receptor, adenosine receptor a1, adenosine a1 receptors, aa1r, adenosine 1 receptors, adora_1	1
adora2b	adora2b, a2br, adenosine receptor a2b, adenosine a2b receptor, adora2, adenosine a2b receptors, adenosine 2b receptor, aa2br, adora_2b, adora 2b	1
adora3	adora3, a3ar, adenosine receptor a3, adenosine a3 receptor, a3r	0
adpgk	adpgk, adp dependent glucokinase, adp gk, rbbp 35	0
adprh	adprh, arh1, adp ribosylarginine hydrolase, harh1, protein adp ribosylarginine hydrolase, adpribosylargininehydrolase	0
adprhl1	adprhl1, arh2, adp ribosylhydrolase like 1	0
adprm	adprm, adpribase mn, adp ribose cdp alcohol diphosphatase manganese dependent	0
adprs	adprs, arh3, adprhl2, adp ribosylhydrolase 3, adp ribosyl hydrolase 3, adp ribosylhydrolase like 2	0
adra1a	adra1a, alpha 1a adrenergic receptor, alpha 1a adrenoceptor, alpha 1a adrenoreceptor, adra1c, α 1a adrenoceptor, α1a adrenergic receptor, α 1a adrenergic receptor, alpha1aar, adrenergic alpha 1a receptor, adrenoceptor alpha 1a, adra1l1, α 1a adrenoreceptor, adrenergic α 1a receptor	0
adra1b	adra1b, alpha 1b adrenergic receptor, alpha 1b adrenoceptor, adra1, α1b adrenergic receptor, α 1b adrenoceptor, α 1b adrenergic receptor, alpha1bar, adrenergic alpha 1b receptor, adrenoceptor alpha 1b	0
adra1d	adra1d, alpha 1a adrenergic receptor, alpha 1d adrenergic receptor, alpha 1d adrenoreceptor, adra1, α 1a adrenergic receptor, α 1d adrenergic receptor, adrenoceptor alpha 1d, adrenergic alpha 1d receptor, adrenergic alpha 1a receptor, adra1r, adrenergic α 1a receptor, α 1d adrenoreceptor	0
adra2a	adra2a, alpha 2a adrenoceptor, α 2a adrenoceptor, α2a adrenoceptor, adrenoceptor alpha 2a, adra_2a, adra 2a	0
adra2b	adra2b, alpha 2b adrenergic receptor, alpha 2b adrenoceptor, α2b adrenergic receptor, α 2b adrenoceptor, α 2b adrenergic receptor, adrenoceptor alpha 2b, adrenergic alpha 2b receptor, adra2b adrenergic alpha 2b receptor, adra_2b, adra 2b	0
adra2c	adra2c, alpha 2c adrenergic receptor, alpha 2c adrenoceptor, alpha 2 adrenergic receptor subtype c4, α 2c adrenoceptor, α2c adrenergic receptor, α 2c adrenergic receptor, adrenergic alpha 2c receptor, adrenoceptor alpha 2c, adrenergic α 2c receptor, adra_2c, adra 2c	0
ado	ado, cysteamine dioxygenase, c10orf22, 2 aminoethanethiol dioxygenase, chromosome 10 open reading frame 22	0
adrb1	adrb1, beta 1 adrenergic receptor, β1 adrenergic receptor, beta 1 adrenoreceptor, b1ar, β 1 adrenergic receptor, β1 adrenergic receptors, β1 adrenoreceptor, adrenergic beta 1 receptor, β 1 adrenoreceptor, adrenoceptor beta 1, adrenergic β 1 receptor, adr_b_1, adrb_1	0
adrb3	adrb3, beta 3 adrenergic receptor, b3ar, β 3 adrenergic receptor, adrenoceptor beta 3, adrenergic beta 3 receptor	1
adrb2	adrb2, β2 adrenergic receptor, beta 2 adrenergic receptor, beta 2 adrenoceptor, b2ar, β 2 adrenergic receptor, beta2ar, β2 adrenergic receptors, beta 2 adrenergic receptors, adrb2r, β 2 adrenoceptor, β 2 adrenergic receptors, catecholamine receptor, adrbr, adrenoceptor beta 2, adrenoceptor β 2, adrenergic beta 2 receptor surface, adrenoceptor beta 2 surface, adrb_2	1
adrm1	adrm1, rpn13, gp110, hrpn13, adhesion regulating molecule 1, proteasomal ubiquitin receptor adrm1, rpn13 homolog, proteasome ubiquitin receptor, adrm_1	0
adss1	adss1, adssl1, adss 1, adenylosuccinate synthetase isozyme 1, adss_1	0
adsl	adsl, adenylosuccinate lyase, asase, adenylosuccinase	1
adss2	adss2, adenylosuccinate synthetase isozyme 2, adss 2, ampsase 2, imp aspartate ligase 2, ampsase2, adenylosuccinate synthetase acidic isozyme, adenylosuccinate synthase 2, adss_2	0
adtrp	adtrp, c6orf105, androgen dependent tfpi regulating protein, chromosome 6 open reading frame 105	1
aebp1	aebp1, aclp, ae binding protein 1, adipocyte enhancer binding protein 1, aortic carboxypeptidase like protein, aebindingprotein1, aebp_1	1
aen	aen, isg20l1, apoptosis enhancing nuclease, interferon stimulated exonuclease gene 20kda like 1	0
aebp2	aebp2, ae binding protein 2, adipocyte enhancer binding protein 2, zinc finger protein aebp2, aebindingprotein2	0
afap1	afap1, afap, afap 110, actin filament associated protein 1, afap110, afap_1	0
afap1l1	afap1l1, actin filament associated protein 1 like 1	0
afap1l2	afap1l2, xb130, kiaa1914, actin filament associated protein 1 like 2	0
afdn	afdn, afadin, mllt4, afadin adherens junction formation factor	0
aff1	aff1, af4, af 4, mllt2, pbm1, all1 fused gene from chromosome 4 protein, af4 fmr2 family member 1, aff_1	0
aff3	aff3, laf4, lymphoid nuclear protein related to af4, mllt2 like, mllt2like, af4 fmr2 family member 3, aff_3	0
aff4	aff4, af5q31, mcef, hspc092, af4 fmr2 family member 4, aff_4	0
aff2	aff2, fmr2, ox19, fragile x mental retardation 2, fmr2p, fragile x mental retardation 2 protein, protein fmr 2, fragile x e mental retardation syndrome protein, proteinfmr2, af4 fmr2 family member 2, af_f2, aff_2, af f2	0
afg1l	afg1l, afg1, afg1 like atpase, atpase family gene 1 homolog	0
afg3l2	afg3l2, sca28, afg3 like protein 2, spax5, afg3 atpase family gene 3 like 2, paraplegin like protein, afg3 like matrix aaa peptidase subunit 2, afg3 like aaa atpase 2	1
afmid	afmid, kynurenine formamidase, arylformamidase, probable arylformamidase	0
afp	afp, alpha fetoprotein, apf, α fetoprotein, feta, alphafetoprotein, alpha feto protein, alpha foetoprotein, alpha 1 fetoprotein, alpha fetoproteins, hpafp, alphafoetoprotein, alpha1 fetoprotein, alpha fetoglobulin, afpd, alphafeto protein, α fetoproteins, α 1 fetoprotein, alpha fetoprotien	1
afm	afm, afamin, alb2, alpha albumin, α albumin, alpha alb, α alb	1
agap1	agap1, centg2, ggap1, kiaa1099, centaurin gamma 2, agap 1, agap_1	0
aftph	aftph, aftiphilin, nbla10388	0
aga	aga, aspartylglucosaminidase, glycosylasparaginase, n 4 beta n acetylglucosaminyl l asparaginase, n4 beta n acetylglucosaminyl l asparaginase	1
agap2	agap2, centg1, ggap2, kiaa0167, agap 2, phosphoinositide 3 kinase enhancer, centaurin gamma 1, agap_2	0
agap3	agap3, crag, centg3, mrip1, centaurin gamma 3, mrip 1, agap 3, agap_3	1
agap5	agap5, ctglf2, agap 5, agap_5	0
agap4	agap4, ctglf1, agap8, mrip2, ctglf5, agap 8, agap 4, agap_4	0
agap9	agap9, ctglf6, agap 9, agap_9	0
agap6	agap6, ctglf3, agap 6, agap_6	0
agap8	agap8, agap4, ctglf1, mrip2, ctglf5, agap 8, agap 4, agap_8	0
agap10	agap10	0
agbl4	agbl4, ccp6, cytosolic carboxypeptidase 6, atp gtp binding protein like 4	0
agbl1	agbl1, fecd8, cytosolic carboxypeptidase 4, atp gtp binding protein like 1	0
agbl2	agbl2, ccp2, cytosolic carboxypeptidase 2, cytoplasmic carboxypeptidase 2, atp gtp binding protein like 2	0
agbl3	agbl3, ccp3, atp gtp binding protein like 3	0
aggf1	aggf1, vg5q, hsu84971, angiogenic factor with g patch and fha domains 1, angiogenic factor vg5q	1
agfg1	agfg1, hrb, hiv 1 rev binding protein, arfgap with fg repeats 1, arf gap domain and fg repeat containing protein 1, arf gap domain and fg repeats containing protein 1	0
agfg2	agfg2, rabr, rab r, arfgap with fg repeats 2, hiv 1 rev binding protein like protein, arf gap domain and fg repeats containing protein 2, arf gap domain and fg repeat containing protein 2	0
agbl5	agbl5, ccp5, cytosolic carboxypeptidase like protein 5, cytosolic carboxypeptidase 5, atp gtp binding protein like 5	0
ager	ager, rage, advanced glycosylation end product specific receptor, receptor for advanced glycosylation end products	1
agk	agk, mulk, acylglycerol kinase, hagk, mtdps10, multi substrate lipid kinase, hsmulk, multisubstratelipidkinase	0
agmat	agmat, agmatinase, agmatine ureohydrolase, agmatinase mitochondrial	0
agmo	agmo, tmem195, alkylglycerol monooxygenase	0
ago1	ago1, argonaute1, eif2c1, argonaute 1, eif2c, hago1, gerp95, protein argonaute 1, eif2c 1, putative rna binding protein q99, eif 2c 1, eukaryotic translation initiation factor 2c 1, argonaute risc catalytic component 1, golgi endoplasmic reticulum protein 95 kda, argonaute 1 risc catalytic component, ag_o1, ag o1, ago_1	0
agl	agl, glycogen debranching enzyme, amylo alpha 1 6 glucosidase 4 alpha glucanotransferase	0
agpat1	agpat1, 1 acylglycerol 3 phosphate o acyltransferase 1, lpaat α, lpaat alpha, lysophosphatidic acid acyltransferase alpha, 1 agpat 1, 1 acyl sn glycerol 3 phosphate acyltransferase alpha, 1 agpat1, lpaatalpha, 1agpat1, agpat_1	0
agpat2	agpat2, 1 acylglycerol 3 phosphate o acyltransferase 2, lysophosphatidic acid acyltransferase beta, lysophosphatidic acid acyltransferase β, 1 agpat 2, 1 agpat2, 1agpat2, agpat_2	1
ago4	ago4, argonaute4, eif2c4, argonaute 4, hago4, protein argonaute 4, argonaute risc catalytic component 4, kiaa1567, eif2c 4, eukaryotic translation initiation factor 2c 4, eif 2c 4, argonaute 4 risc catalytic component, ago_4	0
ago3	ago3, eif2c3, argonaute 3, hago3, argonaute3, eif2c 3, protein argonaute 3, eukaryotic translation initiation factor 2c 3, argonaute risc catalytic component 3, eif 2c 3, argonaute 3 risc catalytic component, ago_3	0
ago2	ago2, argonaute 2, argonaute2, eif2c2, hago2, casc7, protein argonaute 2, eif2c 2, eukaryotic translation initiation factor 2c 2, argonaute risc catalytic component 2, protein slicer, eif 2c 2, slicer protein, cancer susceptibility candidate 7, long intergenic non protein coding rna 980, argonaute 2 risc catalytic component, ago_2, ag o2, ag_o2	1
agpat4	agpat4, 1 acylglycerol 3 phosphate o acyltransferase 4, lysophosphatidic acid acyltransferase delta	0
agps	agps, adaps, alkylglycerone phosphate synthase, alkyl dhap synthase, adhaps, adap s, aging associated gene 5 protein, alkyldihydroxyacetonephosphate synthase peroxisomal, alkyldhapsynthase	0
agpat5	agpat5, 1 acylglycerol 3 phosphate o acyltransferase 5, 1 acyl sn glycerol 3 phosphate acyltransferase epsilon, lysophosphatidic acid acyltransferase epsilon	0
agpat3	agpat3, lpaat3, 1 acylglycerol 3 phosphate o acyltransferase 3, 1 acyl sn glycerol 3 phosphate acyltransferase gamma, lpaat γ, lpaat gamma, lpaatgamma	0
agr2	agr2, hag 2, hag2, xag 2, gob 4, anterior gradient protein 2 homolog, xag2, pdia17, anterior gradient homolog 2, secreted cement gland protein xag 2 homolog, anterior gradient 2 protein disulphide isomerase family member, agr_2	1
agr3	agr3, bcmp11, hag3, hag 3, anterior gradient protein 3, anterior gradient protein 3 homolog, anterior gradient homolog 3, breast cancer membrane protein 11, anterior gradient 3 homolog, pdia18, anterior gradient 3 protein disulphide isomerase family member, agr_3	0
agtpbp1	agtpbp1, ccp1, nna1, kiaa1035, cytosolic carboxypeptidase 1, tyrosine carboxypeptidase, condca, atp gtp binding protein 1	0
agrn	agrn, agrin, agrin proteoglycan, cmsppd	1
agrp	agrp, agouti related neuropeptide	1
agt	agt, angiotensin ii, aii, agn, angii, angiotensinogen, atn, atii, aog, angiotensin iii, angiotensin i, angiotension ii, angen, aogen, angt, anhu, angiotensinii, serpina8, serpin a8, pre angiotensinogen	1
agtr2	agtr2, at2, at2r, angiotensin ii type 2 receptor, type 2 angiotensin ii receptor, angiotensin ii type 2 receptors, angiotensin ii receptor type 2, atgr2, mrx88, agtr_2	1
agtrap	agtrap, atrap, angiotensin ii receptor associated protein, type 1 angiotensin ii receptor associated protein, angiotensin ii type i receptor associated protein	1
agtr1	agtr1, at1, at1r, agtr1a, angiotensin ii type 1 receptor, at1b, agtr1b, angiotensin type 1 receptor, atir, type 1 angiotensin ii receptor, at2r1, angiotensin ii type 1a receptor, angiotensin ii receptor type 1, angiotensin ii type 1 receptors, hat1r, angiotensin type 1 receptors, agt1r, angiotensin 2 type 1 receptor, angiotensin ii type1 receptor, agtr_1	1
agxt2	agxt2, agt 2, agt2, alanine glyoxylate aminotransferase 2, beta alanine pyruvate aminotransferase, β alanine pyruvate aminotransferase, daibat, alanine glyoxylate aminotransferase 2 mitochondrial	0
agxt	agxt, agt1, alanine glyoxylate aminotransferase, serine pyruvate aminotransferase, agxt1, alanine glyoxylate amino transferase, alanine glyoxylate and serine pyruvate aminotransferase	0
ahctf1	ahctf1, elys, protein elys, elys protein, embryonic large molecule derived from yolk sac, protein mel 28, at hook containing transcription factor 1	0
ahdc1	ahdc1, at hook dna binding motif containing protein 1, at hook dna binding motif containing 1	0
ahcyl2	ahcyl2, kiaa0828, long irbit, adenosylhomocysteinase like 2, adenosylhomocysteinase 3, putative adenosylhomocysteinase 3, s adenosylhomocysteine hydrolase like 2, longirbit	0
ahcyl1	ahcyl1, irbit, adenosylhomocysteinase like 1, putative adenosylhomocysteinase 2	0
ahcy	ahcy, sah, sahh, adenosylhomocysteinase, s adenosylhomocysteine hydrolase, s adenosyl l homocysteine hydrolase, adohcyase, s adenosyl homocysteine hydrolase, s adenosylhomocystein hydrolase, s adenosyl l homocystein hydrolase	1
ahi1	ahi1, ahi 1, jouberin, jbts3, abelson helper integration site 1, ahi_1	0
ahnak2	ahnak2, c14orf78, ahnak nucleoprotein 2, protein ahnak2	0
ahnak	ahnak, desmoyokin, ahnak nucleoprotein, mgc5395, neuroblast differentiation associated protein ahnak, ahnakrs, ahnak related, pm227	1
ahrr	ahrr, aryl hydrocarbon receptor repressor, ahr repressor, ahhr, kiaa1234, aryl hydrocarbon receptor regulator, ahrrepressor	0
ahr	ahr, aryl hydrocarbon receptor, ah receptor, aromatic hydrocarbon receptor, aryl hydrocarbon receptors, bhlhe76, ahreceptor	1
ahsa1	ahsa1, aha1, c14orf3, hspc322, activator of 90 kda heat shock protein atpase homolog 1, activator of hsp90 atpase activity 1	0
aicda	aicda, aid, aicd, activation induced cytidine deaminase, cda2, higm2, single stranded dna cytosine deaminase, activation induced cytidine deaminases	1
ahsg	ahsg, fetuin a, alpha 2 hs glycoprotein, alpha2 hs glycoprotein, α2 hs glycoprotein, fetua, α 2 hs glycoprotein, alpha 2hs glycoprotein, a2hs, a2hsg, hsga, ba alpha 2 glycoprotein, alpha2hs glycoprotein, alpha 2 z globulin, α 2hs glycoprotein	1
aida	aida, chromosome 1 open reading frame 80, axin interactor dorsalization associated protein, axin interactor dorsalization associated, axin interaction partner and dorsalization antagonist	0
ahsp	ahsp, eraf, alpha hemoglobin stabilizing protein, erythroid associated factor, α hemoglobin stabilizing protein, erythroid differentiation related factor, alpha haemoglobin stabilising protein, alpha haemoglobin stabilizing protein, erythroid differentiation associated factor	1
aif1l	aif1l, c9orf58, iba2, allograft inflammatory factor 1 like, chromosome 9 open reading frame 58	0
aifm3	aifm3, aifl, flj30473, apoptosis inducing factor 3, apoptosis inducing factor mitochondrion associated 3, apoptosis inducing factor like, apoptosis inducing factor mitochondria associated 3	0
aifm1	aifm1, pdcd8, aunx1, apoptosis inducing factor mitochondria associated 1, aifm_1	0
aifm2	aifm2, apoptosis inducing factor 2, ferroptosis suppressor protein 1, apoptosis inducing factor mitochondrion associated 2, apoptosis inducing factor mitochondria associated 2, apoptosis inducing factor homologous mitochondrion associated inducer of death, apoptosis inducing factor like mitochondrion associated inducer of death, aifm_2, aif_m2, aif m2	0
aif1	aif1, iba1, aif 1, allograft inflammatory factor 1, ionized calcium binding adapter molecule 1, aif_1	1
aim2	aim2, absent in melanoma 2, interferon inducible protein aim2, pyhin4, aim_2, ai_m2, ai m2	1
aimp1	aimp1, scye1, aminoacyl trna synthetase complex interacting multifunctional protein 1, aimp_1	1
aig1	aig1, androgen induced 1, aig 1, aig_1	0
aip	aip, xap2, ara9, aryl hydrocarbon receptor interacting protein, xap 2, x associated protein 2, fkbp37, ah receptor interacting protein, fkbp16, hbv x associated protein 2, smtphn, immunophilin homolog ara9, aryl hydrocarbon receptor associated protein 9, fk506 binding protein 37, ah receptor activated 9	1
aimp2	aimp2, jtv 1, jtv1, aminoacyl trna synthetase complex interacting multifunctional protein 2, aimp_2	0
ajap1	ajap1, shrew 1, shrew1, mot8, adherens junctions associated protein 1, transmembrane protein shrew1, ajap_1	0
ajuba	ajuba, jub, ajuba lim protein, lim domain containing protein ajuba, mgc15563, jub ajuba homolog	0
aire	aire, apeced, aps1, autoimmune regulator, apsi, aire1, apeced protein, autoimmune polyendocrinopathy candidiasis ectodermal dystrophy protein, auto immune regulator, apecedprotein	1
aipl1	aipl1, lca4, aryl hydrocarbon receptor interacting protein like 1, aryl hydrocarbon interacting protein like 1, aipl2, aipl_1	1
ajm1	ajm1, ajm 1, ajm_1	0
ak5	ak5, ak 5, adenylate kinase 5, adenylate kinase isoenzyme 5, ak_5	0
ak1	ak1, ak 1, adenylate kinase 1, adenylate kinase isoenzyme 1, atp amp phosphotransferase, a_k_1, a_k1, ak_1	0
ak4	ak4, ak3l1, adenylate kinase 3, ak 4, adenylate kinase 4, gtp amp phosphotransferase ak4 mitochondrial, adenylate kinase isoenzyme 4 mitochondrial, adenylate kinase 4 mitochondrial, ak_4	0
ak3	ak3, ak3l1, adenylate kinase 3, ak 3, adenylate kinase 3 alpha like 1, gtp amp phosphotransferase mitochondrial, gtp amp phosphotransferase ak3 mitochondrial, ak_3, a_k3	0
ak2	ak2, adenylate kinase 2, ak 2, adk2, adenylate kinase isoenzyme 2 mitochondrial, adenylate kinase 2 mitochondrial, ak_2, a_k2	0
ak7	ak7, ak 7, adenylate kinase 7, ak_7	1
ak8	ak8, c9orf98, ak 8, adenylate kinase 8, ak_8	0
ak6	ak6, cinap, hcinap, ad 004, adenylate kinase 6, coilin interacting nuclear atpase protein, adenylate kinase isoenzyme 6, ak atpase, ak_6	0
akain1	akain1	0
ak9	ak9, ak 9, c6orf199, adenylate kinase 9, adenylate kinase domain containing 1, ak_9	0
akap5	akap5, akap79, akap 79, akap75, akap 5, a kinase anchor protein 5, a kinase anchoring protein 5, akap_5	1
akap2	akap2, akap kl, akap 2, akapkl, a kinase anchoring protein 2, akap_2	0
akap1	akap1, akap121, d akap1, dakap1, s akap84, akap84, sakap84, prka1, a kinase anchoring protein 1, d akap 1, dual specificity a kinase anchoring protein 1, protein kinase a anchoring protein 1, a kinase anchor protein 1 mitochondrial, akap_1	1
akap4	akap4, akap 4, fsc1, ct99, akap82, a kinase anchor protein 4, a kinase anchoring protein 4, akap 82, prka4, protein kinase a anchoring protein 4, akap_4	1
akap3	akap3, akap110, akap 3, fsp95, a kinase anchoring protein 3, akap 110, a kinase anchor protein 3, fibrousheathin 1, a kinase anchor protein 110 kda, a kinase anchor protein 110kda, protein kinase a anchoring protein 3, akap_3	1
akap6	akap6, makap, akap100, akap 100, a kinase anchor protein 6, a kinase anchoring protein 6, akap 6, protein kinase a anchoring protein 6, akap_6	1
akap8	akap8, akap95, akap 95, a kinase anchor protein 8, akap 8, a kinase anchoring protein 8, akap_8	0
akap9	akap9, hyperion, yotiao, akap450, cg nap, akap350, akap 9, lqt11, a kinase anchor protein 9, protein yotiao, akap 450, a kinase anchoring protein 9, yotiao protein, akap 350, akap9 braf fusion protein, a kinase anchor protein 350 kda, cgnap, a kinase anchoring protein 450, centrosome and golgi localized pkn associated protein, centrosome and golgi localized protein kinase n associated protein, ak…	0
akap8l	akap8l, hap95, nakap95, a kinase anchor protein 8 like, a kinase anchoring protein 8 like	0
akap7	akap7, akap15, akap18, akap 18, a kinase anchoring protein 7, a kinase anchor protein 7 isoform gamma, akap_7	0
akap10	akap10, d akap2, dakap2, akap 10, a kinase anchoring protein 10, a kinase anchor protein 10, d akap 2, protein kinase a anchoring protein 10, a kinase anchor protein 10 mitochondrial, akap_10	0
akap14	akap14, akap28, a kinase anchor protein 14, akap 28, akap 14, akap_14	0
akap12	akap12, gravin, ssecks, akap250, src suppressed c kinase substrate, akap 12, a kinase anchor protein 12, a kinase anchoring protein 12, akap 250, myasthenia gravis autoantigen gravin, myasthenia gravis autoantigen, a kinase anchor protein 250 kda, a kinase anchor protein 250kda, akap_12	1
akap13	akap13, lbc, ha3, brx, ha 3, ht31, akap lbc, lbc oncogene, a kinase anchor protein 13, proto lbc, akap 13, lymphoid blast crisis oncogene, breast cancer nuclear receptor binding auxiliary protein, arhgef13, a kinase anchoring protein 13, akaplbc, protein kinase a anchoring protein 13, non oncogenic rho gtpase specific gtp exchange factor, prka13, akap_13	1
akap11	akap11, akap220, akap 220, a kinase anchor protein 11, akap 11, a kinase anchoring protein 11, akap_11	0
akap17a	akap17a, xe7, sfrs17a, dxys155e, cxyorf3, ccdc133, a kinase anchor protein 17a, a kinase anchoring protein 17a, prka17a, akap 17a, akap_17a	0
akirin1	akirin1, akirin 1, c1orf108, akirin_1	0
akd2	akd2, ak9, ak 9, c6orf199, adenylate kinase 9, adenylate kinase domain containing 1, akd_2	0
akip1	akip1, bca3, c11orf17, a kinase interacting protein 1, breast cancer associated gene 3, pka interacting protein	0
akirin2	akirin2, fbi1, akirin 2, fourteen three three beta interactant 1, akirin_2	1
akna	akna, at hook transcription factor, at hook transcription factor akna	0
aknad1	aknad1, c1orf62, akna domain containing 1	0
akr1a1	akr1a1, aldehyde reductase, aldr1, dihydrodiol dehydrogenase 3, aldo keto reductase family 1 member a1, aldehyde reducatase	0
akr1b10	akr1b10, aldose reductase like, aldo keto reductase family 1 member b10, aldose reductase like 1	0
akr1b1	akr1b1, aldo keto reductase family 1 member b	0
akr1b15	akr1b15, aldo keto reductase family 1 member b15	0
akr1c4	akr1c4, dd4, chdr, dd 4, chlordecone reductase, 3 alpha hsd, hakra, 3 α hsd, dihydrodiol dehydrogenase 4, aldo keto reductase family 1 member c4, 3alphahsd, mgc22581, 3 alpha hydroxysteroid dehydrogenase type i	0
akr1c2	akr1c2, aldo keto reductase family 1 member c2, dihydrodiol dehydrogenase 2, dihydrodiol dehydrogenase bile acid binding protein	0
akr1c3	akr1c3, ddx, pgfs, prostaglandin f synthase, hsd17b5, ha1753, aldo keto reductase family 1 member c3, kiaa0119, 17 beta hsd 5, chlordecone reductase homolog hakrb, 3 alpha hydroxysteroid dehydrogenase type 2, 17 beta hydroxysteroid dehydrogenase type 5, dihydrodiol dehydrogenase 3, hakrb, 3 alpha hsd type 2, prostaglandin f2α synthase, dihydrodiol dehydrogenase x, 3 alpha hydroxysteroid dehydroge…	0
akr1c1	akr1c1, 20 alpha hsd, 20 alpha hydroxysteroid dehydrogenase, ddh1, mbab, hbab, dihydrodiol dehydrogenase 1, aldo keto reductase family 1 member c1, hakrc, chlordecone reductase homolog hakrc, 2 alpha hsd, high affinity hepatic bile acid binding protein, 20 α hsd, 20 α hydroxysteroid dehydrogenase, dd1 dd2, trans 1 2 dihydrobenzene 1 2 diol dehydrogenase, dihydrodiol dehydrogenase 1 2	0
akr1d1	akr1d1, delta 4 3 ketosteroid 5 beta reductase, 3 oxo 5 beta steroid 4 dehydrogenase, aldo keto reductase family 1 member d1, 3 oxo 5 β steroid 4 dehydrogenase	0
akr1e2	akr1e2, akr1cl2, takr, loopadr, htakr, aldo keto reductase family 1 member e2	0
akr7a3	akr7a3, aflatoxin aldehyde reductase, afar2, aflatoxin b1 aldehyde reductase member 3, aldo keto reductase family 7 member a3, afb1 aldehyde reductase 2	0
akr7a2	akr7a2, ssar, succinic semialdehyde reductase, aflatoxin aldehyde reductase, ssa reductase, akr7, afar1, aflatoxin b1 aldehyde reductase member 2, aldo keto reductase family 7 member a2, aflatoxin beta1 aldehyde reductase, ssareductase	0
akt1	akt1, rac, pkb, protein kinase b, stk, pkb alpha, serine threonine protein kinase, proto oncogene c akt, protein kinase b alpha, pkbalpha, rac alpha, serine threonine protein kinases, pkb α, v akt murine thymoma viral oncogene homolog 1, prkba, rac α, protein kinases b, akt1m, cws6, protein kinase b α, akt_1, ak_t1, ak t1	1
akt1s1	akt1s1, pras40, proline rich akt1 substrate 1, akt1 substrate 1, 40 kda proline rich akt substrate	0
akt3	akt3, pkb gamma, mpph, stk 2, protein kinase b gamma, rac pk gamma, pkbg, protein kinase akt 3, pkbgamma, pkb γ, v akt murine thymoma viral oncogene homolog 3, prkbg, mpph2, protein kinase b γ, rac gamma serine threonine protein kinase, akt serine threonine kinase 3, akt_3	1
akt2	akt2, pkb, pkbβ, pkb beta, protein kinase b beta, protein kinase akt 2, pkbbeta, pkb β, rac beta, pkbb, v akt murine thymoma viral oncogene homolog 2, prkbb, protein kinase b β, hihghh, rac β, rac beta serine threonine protein kinase, akt serine threonine kinase 2, akt_2	1
aktip	aktip, ft1, akt interacting protein	0
alad	alad, aladh, aminolevulinate dehydratase, al ad, a lad, aminolevulinate dehydrase	1
alas1	alas1, alash, alas h, 5 aminolevulinate synthase 1, alas_1, ala s1, ala_s1	0
alas2	alas2, 5 aminolevulinic acid synthase 2, 5 aminolevulinate synthase 2, ala_s2, alas_2, ala s2	1
alb	alb, albumin, hsa, serum albumin, albu, pro1341, pro2619, pro2044, pro2675, pro0903, pro1708, gig42, gig20, pro0883, unq696 pro1341	1
aldh1a1	aldh1a1, aldh1 a1, aldh1_a1	1
alcam	alcam, cd166, memd, activated leukocyte cell adhesion molecule, cd166 antigen, activated leucocyte cell adhesion molecule, cluster of differentiation 166, activated leukocyte cell adhesion molecules	1
aldh1a2	aldh1a2, raldh2, raldh 2, retinaldehyde dehydrogenase 2, aldehyde dehydrogenase 1 family member a2, retinal dehydrogenase 2, raldh2 t, aldehyde dehydrogenase family 1 member a2	1
aldh1a3	aldh1a3, raldh3, aldh6, aldehyde dehydrogenase 6, raldh 3, retinaldehyde dehydrogenase 3, aldehyde dehydrogenase 1 family member a3, aldehyde dehydrogenase family 1 member a3, aldh1a6	1
aldh1l2	aldh1l2, mtfdh, flj38508, mitochondrial 10 formyltetrahydrofolate dehydrogenase, aldehyde dehydrogenase 1 family member l2, aldehyde dehydrogenase family 1 member l2, aldehyde dehydrogenase family 1 member l2 mitochondrial, 10 formyltetrahydrofolate dehydrogenase aldh1l2	0
aldh1l1	aldh1l1, fthfd, 10 formyltetrahydrofolate dehydrogenase, 10fthf, formyltetrahydrofolate dehydrogenase, 10 fthf, 10 fthfdh, aldehyde dehydrogenase 1 family member l1, cytosolic 10 formyltetrahydrofolate dehydrogenase, aldehyde dehydrogenase family 1 member l1, mer57b aldh1l1, 10fthfdh, aldh1_l1, aldh1 l1	1
aldh1b1	aldh1b1, aldh5, aldehyde dehydrogenase 5, aldhx, aldehyde dehydrogenase 1 family member b1, aldehyde dehydrogenase family 1 member b1	0
aldh2	aldh2, aldm, aldhi, aldh e2, aldh class 2, acetaldehyde dehydrogenase 2, liver mitochondrial aldh, aldehyde dehydrogenase 2 family member, aldehyde dehydrogenase mitochondrial, aldh_2	1
akr7l	akr7l, afar3, akr7a4, aldo keto reductase family 7 like, afb1 aldehyde reductase 3	0
aldh3a2	aldh3a2, sls, faldh, fatty aldehyde dehydrogenase, aldh10, aldehyde dehydrogenase 10, aldehyde dehydrogenase 3 family member a2, aldehyde dehydrogenase family 3 member a2	1
aldh3a1	aldh3a1, aldh3, aldehyde dehydrogenase 3, aldehyde dehydrogenase 3 family member a1, aldehyde dehydrogenase dimeric nadp preferring, aldehyde dehydrogenase family 3 member a1, aldehyde dehydrogenase 3 family membera1	1
aldh3b1	aldh3b1, aldh4, aldh7, aldehyde dehydrogenase 7, aldehyde dehydrogenase 3 family member b1, aldehyde dehydrogenase 3b1, aldehyde dehydrogenase family 3 member b1	0
aldh4a1	aldh4a1, p5cdh, aldh4, p5c dehydrogenase, delta 1 pyrroline 5 carboxylate dehydrogenase, δ 1 pyrroline 5 carboxylate dehydrogenase, aldehyde dehydrogenase 4 family member a1, l glutamate gamma semialdehyde dehydrogenase, aldehyde dehydrogenase family 4 member a1, l glutamate γ semialdehyde dehydrogenase, mitochondrial delta 1 pyrroline 5 carboxylate dehydrogenase, delta 1 pyrroline 5 carboxylate …	0
aldh3b2	aldh3b2, aldh8, aldehyde dehydrogenase 3 family member b2, aldehyde dehydrogenase family 3 member b2	0
aldh6a1	aldh6a1, mmsdh, aldehyde dehydrogenase 6 family member a1, aldehyde dehydrogenase family 6 member a1	0
aldh5a1	aldh5a1, ssadh, succinate semialdehyde dehydrogenase, ssdh, aldehyde dehydrogenase 5 family member a1, aldehyde dehydrogenase family 5 member a1, succinate semialdehyde dehydrogenase mitochondrial	0
aldh7a1	aldh7a1, pde, atq1, antiquitin 1, alpha aminoadipic semialdehyde dehydrogenase, p6c dehydrogenase, aldehyde dehydrogenase 7 family member a1, aldehyde dehydrogenase family 7 member a1, α aminoadipic semialdehyde dehydrogenase, alpha aasa dehydrogenase, α aasa dehydrogenase, delta1 piperideine 6 carboxylate dehydrogenease, p6cdehydrogenase	1
aldoa	aldoa, aldolase fructose bisphosphate a, fructose bisphosphate aldolase a, muscle type aldolase	0
aldh16a1	aldh16a1, mgc10204, aldehyde dehydrogenase 16 family member a1, aldehyde dehydrogenase family 16 member a1	0
aldh9a1	aldh9a1, aldh4, aldh7, aldh9, tmabadh, 4 trimethylaminobutyraldehyde dehydrogenase, tmaba dh, aldehyde dehydrogenase 9 family member a1, tmabaldh, aldehyde dehydrogenase nad	0
aldh18a1	aldh18a1, p5cs, pycs, delta 1 pyrroline 5 carboxylate synthetase, spg9, delta 1 pyrroline 5 carboxylate synthase, aldehyde dehydrogenase 18 family member a1, aldehyde dehydrogenase family 18 member a1, δ 1 pyrroline 5 carboxylate synthetase, delta1 pyrroline 5 carboxlate synthetase	0
aldh8a1	aldh8a1, aldh12, aldehyde dehydrogenase 8 family member a1, aldehyde dehydrogenase family 8 member a1	0
alg1l2	alg1l2	0
aldoc	aldoc, aldolase 3, fructose bisphosphate aldolase c, brain type aldolase, aldolase c fructose bisphosphate, aldolase fructose bisphosphate c	1
aldob	aldob, aldolase b fructose bisphosphate, aldolase fructose bisphosphate b, fructose bisphosphate aldolase b, liver type aldolase	0
alg1	alg1, hmt1, hmt 1, mannosyltransferase 1, hmat1, cdg1k, chitobiosyldiphosphodolichol beta mannosyltransferase, gdp man glcnac2 pp dolichol mannosyltransferase, hmat 1, chitobiosyldiphosphodolichol β mannosyltransferase, asparagine linked glycosylation protein 1 homolog, alg1 chitobiosyldiphosphodolichol beta mannosyltransferase, beta 1 4 mannosyltransferase, al g1, al_g1, alg_1	0
alg1l	alg1l, alg1 chitobiosyldiphosphodolichol beta mannosyltransferase like	0
alg3	alg3, dolichyl p man man 5 glcnac 2 pp dolichyl mannosyltransferase, not56l, not56 like protein, not56, cdgs4, cdgs6, d16ertd36e, carbohydrate deficient glycoprotein syndrome type iv, alg_3	0
alg5	alg5, dolichyl phosphate beta glucosyltransferase, dolichyl phosphate glucosyltransferase, dolichyl phosphate β glucosyltransferase, alg5 dolichyl phosphate beta glucosyltransferase, dolp glucosyltransferase, dolpglucosyltransferase, alg_5	0
alg6	alg6, alg_6	0
alg8	alg8, asparagine linked glycosylation 8 alpha 1 3 glucosyltransferase homolog, alg_8	0
alg2	alg2, flj14511, net38, cdgii, cdg1i, halpg2, gdp man man 1 glcnac 2 pp dolichol mannosyltransferase, asparagine linked glycosylation protein 2 homolog, alpha 1 3 1 6 mannosyltransferase alg2, alg2 alpha 1 3 1 6 mannosyltransferase, alg_2	0
alg10b	alg10b, kcr1	0
alg10	alg10, kcr1, die2, potassium channel regulator 1, alg10a, asparagine linked glycosylation protein 10 homolog a, alg_10	0
alg9	alg9, dibd1, asparagine linked glycosylation protein 9 homolog, asparagine linked glycosylation 9 alpha 1 2 mannosyltransferase homolog, alg_9	0
alg12	alg12, ecm39, halg12	0
alg11	alg11, gt8, cdg1p, alg1_1	0
alkal2	alkal2, alk and ltk ligand 2	0
alkal1	alkal1, alk and ltk ligand 1	0
alg14	alg14, mgc19780, alg14 udp n acetylglucosaminyltransferase subunit	0
alg13	alg13, glt28d1, eiee36, asparagine linked glycosylation 13 homolog, cdg1s, alg13 udp n acetylglucosaminyltransferase subunit, udp n acetylglucosamine transferase subunit alg13 homolog, putative bifunctional udp n acetylglucosamine transferase and deubiquitinase alg13, n acetylglucosaminyldiphosphodolichol n acetylglucosaminyltransferase, alg_13	0
alk	alk, anaplastic lymphoma kinase, alk tyrosine kinase receptor, cd246, alk receptor tyrosine kinase, cluster of differentiation 246	1
alkbh3	alkbh3, abh3, habh3, prostate cancer antigen 1, alpha ketoglutarate dependent dioxygenase alkb homolog 3, alkylated dna repair protein alkb homolog 3, alkb homolog 3 alpha ketoglutaratedependent dioxygenase, alkb alkylation repair homolog 3	0
alkbh1	alkbh1, alkb, dmad, abh1, dna 6ma demethylase, alkb homolog 1 histone h2a dioxygenase, alkb alkylation repair homolog 1	0
alkbh2	alkbh2, abh2, dna oxidative demethylase alkbh2, alkylated dna repair protein alkb homolog 2, alpha ketoglutarate dependent dioxygenase alkb homolog 2, alkb homolog 2 alpha ketoglutarate dependent dioxygenase, alkb alkylation repair homolog 2	0
alkbh4	alkbh4, alpha ketoglutarate dependent dioxygenase alkb homolog 4, alkb alkylation repair homolog 4	0
alkbh5	alkbh5, abh5, rna demethylase alkbh5, α ketoglutarate dependent dioxygenase alkb homolog 5, alkylated dna repair protein alkb homolog 5, alpha ketoglutarate dependent dioxygenase alkb homolog 5, alkb homolog 5 rna demethylase, alkb alkylation repair homolog 5	0
alkbh8	alkbh8, trm9, abh8, alkylated dna repair protein alkb homolog 8, alkb homologue 8, alkb alkylation repair homolog 8	0
alkbh6	alkbh6, alkb homolog 6, alkb alkylation repair homolog 6	0
allc	allc, allantoicase, allantoate amidinohydrolase	0
alkbh7	alkbh7, spata11, abh7, spermatogenesis cell proliferation related protein, spermatogenesis associated protein 11, alkb homolog 7, alkb alkylation repair homolog 7	0
alms1	alms1, kiaa0328, alstrom syndrome protein 1, alms1 centrosome and basal body associated protein	0
alox12b	alox12b, 12r lox, 12r lipoxygenase, 12rlox, arachidonate 12 lipoxygenase 12r type, epidermis type lipoxygenase 12, 12rlipoxygenase	0
alox5ap	alox5ap, arachidonate 5 lipoxygenase activating protein, mk 886 binding protein, five lipoxygenase activating protein	0
alox12	alox12, 12 lox, arachidonate 12 lipoxygenase, 12lo, 12s lipoxygenase, 12s lox, platelet type 12 lipoxygenase, platelet 12 lox, platelet type lipoxygenase 12, arachidonate 12 lipoxygenase 12s type, 12slox, 12slipoxygenase, alox_12	1
alox15	alox15, 15 lox, 12 lox, 15 lox 1, arachidonate 15 lipoxygenase, 15lox, 12lox, 15 lipoxygenase type 1, 12 15 lipoxygenase, 15 lox type 1, 15lox1, 15 lipooxygenase 1, arachidonate 12 lipoxygenase leukocyte type, alox_15	1
alox5	alox5, 5 lipoxygenase, 5 lo, 5 lox, arachidonate 5 lipoxygenase, 5lo, log5, 5lox, arachidonic acid 5 lipoxygenase, 5lpg, 5lipoxygenase, leukotriene a4 synthase, alox_5	1
alpi	alpi, alkaline phosphatase intestinal	1
alpg	alpg, alkaline phosphatase germ cell	0
alox15b	alox15b, 15 lox 2, 15 lipoxygenase 2, arachidonate 15 lipoxygenase b, 15 lox b, arachidonate 15 lipoxygenase type ii, 15lox2, arachidonate 15 lipoxygenase 2, arachidonate 15 lipoxygenase type b, arachidonate 15 lipoxygenase second type, 15loxb	1
aloxe3	aloxe3, elox, elox3, hydroperoxide isomerase, elox 3, epidermal lipoxygenase, epidermal lipoxygenase 3, arachidonate lipoxygenase 3, e lox 3, e lox, epidermis type lipoxygenase 3, epidermal lox 3, hydroperoxide isomerase aloxe3, epidermallox3	0
alpk1	alpk1, lymphocyte alpha kinase, alpha kinase 1, α kinase 1, alpha protein kinase 1, lymphocyte α kinase	0
alpp	alpp, regan isozyme, alkaline phosphatase placental	0
alpk2	alpk2, heart alpha kinase, alpha kinase 2, alpha protein kinase 2, heart alpha protein kinase	0
als2	als2, alsin, alsj, plsj, kiaa1563, als2cr6, amyotrophic lateral sclerosis 2 protein, als2 alsin rho guanine nucleotide exchange factor, als_2	1
alpk3	alpk3, alpha kinase 3, muscle alpha kinase, α kinase 3, alpha protein kinase 3	0
alpl	alpl, tnap, tnsalp, tnalp, tissue nonspecific alkaline phosphatase, tissue non specific alkaline phosphatase, ap tnap, tissue nonspecific alp, tissue non specific ap, tissue nonspecific ap, aptnap, alkaline phosphatase tissue nonspecific isozyme, liver bone kidney type alkaline phosphatase, alkaline phosphatase biomineralization associated, alkaline phosphatase liver bone kidney	1
als2cr17	als2cr17, nbeal1, als2cr16, neurobeachin like 1, neurobeachin like protein 1	0
als2cr6	als2cr6, alsin, als2, alsj, plsj, kiaa1563, amyotrophic lateral sclerosis 2 protein, als2 alsin rho guanine nucleotide exchange factor	1
als2cr16	als2cr16, nbeal1, neurobeachin like 1, als2cr17, neurobeachin like protein 1	0
als2cl	als2cl, als2 c terminal like, als2 c terminal like protein	0
als2cr14	als2cr14, ica1l, islet cell autoantigen 1 like, islet cell autoantigen 1 like protein	0
alx3	alx3, fnd, fnd1, aristaless like homeobox 3, alx homeobox 3, alx_3	0
alx4	alx4, alx homeobox 4, alx_4	0
alyref	alyref, aly, bef, thoc4, tho complex 4, tho complex subunit 4, ally of aml 1 and lef 1, aly ref, aly ref export factor	1
amacr	amacr, p504s, alpha methylacyl coa racemase, α methylacyl coa racemase, alpha methyl acyl coa racemase	1
alx1	alx1, alx homeobox 1, alx_1	1
ambn	ambn, emp, ameloblastin, enamel matrix proteins, enamel matrix protein	1
ambp	ambp, bikunin, itil, edc1, protein ambp, ambp protein, iatil, itilc, alpha 1 microglobulin bikunin precursor, α 1 microglobulin bikunin precursor	0
amdhd1	amdhd1, amidohydrolase domain containing 1, probable imidazolonepropionase, amidohydrolase domain containing protein 1	0
ambra1	ambra1, flj20294, activating molecule in beclin 1 regulated autophagy, dcaf3, autophagy and beclin 1 regulator 1, activating molecule in becn1 regulated autophagy protein 1, autophagy beclin 1 regulator 1, ambra_1	0
amd1	amd1, adometdc, s adenosylmethionine decarboxylase proenzyme, adenosylmethionine decarboxylase 1, s adenosylmethionine decarboxylase 1, amd_1	0
amdhd2	amdhd2, amidohydrolase domain containing 2, putative n acetylglucosamine 6 phosphate deacetylase	0
amelx	amelx, amgl, aih1, amgx, amelogenesis imperfecta 1, ai1e, amelogenin x linked	1
amer1	amer1, wtx, fam123b, apc membrane recruitment protein 1, family with sequence similarity 123b, adenomatous polyposis coli membrane recruitment 1	0
amer2	amer2, fam123a, family with sequence similarity 123a, apc membrane recruitment protein 2	0
amely	amely, amelogenin y linked	0
amfr	amfr, gp78, autocrine motility factor receptor, amf receptor, rnf45, amfreceptor, ring finger protein 45, e3 ubiquitin protein ligase amfr	0
amer3	amer3, fam123c, apc membrane recruitment protein 3	0
amhr2	amhr2, amh r2, amhr_2, amh_r2	1
amh	amh, mis, mullerian inhibiting substance, anti mullerian hormone, muellerian inhibiting substance, müllerian inhibiting substance, a m h, mullerian inhibiting factor, anti muellerian hormone, mllerian inhibiting substance, mullerian inhibiting substances	1
amigo1	amigo1, amigo 1, ali2, amphoterin induced protein 1, adhesion molecule with ig like domain 1, amigo_1	0
amigo2	amigo2, dega, ali1, amigo 2, amphoterin induced gene 2, adhesion molecule with ig like domain 2, alivin 1, amphoterin induced protein 2, differentially expressed in gastric adenocarcinoma, amphoterin induced gene and open reading frame 2, differentially expressed in gastric adenocarcinomas, transmembrane protein amigo2, amigo_2	0
amigo3	amigo3, amigo 3, amphoterin induced protein 3, adhesion molecule with ig like domain 3, amphoterin induced gene and open reading frame 3, amphoterin induced gene and orf 3, amigo_3	0
ammecr1	ammecr1, ammerc1	0
amn	amn, amnionless, amnionless homolog, protein amnionless, amnionless protein, amnion associated transmembrane protein	1
ammecr1l	ammecr1l, ammecr1 like, amme chromosomal region gene 1 like	0
amn1	amn1, protein amn1 homolog, antagonist of mitotic exit network 1 homolog, amn_1	0
ampd1	ampd1, myoadenylate deaminase, adenosine monophosphate deaminase 1, amp deaminase 1, skeletal muscle ampd, ampd isoform m, amp_d1, amp d1, ampd_1	0
amotl1	amotl1, jeap, angiomotin like 1, angiomotin like protein 1, junction enriched and associated protein, amot_l1, amot l1, amotl_1	0
amotl2	amotl2, lccp, angiomotin like 2, angiomotin like protein 2, kiaa0989, amot_l2, amot l2, amotl_2	0
ampd2	ampd2, adenosine monophosphate deaminase 2, amp deaminase isoform l, spg63, amp deaminase 2, adenosine monophosphate deaminase 2 isoform l, ampd_2	0
amph	amph, amphiphysin, amph1, amphiphysin i	1
ampd3	ampd3, adenosine monophosphate deaminase 3, amp deaminase 3, amp deaminase isoform e, erythrocyte amp deaminase, erythrocyte specific amp deaminase	1
amt	amt, gcvt, aminomethyltransferase, gcst, glycine cleavage system t protein, glycine cleavage system protein t, aminomethyltransferase mitochondrial	1
amtn	amtn, amelotin	1
amy1b	amy1b, amylase alpha 1b, amy_1b, amy 1b	0
amy1a	amy1a, amy1, glycogenase, alpha amylase 1, α amylase 1, amylase alpha 1a, amy_1a, amy 1a	0
amy1c	amy1c, amylase alpha 1c, amy_1c, amy 1c	0
amy2a	amy2a, pancreatic α amylase, pancreatic alpha amylase, amy2, amylase alpha 2a, amylase α 2a, amy_2a, amy 2a	0
amy2b	amy2b, amy2, alpha amylase 2b, amylase alpha 2b, amy_2b, amy 2b	0
amz1	amz1, archaemetzincin 1, archaelysin family metallopeptidase 1, amz_1	0
amz2	amz2, archaemetzincins 2, archaelysin family metallopeptidase 2, archaemetzincin 2	0
anapc1	anapc1, apc1, tsg24, anaphase promoting complex subunit 1	0
anapc2	anapc2, anaphase promoting complex subunit 2	0
anapc4	anapc4, apc4, anaphase promoting complex subunit 4	0
anapc5	anapc5, apc5, anaphase promoting complex subunit 5	0
anapc7	anapc7, apc7, anaphase promoting complex subunit 7	0
anapc13	anapc13, swm1, apc13, anaphase promoting complex subunit 13	0
anapc10	anapc10, doc1, apc10, anaphase promoting complex subunit 10	0
anapc11	anapc11, apc11, apc11p, anaphase promoting complex subunit 11, apc11 anaphase promoting complex subunit 11 homolog	0
anapc15	anapc15, apc15, anaphase promoting complex subunit 15	0
ang	ang, angiogenin, rnase 5, rnase5, ribonuclease 5, angiogenin ribonuclease rnase a family 5, ribonuclease a family member 5	1
anapc16	anapc16, c10orf104, apc16, anaphase promoting complex subunit 16, chromosome 10 open reading frame 104	0
angel1	angel1, kiaa0759, angel homolog 1, ccr4e, angel_1	0
amot	amot, angiomotin, kiaa1071, angiomotin p130 isoform	1
angel2	angel2, ccr4d, angel homolog 2, protein angel homolog 2	0
angpt4	angpt4, ang4, ang 4, angiopoietin 4, angiopoietin 3, angpt3, angpt_4	0
angpt1	angpt1, angiopoietin 1, ang 1, ang1, agp1, agpt, angiopoietin1, angp1, angpt_1	1
angpt2	angpt2, ang 2, ang2, angiopoietin 2, tie2 ligand, agpt2, angiopoietin 2a, angiopoietin 2b, angpt_2	1
angptl1	angptl1, ang3, ang 3, angiopoietin 3, angiopoietin like 1, angy, angpt3, angiopoietin related protein 1, angiopoietin like protein 1, unq162, angptl_1	0
angptl6	angptl6, angiopoietin like 6, angiopoetin like 6, angptl_6	0
angptl5	angptl5, angiopoietin like 5, angiopoietin like protein 5, angptl_5	0
angptl2	angptl2, angiopoietin like 2, angiopoietin like protein 2, angiopoietin related protein 2, angptl_2	1
angptl3	angptl3, angiopoietin like 3, angiopoietin related protein 3, angiopoietin like protein 3, angiopoietin 5, ang 5, angpt5, ang5, anl3, angptl_3	1
angptl4	angptl4, nl2, angiopoietin like 4, fiaf, arp4, angiopoietin like protein 4, pgar, fasting induced adipose factor, angiopoietin related protein 4, hfarp, pp1158, pparg angiopoietin related protein, psec0166, hepatic fibrinogen angiopoietin related protein, unq171 pro197, angpt_l4, angptl_4, angpt l4	1
anhx	anhx, anomalous homeobox	0
angptl8	angptl8, pro1185, betatrophin, lipasin, rifl, c19orf80, td26, angiopoietin like protein 8, angiopoietin like 8, hepatocellular carcinoma associated protein td26, chromosome 19 open reading frame 80, hepatocellular carcinoma associated gene td26, pvpa599, refeeding induced fat and liver protein, angptl_8	1
ank1	ank1, ankyrin 1, ank 1, ankyrin r, erythrocyte ankyrin, ankyrin 1 erythrocytic, ank_1	1
angptl7	angptl7, cdt6, angiopoietin like 7, angx, angiopoietin related protein 7, angiopoietin like protein 7, angptl_7	0
ank2	ank2, ankb, ankyrin b, ankyrin 2, lqt4, brain ankyrin, ank 2, non erythroid ankyrin, ankyrin 2 neuronal, ank_2	1
ank3	ank3, ankyrin g, ankyrin 3, ank 3, ankyrin 3 node of ranvier, ank_3	1
ankdd1b	ankdd1b, ankyrin repeat and death domain containing 1b	0
ankef1	ankef1, ankrd5, ankyrin repeat domain containing protein 5, ankyrin repeat and ef hand domain containing protein 1, ankyrin repeat and ef hand domain containing 1	0
ankar	ankar, ankyrin and armadillo repeat containing, ankyrin and armadillo repeat containing protein	0
ankdd1a	ankdd1a, ankyrin repeat and death domain containing 1a, ankyrin repeat and death domain containing protein 1a	0
ankfn1	ankfn1, ankyrin repeat and fibronectin type iii domain containing 1	0
ankib1	ankib1, kiaa1386, ankyrin repeat and ibr domain containing 1	0
ankfy1	ankfy1, rabankyrin 5, ankhzn, ankyrin repeat and fyve domain containing 1, ankyrin repeat and fyve domain containing protein 1	0
ankh	ankh, ank, ccal2, cppdd, progressive ankylosis protein homolog, ankylosis progressive homolog, ankh inorganic pyrophosphate transport regulator	1
ankhd1	ankhd1, mask1, ankyrin repeat and kh domain containing 1, vbarp, multiple ankyrin repeats single kh domain, ankyrin repeat and kh domain containing protein 1, hiv 1 vpr binding ankyrin repeat protein	0
ankmy2	ankmy2, ankyrin repeat and mynd domain containing 2, zmynd20, ankyrin repeat and mynd domain containing protein 2	0
ankle2	ankle2, lem4, kiaa0692, lemd7, ankyrin repeat and lem domain containing protein 2, ankyrin repeat and lem domain containing 2, ankle_2	0
ankle1	ankle1, lem3, ankrd41, flj39369, ankyrin repeat and lem domain containing 1, lemd6, ankyrin repeat and lem domain containing protein 1	0
ankk1	ankk1, pkk2, sgk288, x kinase, ankyrin repeat and kinase domain containing 1, ankyrin repeat and protein kinase domain containing protein 1, xkinase, ankk_1	0
ankmy1	ankmy1, ankyrin repeat and mynd domain containing 1, ankyrin repeat and mynd domain containing protein 1	0
ankra2	ankra2, rfxank like protein 2, ankyrin repeat family a protein 2, ankyrin repeat family a member 2	0
ankrd2	ankrd2, arpp, ankyrin repeat domain 2, ankyrin repeat domain containing protein 2, ankrd_2	1
ankrd7	ankrd7, tsa806, ankyrin repeat domain 7	0
ankrd6	ankrd6, diversin, ankyrin repeat domain 6, diego homolog, ankyrin repeat domain containing protein 6	0
ankrd1	ankrd1, carp, c 193, cardiac ankyrin repeat protein, c193, ankyrin repeat domain 1, alrp, ankyrin repeat domain containing protein 1, cytokine inducible nuclear protein, mcarp, cardiac ankyrin repeated protein, ha1a2, cvarp, ankrd_1	1
ankrd10	ankrd10, ankyrin repeat domain 10, ankyrin repeat domain containing protein 10	0
ankrd12	ankrd12, ankyrin repeat domain 12, anco2, anco 2, ankyrin repeat domain containing protein 12	0
ankrd9	ankrd9, ankyrin repeat domain 9, ankyrin repeat domain containing protein 9	0
ankrd11	ankrd11, anco1, ankyrin repeat domain 11, lz16, anco 1, ankyrin repeat domain containing protein 11, nasopharyngeal carcinoma susceptibility protein, ankyrin repeat containing cofactor 1	0
ankrd13a	ankrd13a, ankrd13, ankyrin repeat domain 13a	0
ankrd16	ankrd16, ankyrin repeat domain 16, ankyrin repeat domain containing protein 16	0
ankrd13b	ankrd13b, ankyrin repeat domain 13b	0
ankrd14	ankrd14, anks6, samcystin, pkdr1, samd6, nphp16, sterile alpha motif domain containing 6, ankyrin repeat and sterile alpha motif domain containing 6, ankyrin repeat and sam domain containing protein 6	0
ankrd13c	ankrd13c, ankyrin repeat domain 13c, ankyrin repeat domain containing protein 13c	0
ankrd13d	ankrd13d, ankyrin repeat domain containing protein 13d, ankyrin repeat domain 13 family member d	0
ankrd20a1	ankrd20a1, ankrd20a, ankyrin repeat domain containing protein 20a1, ankyrin repeat domain 20 family member a1	0
ankrd17	ankrd17, mask2, gtar, ny br 16, ankyrin repeat domain 17, ankyrin repeat domain containing protein 17, nybr16	0
ankrd22	ankrd22, ankyrin repeat domain 22, mgc22805, ankyrin repeat domain containing protein 22	0
ankrd18b	ankrd18b, ankyrin repeat domain 18b, ankyrin repeat domain containing protein 18b	0
ankrd18a	ankrd18a, ankyrin repeat domain 18a, ankyrin repeat domain containing protein 18a	0
ankrd24	ankrd24, ankyrin repeat domain 24, ankyrin repeat domain containing protein 24	0
ankrd27	ankrd27, varp, ankyrin repeat domain 27, vps9 ankyrin repeat protein, ankyrin repeat domain containing protein 27	1
ankrd26	ankrd26, thc2, ankyrin repeat domain 26, ankyrin repeat domain containing protein 26	1
ankrd28	ankrd28, kiaa0379, pitk, ankyrin repeat domain 28, pp6 ars a, phosphatase interactor targeting k protein, serine threonine protein phosphatase 6 regulatory ankyrin repeat subunit a, pp6arsa	0
ankrd23	ankrd23, darp, ankyrin repeat domain 23, marp3, diabetes related ankyrin repeat protein, ankyrin repeat domain containing protein 23	0
ankrd30bl	ankrd30bl, ankyrin repeat domain 30b like	0
ankrd30a	ankrd30a, ny br 1, ankyrin repeat domain 30a, nybr1, breast cancer antigen ny br 1, ankyrin repeat domain containing protein 30a	0
ankrd29	ankrd29, ankyrin repeat domain 29, ankyrin repeat domain containing protein 29	0
ankrd31	ankrd31, ankyrin repeat domain 31, ankyrin repeat domain containing protein 31	0
ankrd30b	ankrd30b, ankyrin repeat domain 30b	0
ankrd34c	ankrd34c, ankyrin repeat domain 34c	0
ankrd33	ankrd33, panky, ankyrin repeat domain 33	0
ankrd34b	ankrd34b, dp58, ankyrin repeat domain 34b	0
ankrd34a	ankrd34a, ankrd34, ankyrin repeat domain 34a, ankyrin repeat domain containing protein 34a	0
ankrd33b	ankrd33b, ankyrin repeat domain 33b, ankyrin repeat domain containing protein 33b	0
ankrd37	ankrd37, ankyrin repeat domain 37, ankyrin repeat domain containing protein 37	0
ankrd36b	ankrd36b, kiaa1641, ankyrin repeat domain 36b, ankyrin repeat domain containing protein 36b	0
ankrd36c	ankrd36c, ankyrin repeat domain containing protein 36c, ankyrin repeat domain 36c	0
ankrd36	ankrd36, kiaa1641, ankyrin repeat domain 36	0
ankrd35	ankrd35, flj25124, ankyrin repeat domain 35, ankyrin repeat domain containing protein 35	0
ankrd42	ankrd42, flj37874, ankyrin repeat domain 42, several ankyrin repeat protein, ankyrin repeat domain containing protein 42	0
ankrd44	ankrd44, ankyrin repeat domain 44	0
ankrd39	ankrd39, ankyrin repeat domain 39, ankyrin repeat domain containing protein 39	0
ankrd40cl	ankrd40cl	0
ankrd40	ankrd40, ankyrin repeat domain 40, ankyrin repeat domain containing protein 40	0
ankrd50	ankrd50, ankyrin repeat domain 50, ankyrin repeat domain containing protein 50	0
ankrd46	ankrd46, anks, ankyrin repeat domain 46, ankyrin repeat domain containing protein 46, ank s, ankyrin repeat small protein	0
ankrd45	ankrd45, ankyrin repeat domain 45, ankyrin repeat domain containing protein 45	0
ankrd49	ankrd49, ankyrin repeat domain 49, ankyrin repeat domain containing protein 49	0
ankrd52	ankrd52, ankyrin repeat domain 52, flj34236, ankyrin repeat domain containing protein 52, serine threonine protein phosphatase 6 regulatory ankyrin repeat subunit c	0
ankrd53	ankrd53, flj12056, ankyrin repeat domain 53, ankyrin repeat domain containing protein 53	0
ankrd60	ankrd60, ankyrin repeat domain 60, ankyrin repeat domain containing protein 60	0
ankrd61	ankrd61, ankyrin repeat domain 61	0
ankrd54	ankrd54, liar, ankyrin repeat domain 54, ankyrin repeat domain containing protein 54, lyn interacting ankyrin repeat protein	0
ankrd66	ankrd66	0
ankrd65	ankrd65	0
ankrd62	ankrd62, ankyrin repeat domain containing protein 62, ankyrin repeat domain 62	0
ankrd63	ankrd63, ankyrin repeat domain 63, ankyrin repeat domain containing protein 63	0
ankrd55	ankrd55, flj11795, ankyrin repeat domain 55, ankyrin repeat domain containing protein 55	0
anks4b	anks4b, harmonin interacting ankyrin repeat containing protein, ankyrin repeat and sterile alpha motif domain containing 4b	0
anks3	anks3, ankyrin repeat and sterile alpha motif domain containing 3, ankyrin repeat and sam domain containing protein 3	0
anks1a	anks1a, odin, kiaa0229, anks1, ankyrin repeat and sam domain containing protein 1a, ankyrin repeat and sterile alpha motif domain containing 1a, ankyrin repeat and sam domain containing 1	0
anks1b	anks1b, aida 1, aida1, cajalin 2, anks2, ankyrin repeat and sterile alpha motif domain containing 1b, ankyrin repeat and sterile alpha motif domain containing protein 1b, cajalin2	0
anks6	anks6, samcystin, pkdr1, samd6, nphp16, sterile alpha motif domain containing 6, ankrd14, ankyrin repeat and sterile alpha motif domain containing 6, ankyrin repeat and sam domain containing protein 6	0
ano1	ano1, tmem16a, cacc, dog1, anoctamin 1, calcium activated chloride channel, transmembrane protein 16a, flj10261, taos2, oraov2, oral cancer overexpressed 2, tumor amplified and overexpressed sequence 2, discovered on gastrointestinal stromal tumors protein 1, anoctamin 1 calcium activated chloride channel, ano_1	1
anln	anln, scraps, anillin, scra, anillin actin binding protein	1
ankub1	ankub1, ankyrin repeat and ubiquitin domain containing 1	0
ankzf1	ankzf1, vms1, znf744, ankyrin repeat and zinc finger domain containing 1	0
ano2	ano2, tmem16b, anoctamin 2, c12orf3, transmembrane protein 16b, anoctamin 2 calcium activated chloride channel, ano_2	1
ano6	ano6, tmem16f, anoctamin 6, transmembrane protein 16f	1
ano3	ano3, tmem16c, c11orf25, anoctamin 3, dyt23, transmembrane protein 16c, ano_3	0
ano4	ano4, tmem16d, anoctamin 4	0
ano5	ano5, tmem16e, gdd1, lgmd2l, anoctamin 5, lgmdr12, transmembrane protein 16e	1
ano7	ano7, ngep, tmem16g, anoctamin 7, d tmpp, new gene expressed in prostate, dtmpp	0
ano9	ano9, tmem16j, anoctamin 9, tp53i5	0
ano8	ano8, tmem16h, anoctamin 8	0
ano10	ano10, tmem16k, scar10, anoctamin 10, transmembrane protein 16k	0
anos1	anos1, kal1, anosmin 1, kal 1, admlx, kalig 1, anosmin1, kalig1, kallmann syndrome protein, wfdc19, adhesion molecule like x linked, kallmann syndrome interval gene 1, wap four disulfide core domain 19	1
anp32a	anp32a, pp32, mapm, i1pp2a, c15orf1, acidic nuclear phosphoprotein 32 family member a, anp32_a	0
anp32b	anp32b, ssp29, acidic leucine rich nuclear phosphoprotein 32 family member b, phapi2, acidic protein rich in leucines, acidic nuclear phosphoprotein 32 family member b, putative hla dr associated protein i 2	0
anpep	anpep, alanyl aminopeptidase membrane	0
anp32e	anp32e, lanp l, lanp like protein, lanpl, mgc5350, acidic leucine rich nuclear phosphoprotein 32 family member e, acidic nuclear phosphoprotein 32 family member e	0
anp32d	anp32d, pp32r2, acidic nuclear phosphoprotein 32 family member d, acidic leucine rich nuclear phosphoprotein 32 family member d	0
antkmt	antkmt, fam173a, family with sequence similarity 173 member a, protein fam173a, ant kmt	0
antxrl	antxrl, anthrax toxin receptor like, antxr like	0
anxa1	anxa1, annexin a1, annexin 1, anx1, lpc1, ann1, annexin1, annexin i, lipocortin i, calpactin ii, annexina1, phospholipase a2 inhibitory protein, chromobindin 9, epididymis secretory sperm binding protein, anx a1, anx_a1, anxa_1	1
antxr1	antxr1, tem8, gapo, tumor endothelial marker 8, anthrax toxin receptor 1, tumour endothelial marker 8, flj10601, antxr cell adhesion molecule 1, antxr_1	1
antxr2	antxr2, cmg2, jhf, atr2, cmg 2, anthrax toxin receptor 2, capillary morphogenesis protein 2, capillary morphogenesis gene 2 protein, antxr cell adhesion molecule 2, antxr_2	0
anxa2	anxa2, p36, annexin a2, annexin ii, anx2, annexin 2, annexina2, lipocortin ii, lpc2, pap iv, chromobindin 8, anx2l4, cal1h, lpc2d, placental anticoagulant protein iv, calpactin 1 heavy chain, papiv, calpactin i heavy chain, calpactin i heavy polypeptide, anx a2, anxa_2, anx_a2	1
anxa3	anxa3, annexin a3, anx3, annexin iii, lipocortin iii, annexin 3, anx a3, anx_a3	0
anxa2r	anxa2r, c5orf39, annexin ii receptor, annexin a2 receptor, annexin 2 receptor	0
anxa5	anxa5, annexin a5, annv, annexin 5, endonexin ii, anxv, anx5, anchorin cii, lipocortin v, vascular anticoagulant alpha, placental anticoagulant protein i, vascular anticoagulant α, rprgl3, placental anticoagulant protein 4, calphobindin i, anx_a5, anxa_5, anx a5	1
anxa6	anxa6, annexin a6, annexin vi, annexin 6, anx6, cpbii, chromobindin 20, calphobindin ii, 67 kda calelectrin, cpb ii, lipocortin vi, anx a6, anx_a6	1
anxa4	anxa4, papii, annexin iv, annexin a4, pap ii, annexin 4, anx4, pp4 x, lipocortin iv, endonexin i	0
anxa7	anxa7, synexin, anx7, annexin a7, annexin vii, annexin 7	1
anxa8l1	anxa8l1, anxa8l2, annexin a8 like 1	0
anxa8	anxa8, annexin a8, annexin viii, annexin 8, anx8	0
anxa8l2	anxa8l2, anxa8l1, annexin a8 like 1	0
anxa11	anxa11, annexin a11, annexin xi, annexin 11, anx11, 56 kda autoantigen, epididymis secretory sperm binding protein, anxa1_1	0
anxa13	anxa13, annexin a13, anx13, annexin 13, intestine specific annexin, anxa1_3	0
anxa9	anxa9, annexin a9, pemphaxin, annexin 9, annexin 31	0
anxa10	anxa10, annexin a10, annexin 10, anx14	0
aoah	aoah, acyloxyacyl hydrolase, acyloxyacyl hydroxylase	1
aopep	aopep, c9orf3, chromosome 9 open reading frame 3, aminopeptidase o, c90rf3	0
aoc3	aoc3, vap 1, ssao, vascular adhesion protein 1, vap1, semicarbazide sensitive amine oxidase, copper amine oxidase, hpao, copper amine oxidases, membrane primary amine oxidase, semicarbazide sensitive amine oxidases, amine oxidase copper containing 3, ao c3, ao_c3, aoc_3	1
aoc1	aoc1, abp1, diamine oxidase, dao1, histaminase, amiloride binding protein 1, diaminooxidase, amiloride sensitive amine oxidase, diaminoxidase, diamineoxidase, kidney amine oxidase, amine oxidase copper containing 1, aoc_1	0
aoc2	aoc2, amine oxidase copper containing 2, aoc_2	0
aox1	aox1, aldehyde oxidase 1, aoh1, aox_1	0
ap1g1	ap1g1, ap 1 complex subunit gamma 1, gamma1 adaptin, adaptor related protein complex 1 subunit gamma 1, adaptor related protein complex 1 gamma 1 subunit	0
ap1g2	ap1g2, g2ad, ap 1 complex subunit gamma like 2, adaptor related protein complex 1 gamma 2 subunit	0
ap1ar	ap1ar, gadkin, c4orf16, ap 1 complex associated regulatory protein, adaptor related protein complex 1 associated regulatory protein	0
ap1m1	ap1m1, ap47, mu 1a, ap 1 complex subunit mu 1, μ 1a, cltnm, clapm2, adaptor related protein complex 1 mu 1 subunit	0
ap1b1	ap1b1, bam22, adtb1, ap 1 complex subunit beta 1, beta 1 adaptin, ap105a, clathrin assembly protein complex 1 beta large chain, adaptor related protein complex 1 subunit beta 1, adaptor related protein complex 1 beta 1 subunit, adaptor protein complex ap 1 subunit beta 1, golgi adaptor ha1 ap1 adaptin beta subunit	0
ap1s2	ap1s2, dc22, sigma adaptin 1b, sigma1b, mrxs5, adapter related protein complex 1 sigma 1b subunit, ap 1 complex subunit sigma 2, mrx59, adaptor related protein complex 1 sigma 2 subunit, mrxsf, adaptor related protein complex 1 subunit sigma 2, mental retardation x linked 59	0
ap1s1	ap1s1, mednik, ap19, sigma1a, ekv3, claps1, ap 1 complex subunit sigma 1a, adaptor related protein complex 1 sigma 1 subunit, sigma adaptin 1a, adaptor related protein complex 1 subunit sigma 1	0
ap2a1	ap2a1, ap 2 complex subunit alpha 1, adaptor related protein complex 2 subunit alpha 1, adaptor related protein complex 2 alpha 1 subunit, alpha adaptin a	0
ap1s3	ap1s3, ap 1 complex subunit sigma 3, adaptor related protein complex 1 sigma 3 subunit, adaptor related protein complex 1 subunit sigma 3	0
ap1m2	ap1m2, mu1b, ap 1 complex subunit mu 2, adaptor protein complex ap 1 mu 2 subunit, adaptor related protein complex 1 mu 2 subunit	0
ap3b1	ap3b1, hps2, adtb3a, ap 3 complex subunit beta 1, adaptor related protein complex 3 beta 1 subunit	1
ap2b1	ap2b1, ap 2 complex subunit beta, clapb1, ap105b, clathrin assembly protein complex 2 beta large chain, adaptor related protein complex 2 subunit beta 1, adaptor related protein complex 2 beta 1 subunit, plasma membrane adaptor ha2 ap2 adaptin beta subunit, ap2_b1, ap2 b1	0
ap2m1	ap2m1, ap50, ap 2 complex subunit mu, clathrin coat assembly protein ap50, clathrin assembly protein complex 2 medium chain, adaptor related protein complex 2 subunit mu, adaptin mu2, ap 2 mu chain, adaptor related protein complex 2 mu 1 subunit, adaptor related protein complex 2 subunit mu 1, ap2m_1	0
ap2s1	ap2s1, ap17, hhc3, ap 2 complex subunit sigma, adaptor related protein complex 2 sigma 1 subunit	0
ap2a2	ap2a2, ap 2 complex subunit alpha 2, alpha adaptin c, α adaptin c, huntingtin interacting protein j, adaptor related protein complex 2 alpha 2 subunit, adaptor related protein complex 2 subunit alpha 2, huntingtin interacting protein 9	0
ap3b2	ap3b2, ap 3 complex subunit beta 2, adaptor related protein complex 3 beta 2 subunit	0
ap3d1	ap3d1, adtd, ap 3 complex subunit delta 1, ap 3 complex subunit delta, adaptor related protein complex 3 delta 1 subunit, adaptor related protein complex 3 subunit delta 1	0
ap3m2	ap3m2, adaptor related protein complex 3 mu 2 subunit	0
ap3m1	ap3m1, ap 3 complex subunit mu 1, adapter related protein complex 3 mu 1 subunit, adaptor related protein complex 3 mu 1 subunit	0
ap3s1	ap3s1, ap 3 complex subunit sigma 1, adaptor related protein complex 3 sigma 1 subunit, adaptor related protein complex 3 subunit sigma 1	0
ap4e1	ap4e1, spg51, ap 4 complex subunit epsilon 1, adaptor related protein complex 4 epsilon 1 subunit, adaptor related protein complex 4 subunit epsilon 1, adaptor related protein complex ap 4 epsilon, ap4e_1	0
ap4s1	ap4s1, spg52, ap 4 complex subunit sigma 1, adaptor related protein complex 4 sigma 1 subunit, adaptor related protein complex 4 subunit sigma 1	0
ap4m1	ap4m1, spg50, ap 4 complex subunit mu 1, adaptor related protein complex 4 mu 1 subunit, adaptor related protein complex 4 subunit mu 1	0
ap4b1	ap4b1, spg47, ap 4 complex subunit beta 1, adaptor related protein complex 4 beta 1 subunit, adaptor related protein complex 4 subunit beta 1	0
ap3s2	ap3s2, ap 3 complex subunit sigma 2, adaptor related protein complex 3 sigma 2 subunit, adapter related protein complex 3 subunit sigma 2	0
ap5b1	ap5b1, ap 5 complex subunit beta 1, adaptor related protein complex 5 subunit beta 1	0
ap5s1	ap5s1, c20orf29, protein c20orf29, adaptor related protein complex 5 sigma 1 subunit	0
apaf1	apaf1, apaf 1, ced4, apoptotic peptidase activating factor 1, apoptotic peptidase activating factor, apa_f1, apaf_1, apa f1	1
ap5z1	ap5z1, kiaa0415, spg48, ap 5 complex subunit zeta 1, adaptor related protein complex 5 zeta 1 subunit	0
ap5m1	ap5m1, mu5, c14orf108, mudeng, mu 2 related death inducing gene, adaptor related protein complex 5 subunit mu 1, adaptor related protein complex 5 mu 1 subunit	0
apba1	apba1, x11, mint1, mint 1, x11a, x11alpha, lin10, neuron specific x11 protein, d9s411e, adaptor protein x11alpha, amyloid beta a4 precursor protein binding family a member 1, amyloid beta precursor protein binding family a member 1	0
apbb1ip	apbb1ip, riam, rarp 1, prel1, rap1 gtp interacting adaptor molecule, rap1 interacting adaptor molecule, rap1 gtp interacting adapter molecule, rarp1, prel 1, inag1	0
apba3	apba3, mint3, mint 3, x11l2, x11 like 2, amyloid beta a4 precursor protein binding family a member 3, amyloid beta precursor protein binding family a member 3	0
apbb1	apbb1, fe65, fe65 protein, protein fe65, amyloid beta a4 precursor protein binding family b member 1, amyloid beta precursor protein binding family b member 1, apbb_1	0
apba2	apba2, mint2, lin 10, x11l, mint 2, x11 like, lin10, x11 beta, x11 like protein, hst16821, d15s1518e, amyloid beta a4 precursor protein binding family a member 2, amyloid beta precursor protein binding family a member 2	0
apbb2	apbb2, fe65l1, fe65l, fe65 like, mgc35575, amyloid beta precursor protein binding family b member 2, amyloid beta a4 precursor protein binding family b member 2	0
apbb3	apbb3, fe65l2, amyloid beta a4 precursor protein binding family b member 3, amyloid beta precursor protein binding family b member 3	0
apc2	apc2, apcl, apc like, adenomatosis polyposis coli 2, adenomatous polyposis coli protein 2, adenomatous polyposis coli like, apc regulator of wnt signaling pathway 2, apclike, apc2 wnt signaling pathway regulator, apc_2, ap c2, ap_c2	1
apcdd1	apcdd1, apcdd1 protein, drapc1, adenomatosis polyposis coli down regulated 1, protein apcdd1, apc down regulated 1, apc downregulated 1, apcdd_1	0
apc	apc, dp3, apc protein, adenomatous polyposis coli apc, dp25, protein apc, wnt signaling pathway regulator, btps2, dp2 5, ppp1r46, adenomatosis polyposis coli tumor suppressor, apc regulator of wnt signaling pathway, epididymis secretory sperm binding protein, apc wnt signaling pathway regulator, proteinapc	1
apcdd1l	apcdd1l, adenomatosis polyposis coli down regulated 1 like, protein apcdd1 like, apc down regulated 1 like, adenomatosis polyposis coli down regulated 1 protein like	0
apcs	apcs, serum amyloid p component, ptx2, amyloid p component serum, mgc88159	1
apeh	apeh, acylaminoacyl peptidase, acylpeptide hydrolase, acylamino acid releasing enzyme, acyl peptide hydrolase, n acylaminoacyl peptide hydrolase, d3f15s2, oxidized protein hydrolase, acylaminoacyl peptide hydrolase	1
apela	apela, ela, elabela, apelin receptor early endogenous ligand	1
apex1	apex1, apex_1	0
apex2	apex2, ape2, ap endonuclease 2, apex nuclease 2, apurinic apyrimidinic endonuclease 2, apurinic apyrimidinic endodeoxyribonuclease 2, apendonuclease2, apex_2	0
aph1b	aph1b, pro1328, psfl, aph 1b, gamma secretase subunit aph 1b, presenilin stabilization factor like, anterior pharynx defective 1 homolog b, dkfzp564d0372, taav688, aph1b gamma secretase subunit, aph 1 homolog b gamma secretase subunit, aph_1b	0
apip	apip, mmrp19, apaf1 interacting protein, apaf 1 interacting protein, methylthioribulose 1 phosphate dehydratase, mtru 1 p dehydratase, probable methylthioribulose 1 phosphate dehydratase, mtru1pdehydratase	0
aph1a	aph1a, aph 1, aph 1a, gamma secretase subunit aph 1a, aph 1alpha, presenilin stabilization factor, cgi 78, 6530402n02rik, aph1a gamma secretase subunit, cgi78, aph 1 homolog a gamma secretase subunit, anterior pharynx defective 1 homolog a, aph_1a	0
api5	api5, aac 11, apoptosis inhibitor 5, api 5, aac11, api5l1, mig8, fibroblast growth factor 2 interacting factor, antiapoptosis clone 11 protein, protein xagl, xagl protein, api_5	0
aplp1	aplp1, aplp 1, amyloid β precursor like protein 1, amyloid beta precursor like protein 1, aplp_1	0
apln	apln, apelin, apj endogenous ligand, apelin agtrl1 ligand	1
aplf	aplf, c2orf13, xip1, chromosome 2 open reading frame 13, aprataxin and pnkp like factor, xrcc1 interacting protein 1, apurinic apyrimidinic endonuclease aplf, pnk and aptx like fha protein	0
aplnr	aplnr, apj, hg11, apj receptor, apelin receptor, agtrl1, angiotensin receptor like 1, g protein coupled receptor apj, angiotensin ii receptor like 1, apjr, flj90771, apj apelin receptor	1
aplp2	aplp2, aplp 2, amyloid beta precursor like protein 2, aplp_2	1
apoa5	apoa5, apoa v, apoav, apolipoprotein a v, apolipoprotein a5, rap3, apo av, apoa_5	0
apoa4	apoa4, apoa iv, apolipoprotein a iv, apoaiv, apo aiv, apolipoprotein a4, apolipoprotein a 4, apo_a4, apoa_4, apo a4	1
apmap	apmap, c20orf3, bscv, adipocyte plasma membrane associated protein, bscv protein, chromosome 20 open reading frame 3, protein bscv, unq1869 pro4305	0
apoa1	apoa1, apoa i, apolipoprotein a i, apoai, apo ai, apolipoprotein ai, apo_a_1, apo a1, apoa_1, apo_a1	1
apoa2	apoa2, apoa ii, apolipoprotein a ii, apoaii, apo aii, apolipoprotein a2, apoa 2, apo a2, apoa_2, apo_a2	0
apoal	apoal, lpal2, apoargc, lipoprotein lp a like 2 pseudogene, lipoprotein lp a like 2, apo a rg c	0
apobec1	apobec1, apobec 1, hepr, apolipoprotein b mrna editing enzyme catalytic subunit 1, apolipoprotein b mrna editing enzyme catalytic polypeptide 1, apolipoprotein b mrna editing enzyme complex 1, apolipoprotein b mrna editing enzyme 1, apobec_1	0
apobec3a	apobec3a, a3a, phorbolin 1, apolipoprotein b mrna editing enzyme catalytic subunit 3a, phrbn, apolipoprotein b mrna editing enzyme catalytic polypeptide like 3a, apobec 3a, apobec_3a	0
apob	apob, apolipoprotein b, apo b, apob 100, apob100, apo b 100, apolipoprotein b 100, apob48, apob 48, apolipoprotein b100, apo b 48, apolipoprotein b 48, apolipoprotein b48, apo b48, fldb, apo lipoprotein b, ldlcq4	1
apobec2	apobec2, apo2, apobec 2, arcd1, apolipoprotein b mrna editing enzyme catalytic polypeptide 2, apolipoprotein b mrna editing enzyme catalytic subunit 2, apolipoprotein b mrna editing enzyme catalytic polypeptide like 2, apobec_2	0
apobec3a_b	apobec3a_b, apobec3a b, apobec3ab, apobec3a and apobec3b deletion hybrid	0
apobec3d	apobec3d, a3d, a3de, apobec3de, apobec3e, apolipoprotein b mrna editing enzyme catalytic polypeptide like 3d, apobec 3d, apobec3_d, apobec_3d	1
apobec3c	apobec3c, a3c, apobec1 like, apolipoprotein b mrna editing enzyme catalytic subunit 3c, apolipoprotein b mrna editing enzyme catalytic polypeptide like 3c, apobec 3c, apobec_3c	0
apobec3b	apobec3b, cytidine deaminase, a3b, cytidine deaminases, apolipoprotein b mrna editing enzyme catalytic subunit 3b, apolipoprotein b mrna editing enzyme catalytic polypeptide like 3b, apobec 3b, apobec_3b	1
apobec3f	apobec3f, a3f, apolipoprotein b mrna editing enzyme catalytic polypeptide like 3f, apolipoprotein b mrna editing enzyme catalytic subunit 3f, apolipoprotein b mrna editing enzyme cytidine deaminase, apobec_3f, apobec 3f	0
apoc1	apoc1, apoc i, apoci, apolipoprotein c i, apolipoprotein c1, apolipoprotein c 1, apo ci, apo cib, apoc ib, apo c1, apo_c1, apoc_1	0
apobec3h	apobec3h, a3h, arp10, arp 10, apolipoprotein b mrna editing enzyme catalytic polypeptide like 3h, apolipoprotein b mrna editing enzyme catalytic subunit 3h, apobec 3h, apobec_3h	0
apobec4	apobec4, apolipoprotein b mrna editing enzyme catalytic polypeptide like 4, apobec_4	0
apobec3g	apobec3g, a3g, cem15, apo3g, deoxycytidine deaminase, mds019, cem 15, apolipoprotein b mrna editing enzyme catalytic polypeptide like 3g, apobec related cytidine deaminase, apolipoprotein b mrna editing enzyme catalytic subunit 3g, apolipoprotein b mrna editing enzyme catalytic polypeptide 3g, apolipoprotein b mrna editing enzyme cytidine deaminase, apobec_3g, apobec 3g	1
apobr	apobr, apob48r, apolipoprotein b48 receptor, apolipoprotein b receptor, apob 48r, apolipoprotein b 48 receptor, apolipoproteinb48receptor	0
apod	apod, apolipoprotein d, apo d	1
apoc2	apoc2, apoc ii, apolipoprotein c ii, apocii, apo cii, apolipoprotein c2, apo c2, apoc_2, apo_c2	0
apoc4	apoc4, apolipoprotein c iv, apoc iv, apociv, apolipoprotein c4, apo civ	0
apoe	apoe, apolipoprotein e, apoe4, ad2, apo e, apoe 4, apolipoprotein e3, ldlcq5	1
apoc3	apoc3, apociii, apoc iii, apolipoprotein c iii, apo ciii, apolipoprotein c3, apo c3, apoc_3, apo_c3	0
apof	apof, ltip, apo f, apolipoprotein f, lipid transfer inhibitor protein	0
apol3	apol3, cg121, apolipoprotein l3, cg12 1, tnf inducible protein cg12 1, apolipoprotein l 3, apol_3	0
apol1	apol1, apolipoprotein l, apol i, apolipoprotein l i, apoli, fsgs4, apo_l1, apo l1, apol_1	1
apoh	apoh, apolipoprotein h, beta 2 glycoprotein 1, beta2gpi, apo h, b2gpi, apc inhibitor, beta 2 glycoprotein i, b2g1, b2gp1, β 2 glycoprotein 1, anticardiolipin cofactor, β 2 glycoprotein i, activated protein c binding protein	0
apol2	apol2, apolipoprotein l2, apol ii, apolii, apolipoprotein l ii, apolipoprotein l 2	0
apold1	apold1, apolipoprotein l domain containing 1, vascular early response gene protein	0
apol5	apol5, apolipoprotein l5	0
apol6	apol6, apolipoprotein l6, apolipoprotein l 6	0
apol4	apol4, apolipoprotein l4, apol iv, apolipoprotein l iv, apoliv, apolipoprotein l 4	0
apom	apom, apolipoprotein m, apo m, ng20, hspc336, g3a protein, protein g3a	1
appbp2	appbp2, pat1, kiaa0228, amyloid protein binding protein 2, amyloid beta precursor protein binding protein 2, protein interacting with app tail 1, app bp2	0
apoo	apoo, mic26, apolipoprotein o, mic23, fam121b, protein fam121b, my025, micos complex subunit mic26, micos complex subunit mic23, unq1866 pro4302	0
apool	apool, mic27, apolipoprotein o like, cxorf33, fam121a, micos complex subunit mic27, protein fam121a, chromosome x open reading frame 33, family with sequence similarity 121a, unq8193 pro23204	0
appl1	appl1, appl, dip13alpha, dcc interacting protein 13 alpha, appl_1	1
app	app, amyloid precursor protein, appi, abpp, cvap, amyloid beta precursor protein, amyloid precursor proteins, amyloid β precursor protein, beta amyloid peptide 1 42, ctfgamma, β amyloid peptide 1 42, amyloid precusor protein, amyloid b precursor protein, amyloid pre cursor protein, amyloid percursor protein, amyloid precursor protien, amyloid ß precursor protein, amyloïd precursor protein, amyloi…	1
aprt	aprt, apt, adenine phosphoribosyltransferase, adenine phosphoribosyl transferase, aprtd, adenosine phosphoribosyltransferase, amp pyrophosphorylase, adenosine phosphoribosyl transferase, adeninephosphoribosyltransferase	0
aqp1	aqp1, aquaporin 1, aqp 1, aq1, chip28, aquaporin chip, colton blood group, aqp chip, aquaporin 1 colton blood group, aqp_1	1
aqp2	aqp2, aquaporin 2, aqp 2, water channel aquaporin 2, aqp cd, wch cd, aquaporin cd, collecting duct water channel protein, water channel protein for renal collecting duct, aquaporin 2 collecting duct, aqpcd, aqp_2	1
appl2	appl2, dip13b, dip13 beta, dip13beta, dcc interacting protein 13 beta, appl_2	0
aptx	aptx, aoa, aprataxin, aoa1, eaoh, apt x, fha hit, fhahit	1
aqp5	aqp5, aquaporin 5, aqp 5, aqp_5	1
aqp6	aqp6, hkid, aquaporin 6, aqp 6, aqp2l, aquaporin 6 kidney specific, aqp_6	0
aqp4	aqp4, aquaporin 4, aqp 4, aq4, miwc, mercurial insensitive water channel, wch4, aqp_4	1
aqp3	aqp3, aquaporin 3, aqp 3, gill blood group, aquaglyceroporin 3, aqp_3	1
aqp7	aqp7, aquaporin 7, aqp 7, aqpap, aquaporin adipose, aquaglyceroporin 7, aqp7l, aqp_7	1
aqp11	aqp11, aquaporin 11, aqp 11, aqpx1, aqp_11, aqp1_1	1
aqp10	aqp10, aquaporin 10, aqp 10, aquaglyceroporin 10, aqp_10	0
aqp8	aqp8, aquaporin 8, aqp 8, aqp_8	1
aqp12a	aqp12a, aqp12, aquaporin 12, aqp 12, aquaporin 12a, aqpx2	0
aqp9	aqp9, aquaporin 9, aqp 9, aquaglyceroporin 9, hst17287, small solute channel 1, aqp_9	1
araf	araf, a raf, pks2, araf1, v raf murine sarcoma 3611 viral oncogene homolog 1, rafa1, proto oncogene a raf 1, serine threonine protein kinase a raf, a raf proto oncogene serine threonine protein kinase, a raf proto oncogene serine threonine kinase	0
arap1	arap1, cntd2, centd2, kiaa0782, centaurin delta 2, cnt d2, arfgap with rhogap domain ankyrin repeat and ph domain 1, arap_1	0
aqp12b	aqp12b, aquaporin 12b, inssa3, aqp 12b, insulin synthesis associated 3, aqp_12b	0
aqr	aqr, ibp160, kiaa0560, aquarius homolog, rna helicase aquarius, intron binding protein aquarius	1
ar	a r, ais, androgen receptor, androgen receptors, ar8, dhtr, dihydrotestosterone receptor, nr3c4, smax1, humara, nuclear receptor subfamily 3 group c member 4, hysp1, androgenreceptor	1
arap2	arap2, centd1, parx, kiaa0580, centaurin delta 1	0
arcn1	arcn1, archain, archain 1, coatomer subunit delta, archain vesicle transport protein 1, coatomer protein complex subunit delta	0
areg	areg, amphiregulin, sdgf, schwannoma derived growth factor, aregb, crdgf, colorectum cell derived growth factor, amphiregulin b	1
arap3	arap3, centd3, drag1, cntd3, flj21065, cnt d3, centaurin delta 3, arf and rho gap adapter protein 3	1
arc	arc, harc, activity regulated cytoskeleton associated protein, a r c, kiaa0278~non_arc	1
arf3	arf3, adp ribosylation factor 3, arf_3	0
arel1	arel1, kiaa0317, fiel1, fibrosis inducing e3 ligase 1, apoptosis resistant e3 ubiquitin protein ligase 1	0
arf4	arf4, arf2, adp ribosylation factor 4, adp ribosylation factor 2, arf_4	0
aregb	aregb, areg, amphiregulin, sdgf, schwannoma derived growth factor, crdgf, colorectum cell derived growth factor, amphiregulin b	1
arf1	arf1, adp ribosylation factor 1, adp ribosylation factor1, arf_1, ar_f1, ar f1	0
arfgap1	arfgap1, arf1 gap, adp ribosylation factor gtpase activating protein 1, arf1gap, adp ribosylation factor 1 gtpase activating protein, arf1 directed gtpase activating protein, arf gap 1, arfgap_1	0
arfgap2	arfgap2, znf289, zfp289, adp ribosylation factor gtpase activating protein 2, flj14576, arf gap 2	0
arfgap3	arfgap3, adp ribosylation factor gtpase activating protein 1, adp ribosylation factor gtpase activating protein 3, arf gap 3	0
arf5	arf5, adp ribosylation factor 5, arf_5	1
arf6	arf6, adp ribosylation factor 6, adp ribosylating factor 6, arf_6	1
arfgef2	arfgef2, big2, adp ribosylation factor guanine nucleotide exchange factor 2, brefeldin a inhibited guanine nucleotide exchange protein 2	0
arfip2	arfip2, por1, arfaptin 2, adp ribosylation factor interacting protein 2, partner of rac1	0
arfgef1	arfgef1, big1, brefeldin a inhibited guanine nucleotide exchange protein 1, adp ribosylation factor guanine nucleotide exchange factor 1	0
arfgef3	arfgef3, big3, arfgef family member 3, brefeldin a inhibited guanine nucleotide exchange protein 3	0
arfip1	arfip1, arfaptin 1, adp ribosylation factor interacting protein 1	0
argfx	argfx, arginine fifty homeobox	0
arg2	arg2, arginase ii, arginase 2, arginase type ii, type ii arginase, kidney type arginase, non hepatic arginase, l arginine ureahydrolase, arginase 2 mitochondrial, nonhepatic arginase, ar_g2, ar g2, arg_2	1
arfrp1	arfrp1, adp ribosylation factor related protein 1, arf related protein 1, arl18, arfrelatedprotein1	1
arg1	arg1, arginase 1, liver type arginase, type i arginase, arginase liver, arg_1, ar_g1, ar g1	1
arhgap5	arhgap5, p190b, p190 b, rho gtpase activating protein 5, gfi2, p190brhogap, rhogap5, rho type gtpase activating protein 5	1
arhgap6	arhgap6, rho gtpase activating protein 6, rhogap6, rhogapx 1, rhogapx1	0
arhgap1	arhgap1, rhogap, cdc42gap, p50rhogap, rho gtpase activating protein 1, cdc42 gtpase activating protein, rhogap1, p50 rhogap	0
arhgap4	arhgap4, rgc1, rho gtpase activating protein 4, rhogap4, kiaa0131, srgap4	0
arhgap8	arhgap8, bpgap1, rho gtpase activating protein 8, flj20185	0
arhgap11a	arhgap11a, rho gtpase activating protein 11a, kiaa0013, rho type gtpase activating protein 11a	0
arhgap9	arhgap9, rho gtpase activating protein 9, rho type gtpase activating protein 9	0
arhgap10	arhgap10, ps gap, psgap, graf2, rho gtpase activating protein 10	0
arhgap12	arhgap12, rho gtpase activating protein 12, flj10971, flj20737, flj21785	0
arhgap11b	arhgap11b, rho gtpase activating protein 11b, fam7b1	0
arhgap15	arhgap15, bm046, rho gtpase activating protein 15, bm 024, bm 030, bm 046	0
arhgap17	arhgap17, rich1, rich 1, nadrin, mst066, mst110, rho gtpase activating protein 17, pp367, wbp15, mstp066, mstp038, mstp110, neuron associated developmentally regulated protein, pp4534	0
arhgap20	arhgap20, rho gtpase activating protein 20, rarhogap, kiaa1391	0
arhgap19	arhgap19, rho gtpase activating protein 19, rho type gtpase activating protein 19	0
arhgap21	arhgap21, rho gtpase activating protein 10, rho gtpase activating protein 21, kiaa1424	0
arhgap18	arhgap18, senex, macgap, rho gtpase activating protein 18	1
arglu1	arglu1, flj10154, arginine and glutamate rich 1, arginine and glutamate rich protein 1	0
arhgap23	arhgap23, kiaa1501, rho gtpase activating protein 23	0
arhgap25	arhgap25, kiaa0053, rho gtpase activating protein 25	0
arhgap22	arhgap22, rhogap2, rhogap22, rho gtpase activating protein 22	0
arhgap24	arhgap24, filgap, rho gtpase activating protein 24, p73rhogap, rc gap72, rcgap72, flj33877, filamin a associated rhogap, rac1 and cdc42 specific gtpase activating protein of 72 kda	1
arhgap26	arhgap26, graf1, rho gtpase activating protein 26, ophn1l, gtpase regulator associated with focal adhesion kinase, oligophrenin 1 like protein	0
arhgap28	arhgap28, rho gtpase activating protein 28, kiaa1314	0
arhgap31	arhgap31, cdgap, cdc42 gtpase activating protein, kiaa1204, rho gtpase activating protein 31	0
arhgap30	arhgap30, rho gtpase activating protein 30	0
arhgap27	arhgap27, sh3d20, rho gtpase activating protein 27, camgap1, pp905, flj43547	0
arhgap35	arhgap35, p190, p190rhogap, grf1, p190a, grlf1, p190 a, grf 1, glucocorticoid receptor dna binding factor 1, p190arhogap, rho gtpase activating protein 35, kiaa1722, rho gap p190a	1
arhgap33	arhgap33, snx26, noma gap, tcgap, sorting nexin 26, rho gtpase activating protein 33, tc10 cdc42 gtpase activating protein	0
arhgap36	arhgap36, rho gtpase activating protein 36	0
arhgap32	arhgap32, rics, p250gap, px rics, gc gap, p200rhogap, kiaa0712, rho gtpase activating protein 32, rho cdc42 rac gtpase activating protein rics, gcgap	1
arhgap44	arhgap44, rich2, kiaa0672, rich 2, rho gtpase activating protein 44	0
arhgap42	arhgap42, tmem133, flj32810, graf3, rho gtpase activating protein 42	1
arhgap40	arhgap40, c20orf95, rho gtpase activating protein 40	0
arhgap39	arhgap39, vilse, kiaa1688, crgap, rho gtpase activating protein 39	0
arhgap45	arhgap45, hmha1, rho gtpase activating protein 45	0
arhgdig	arhgdig, rhogdi3, rhogdi 3, rho gdp dissociation inhibitor gamma, rho gdp dissociation inhibitor 3	0
arhgdib	arhgdib, rhogdi2, lygdi, ly gdi, rho gdp dissociation inhibitor 2, rho gdi 2, gdid4, rho gdp dissociation inhibitor beta, rho gdp dissociation inhibitor β	0
arhgdia	arhgdia, rhogdi, rhogdi1, rho gdp dissociation inhibitor 1, rho gdi alpha, rho gdp dissociation inhibitor gdi alpha, rhogdi 1, rho gdp dissociation inhibitor alpha, rho gdi 1, gdia1, rho gdp dissociation inhibitor α, rho gdi α, nphs8	0
arhgef1	arhgef1, p115rhogef, p115 rhogef, lbcl2, rho guanine nucleotide exchange factor 1, arhgef_1	1
arhgef4	arhgef4, stm6, gef4, asef1, rho guanine nucleotide exchange factor 4, kiaa1112	0
arhgef2	arhgef2, gef, lfc, gef h1, gefh1, guanine nucleotide exchange factor h1, lfp40, rho guanine nucleotide exchange factor 2, rho rac guanine nucleotide exchange factor 2	0
arhgef3	arhgef3, gef3, xpln, rho guanine nucleotide exchange factor 3	1
arhgap29	arhgap29, parg1, rho gtpase activating protein 29	0
arhgef9	arhgef9, collybistin, pem2, pem 2, hpem 2, cdc42 guanine nucleotide exchange factor 9, kiaa0424, eiee8, rho guanine nucleotide exchange factor 9, hpem 2 collybistin	0
arhgef6	arhgef6, αpix, pixa, cool 2, cool2, α pix, alphapix, alpha pix, mrx46, kiaa0006, rho guanine nucleotide exchange factor 6, rac cdc42 guanine nucleotide exchange factor 6	0
arhgef5	arhgef5, rho guanine nucleotide exchange factor 5, ephexin3, ephexin 3	0
arhgef7	arhgef7, β pix, cool 1, beta pix, pixb, betapix, cool1, p85spr, rho guanine nucleotide exchange factor gef 7, rho guanine nucleotide exchange factor 7, pak interacting exchange factor beta, kiaa0142, pak interacting exchange factor β, pak3bp, p50bp, sh3 domain containing proline rich protein, nbla10314, p85cool1	0
arhgef10	arhgef10, gef10, rho guanine nucleotide exchange factor 10, kiaa0294	0
arhgef15	arhgef15, ephexin5, ephexin 5, vsm rhogef, argef15, rho guanine nucleotide exchange factor 15, vsmrhogef	1
arhgef12	arhgef12, larg, leukemia associated rhogef, leukemia associated rho guanine nucleotide exchange factor, rho guanine nucleotide exchange factor 12	1
arhgef10l	arhgef10l, grinchgef, rho guanine nucleotide exchange factor 10 like protein, rho guanine nucleotide exchange factor 10 like	0
arhgef11	arhgef11, pdz rhogef, kiaa0380, pdzrhogef, gtrap48, rhoa specific guanine nucleotide exchange factor, rho guanine nucleotide exchange factor 11	0
arhgef16	arhgef16, ephexin4, gef16, ephexin 4, rho guanine nucleotide exchange factor 16	0
arhgef19	arhgef19, wgef, ephexin2, rho guanine nucleotide exchange factor 19	0
arhgef25	arhgef25, geft, p63rhogef, rho guanine nucleotide exchange factor 25, guanine nucleotide exchange factor geft	0
arhgef18	arhgef18, p114rhogef, p114 rhogef, sa rhogef, rho guanine nucleotide exchange factor 18, sarhogef, rho rac guanine nucleotide exchange factor 18	0
arhgef17	arhgef17, tem4, p164rhogef, kiaa0337, rhogef17, p164 rhogef, tumor endothelial marker 4, rho guanine nucleotide exchange factor 17	0
arhgef26	arhgef26, sgef, src homology 3 domain containing guanine nucleotide exchange factor, csgef, hmfn1864, rho guanine nucleotide exchange factor 26	0
arhgef35	arhgef35	0
arhgef37	arhgef37, flj41603	0
arhgef33	arhgef33, rho guanine nucleotide exchange factor 33	0
arhgef28	arhgef28, p190rhogef, p190 rhogef, rho guanine nucleotide exchange factor 28	0
arhgef38	arhgef38, flj20184, rho guanine nucleotide exchange factor 38	0
arhgef40	arhgef40, flj10357, protein solo, solo protein, rho guanine nucleotide exchange factor 40	0
arhgef39	arhgef39, c9orf100, flj14642, chromosome 9 open reading frame 100, rho guanine nucleotide exchange factor 39	0
arid1a	arid1a, b120, baf250a, p270, osa1, baf250, smarcf1, arid domain containing protein 1a, hosa1, at rich interactive domain containing protein 1a, c1orf4, bm029, at rich interaction domain 1a, brg1 associated factor 250a, swi snf complex protein p270, swi like protein, brg1 associated factor 250, ariddomaincontainingprotein1a, arid_1a, arid 1a	0
arid1b	arid1b, baf250b, osa2, p250r, 6a3 5, hosa2, kiaa1235, 6a35, dan15, at rich interaction domain 1b, at rich interactive domain containing protein 1b, eldosa1, eld osa1, at rich interactive domain 1b swi1 like	0
arid2	arid2, baf200, kiaa1557, at rich interaction domain 2, flj30619, dkfzp686g052, at rich interactive domain containing protein 2, zipzap p200, brg1 associated factor 200	0
arid3c	arid3c, brightlike, at rich interaction domain 3c	0
arid3b	arid3b, dril2, at rich interactive domain containing protein 3b, at rich interaction domain 3b	0
arid3a	arid3a, dril1, e2fbp1, dead ringer like 1, dril3, b cell regulator of igh transcription, e2f binding protein 1, at rich interactive domain containing protein 3a, dead ringer like protein 1, at rich interaction domain 3a	1
arid4a	arid4a, rbbp1, retinoblastoma binding protein 1, rbbp 1, at rich interaction domain 4a, arid domain containing protein 4a, at rich interactive domain containing protein 4a, ariddomaincontainingprotein4a	0
arid4b	arid4b, rbp1l1, sap180, brcaa1, rbbp1l1, breast cancer associated antigen 1, at rich interactive domain containing protein 4b, at rich interaction domain 4b	1
arih1	arih1, hhari, mop 6, mop6, ubch7bp, ubiquitin conjugating enzyme e2 binding protein 1, ariadne homolog ubiquitin conjugating enzyme e2 binding protein 1, hussy 27, e3 ubiquitin protein ligase arih1, ariadne rbr e3 ubiquitin protein ligase 1, ariadne drosophila homolog of	0
arid5b	arid5b, mrf 2, mrf2, desrt, modulator recognition factor 2, arid domain containing protein 5b, at rich interaction domain 5b, at rich interactive domain containing protein 5b, ariddomaincontainingprotein5b	0
arid5a	arid5a, mrf1, mrf 1, modulator recognition factor 1, at rich interactive domain containing protein 5a, rp11 363d14, rp11363d14, at rich interaction domain 5a, arid 5a, arid_5a	1
arih2	arih2, triad1, ari2, ari 2, ariadne homolog 2, ht005, triad1 protein, all trans retinoic acid inducible ring finger, e3 ubiquitin protein ligase arih2, ariadne rbr e3 ubiquitin protein ligase 2	0
arl1	arl1, adp ribosylation factor like 1, adp ribosylation factor like protein 1, arfl1, adp ribosylation factor like gtpase 1, arl_1	0
arl2bp	arl2bp, rp66, adp ribosylation factor like 2 binding protein, adp ribosylation factor like protein 2 binding protein, binder of arl2, arl2 binding protein, adp ribosylation factor like gtpase 2 binding protein, arl2bindingprotein	1
arl2	arl2, arf2, adp ribosylation factor like 2, adp ribosylation factor like protein 2, arfl2, adp ribosylation factor like gtpase 2, arl_2	1
arl4a	arl4a, adp ribosylation factor like 4a, adp ribosylation factor like protein 4a, adp ribosylation factor like gtpase 4a	0
arl3	arl3, adp ribosylation factor like 3, arf like 3, adp ribosylation factor like protein 3, rp83, arfl3, jbts35, adp ribosylation factor like gtpase 3, arl_3	1
arl4c	arl4c, arl7, adp ribosylation factor like 4c, adp ribosylation factor like 7, adp ribosylation factor like protein 4c, adp ribosylation factor like protein 7, adp ribosylation factor like gtpase 4c	0
arl5b	arl5b, arl8, adp ribosylation factor like 5b, adp ribosylation factor like 8, adp ribosylation factor like protein 5b, adp ribosylation factor like gtpase 5b, arl 5b, arl_5b	0
arl5c	arl5c, arl12, adp ribosylation factor like 5c, adp ribosylation factor like 12	0
arl4d	arl4d, arf4l, adp ribosylation factor like 4d, adp ribosylation factor like protein 4d, adp ribosylation factor like gtpase 4d	0
arl5a	arl5a, adp ribosylation factor like 5a, arflp5, adp ribosylation factor like protein 5a, adp ribosylation factor like gtpase 5a	0
arl6	arl6, bbs3, rp55, adp ribosylation factor like 6, adp ribosylation factor like protein 6, bardet biedl syndrome 3 protein, adp ribosylation factor like gtpase 6, arl_6	0
arl8a	arl8a, arl10b, gie2, adp ribosylation factor like 8a, adp ribosylation factor like 10b, adp ribosylation factor like protein 8a, adp ribosylation factor like gtpase 8a	0
arl6ip4	arl6ip4, sr 25, sr25, srp25, adp ribosylation like factor 6 interacting protein 4, adp ribosylation factor like protein 6 interacting protein 4, adp ribosylation factor like 6 interacting protein 4	0
arl6ip6	arl6ip6, aip 6, aip6, adp ribosylation factor like 6 interacting protein 6, adp ribosylation like factor 6 interacting protein 6, adp ribosylation factor like gtpase 6 interacting protein 6	0
arl6ip1	arl6ip1, armer, arl6ip, adp ribosylation factor like 6 interacting protein 1, spg61, adp ribosylation factor like 6 interacting protein, adp ribosylation factor like protein 6 interacting protein 1, apoptotic regulator in the membrane of the endoplasmic reticulum, adp ribosylation factor like gtpase 6 interacting protein 1	0
arl6ip5	arl6ip5, jwa, gtrap3 18, praf3, addicsin, jwa protein, adp ribosylation like factor 6 interacting protein 5, pra1 family protein 3, yip6b, derp11, hspc127, adp ribosylation factor like 6 interacting protein 5, protein jwa, glutamate transporter eaac1 interacting protein, cytoskeleton related vitamin a responsive protein, adp ribosylation factor like gtpase 6 interacting protein 5, gtrap318	0
arl10	arl10, arl10a, adp ribosylation factor like gtpase 10, arl_10	0
arl9	arl9, adp ribosylation factor like 9, arl_9	0
arl11	arl11, arlts1, adp ribosylation factor like 11, adp ribosylation factor like protein 11, adp ribosylation factor like tumor suppressor gene 1, adp ribosylation factor like gtpase 11, adp ribosylation factor like tumor suppressor protein 1, arl_11	0
arl8b	arl8b, gie1, adp ribosylation factor like 8b, adp ribosylation factor like protein 8b, adp ribosylation factor like gtpase 8b	0
arl13a	arl13a, arl13, adp ribosylation factor like 13a	0
arl14epl	arl14epl	0
arl15	arl15, arfrp2, adp ribosylation factor like 15, flj20051, adp ribosylation factor like protein 15, adp ribosylation factor like gtpase 15, arl_15	0
arl14ep	arl14ep, c11orf46, arl14 effector protein, adp ribosylation factor like gtpase 14 effector protein, adp ribosylation factor like 14 effector protein	0
arl13b	arl13b, arl2l1, jbts8, adp ribosylation factor like 13b, adp ribosylation factor like protein 13b, adp ribosylation factor like 2 like 1, dkfzp761h079, adp ribosylation factor like gtpase 13b, adp ribosylation factor like protein 2 like 1, arl_13b, arl 13b	1
arl14	arl14, arf7, adp ribosylation factor like 14, adp ribosylation factor like gtpase 14, adp ribosylation factor like protein 14, arl1_4, arl_14	0
arl17a	arl17a, arl17p1, adp ribosylation factor like gtpase 17a, adp ribosylation factor 1 pseudogene 2	0
armc2	armc2, armadillo repeat containing 2, armadillo repeat containing protein 2	0
armc1	armc1, armadillo repeat containing 1, armadillo repeat containing protein 1	0
arl16	arl16, adp ribosylation factor like protein 16, adp ribosylation factor like gtpase 16, arl_16	0
arl17b	arl17b, arl17p1, arl17, adp ribosylation factor like 17b, adp ribosylation factor like 17	0
armc5	armc5, armadillo repeat containing 5, armadillo repeat containing protein 5	0
armc6	armc6, armadillo repeat containing protein 6, armadillo repeat containing 6	0
armc7	armc7, armadillo repeat containing 7, arm c7, arm_c7	0
armc3	armc3, ct81, beta catenin like protein, armadillo repeat containing 3, β catenin like protein, armadillo repeat containing protein 3, cancer testis antigen 81	0
armc8	armc8, gid5, vid28, armadillo repeat containing 8, armadillo repeat containing protein 8	0
armc9	armc9, ns21, ku mel 1, armadillo repeat containing 9, jbts30, lish domain containing protein armc9, kumel1, armadillo beta catenin like repeats	0
armc12	armc12, armadillo repeat containing 12	0
armc10	armc10, svh, armadillo repeat containing 10, armadillo repeat containing protein 10, specific splicing variant involved in hepatocarcinogenesis	0
armc4	armc4, gudu, armadillo repeat containing 4, cild23, armadillo repeat containing protein 4	0
armcx1	armcx1, alex1, gasp7, armadillo repeat containing x linked protein 1, armadillo repeat containing x linked 1	0
armcx5	armcx5, armadillo repeat containing x linked protein 5, armadillo repeat containing x linked 5	0
armcx4	armcx4, armadillo repeat containing x linked 4, armadillo repeat containing x linked protein 4	0
armcx3	armcx3, alex3, alex3 protein, armadillo repeat containing x linked protein 3, protein alex3, gasp6, armadillo repeat containing x linked 3, proteinalex3, armcx_3	0
armcx2	armcx2, alex2, gasp9, armadillo repeat protein alex2, armadillo repeat containing x linked protein 2, armadillo repeat containing x linked 2	0
armcx6	armcx6, flj20811, armadillo repeat containing x linked 6	0
armh3	armh3, armadillo like helical domain containing 3	0
armh1	armh1	0
armh2	armh2	0
armh4	armh4, armadillo like helical domain containing 4	0
armt1	armt1, c6orf211, protein glutamate o methyltransferase, acidic residue methyltransferase 1	0
arnt2	arnt2, aryl hydrocarbon receptor nuclear translocator 2, kiaa0307, bhlhe1, arnt protein 2, arntprotein2, arnt_2	1
arnt	arnt, aryl hydrocarbon receptor nuclear translocator, hif1b, hif 1beta, hif1 beta, arnt protein, hif 1 β, hif1beta, bhlhe2, hif 1 beta, hif1 β, arylhydrocarbon receptor nuclear translocator, hypoxia inducible factor 1 beta, protein arnt, class e basic helix loop helix protein 2, hypoxia inducible factor 1 β, hypoxia inducible factor 1 beta subunit, dioxin receptor nuclear translocator, arntprotein	1
arms2	arms2, loc387715, age related maculopathy susceptibility 2, age related maculopathy susceptibility protein 2, arms_2	0
arntl	arntl, bmal1, mop3, aryl hydrocarbon receptor nuclear translocator like, jap3, brain and muscle arnt like 1, bmal1c, aryl hydrocarbon receptor nuclear translocator like protein 1, pasd3, basic helix loop helix pas orphan mop3, bhlhe5, arnt like protein 1 brain and muscle	0
arpc1b	arpc1b, p41 arc, arc41, p41arc, actin related protein 2 3 complex subunit 1b 41kda, actin related protein 2 3 complex subunit 1b, arpc_1b, arpc 1b	0
arpc3	arpc3, p21 arc, arc21, p21arc, actin related protein 2 3 complex subunit 3 21kda, actin related protein 2 3 complex subunit 3, arpc_3	1
arpc1a	arpc1a, actin related protein 2 3 complex subunit 1a 41kda, actin related protein 2 3 complex subunit 1a	0
arpc2	arpc2, p34 arc, arc34, p34arc, pro2446, actin related protein 2 3 complex subunit 2, arp2 3 complex 34 kda subunit, actin related protein 2 3 complex subunit 2 34kda, arpc_2	1
arntl2	arntl2, clif, bmal2, mop9, aryl hydrocarbon receptor nuclear translocator like 2, cycle like factor, pasd9, aryl hydrocarbon receptor nuclear translocator like protein 2, bhlhe6, brain and muscle arnt like 2	0
arpp19	arpp19, arpp 19, arpp 16, camp regulated phosphoprotein 19, arpp16, camp regulated phosphoprotein 19kda, cyclic amp phosphoprotein 19 kd, arpp_19	0
arpc4	arpc4, arc20, p20 arc, p20arc, arp2 3 complex 20 kda subunit, actin related protein 2 3 complex subunit 4 20kda, actin related protein 2 3 complex subunit 4	0
arpc5l	arpc5l, actin related protein 2 3 complex subunit 5 like protein, actin related protein 2 3 complex subunit 5 like	0
arpc5	arpc5, p16 arc, arc16, p16arc, actin related protein 2 3 complex subunit 5 16kda, actin related protein 2 3 complex subunit 5, arpc_5	0
arpin	arpin, c15orf38, actin related protein 2 3 complex inhibitor	0
arpp21	arpp21, arpp 21, tarpp, camp regulated phosphoprotein 21, camp regulated phosphoprotein 21kda, r3hdm3, cyclic amp regulated phosphoprotein 21 kd, arpp_21	0
arrb1	arrb1, arr1, β arrestin 1, beta arrestin 1, arb1, arrestin beta 1	0
arr3	arr3, arrestin 3, cone arrestin, arrestin 4, x arrestin, arrestin c, arrx, c arrestin, retinal cone arrestin 3, carrestin, arrestin 3 retinal x arrestin, ar r3, ar_r3, arr_3	1
arrb2	arrb2, β arrestin 2, arr2, arrestin 3, beta arrestin 2, barr2, arrestin beta 2, arrestin β 2, arrb_2	1
arrdc1	arrdc1, arrestin domain containing protein 1, arrestin domain containing 1, arrdc_1	0
arrdc3	arrdc3, arrestin domain containing 3, tlimp, tbp 2 like inducible membrane protein	0
arrdc4	arrdc4, arrestin domain containing 4, arrestin domain containing protein 4	0
arrdc2	arrdc2, arrestin domain containing 2, arrestin domain containing protein 2	0
arrdc5	arrdc5, arrestin domain containing 5	0
arsa	arsa, metachromatic leucodystrophy, arylsulfatase a, cerebroside sulfatase, arylsulfatasea	1
arsh	arsh, arylsulfatase h, arylsulfatase family member h	0
arsf	arsf, arylsulfatase f	0
arsb	arsb, asb, arylsulfatase b, n acetylgalactosamine 4 sulfatase, aryl sulfatase b	0
arsd	arsd, arylsulfatase d	0
arsg	arsg, arylsulfatase g	0
arsi	arsi, arsis, spg66, arylsulfatase i, arylsulfatase family member i	0
arsj	arsj, arylsulfatase j, arylsulfatase family member j	0
art1	art1, rt6, artc1, adp ribosyltransferase 1, cd296, ar t1, ar_t1, art_1	0
arsl	arsl, arse, arylsulfatase e, cdpx1, chondrodysplasia punctata 1, cdpx	0
arsk	arsk, arylsulfatase k, tsulf, telethon sulfatase, arylsulfatase family member k	0
art3	art3, adp ribosyltransferase 3, ecto adp ribosyltransferase 3, artc3, art_3	0
art4	art4, cd297, adp ribosyltransferase 4, dombrock blood group, ecto adp ribosyltransferase 4, dombrock glycoprotein, artc4, dombrock blood group carrier molecule, mono adp ribosyltransferase 4, do art4, ar t4, art_4, ar_t4	0
art5	art5, adp ribosyltransferase 5, artc5, ecto adp ribosyltransferase 5, art_5	0
artn	artn, neurotrophic factor, neurotrophic factors, artemin, neublastin, enovin	1
arv1	arv1, arv1 protein, harv1, protein arv1, arv1 homolog fatty acid homeostasis modulator, arv_1, ar v1, ar_v1	0
arvcf	arvcf, arvcf delta catenin family member	0
asah2	asah2, ncdase, neutral ceramidase, n acylsphingosine amidohydrolase 2, non lysosomal ceramidase, n cdase, acylsphingosine deacylase 2	0
asah1	asah1, asah, acid ceramidase, n acylsphingosine amidohydrolase, acdase, acid cdase, acylsphingosine deacylase, n acylsphingosine amidohydrolase 1, acidcdase, asah_1	1
arx	arx, prts, issx, aristaless related homeobox, eiee1, mrx29, mrx36, mrx54, mrx43, mrx32, mrx33, mrx38, mrx87, mrx76, homeobox protein arx, mental retardation x linked 87	1
as3mt	as3mt, cyt19, arsenite methyltransferase, methyltransferase cyt19, methylarsonite methyltransferase	0
asap2	asap2, pag3, ddef2, kiaa0400, amap2, development and differentiation enhancing factor 2, shag1, paxillin associated protein with arf gap activity 3, asap_2	0
asap1	asap1, pag2, ddef1, amap1, kiaa1249, differentiation enhancing factor 1, zg14p, development and differentiation enhancing factor 1, arf gtpase activating protein 1, centaurin beta 4, differentiationenhancingfactor1, arfgtpaseactivatingprotein1, asap_1	0
asap3	asap3, uplc1, ddefl1, acap4, development and differentiation enhancing factor like 1, centb6	1
asah2b	asah2b, asah2c, n acylsphingosine amidohydrolase 2b	0
asb1	asb1, asb 1, ankyrin repeat and socs box containing 1, ankyrin repeat and socs box protein 1, asb_1, as_b1, as b1	1
asb2	asb2, asb 2, ankyrin repeat and socs box containing 2, ankyrin repeat and socs box protein 2, asb_2, as b2, as_b2	0
asb5	asb5, asb 5, ankyrin repeat and socs box containing 5, ankyrin repeat and socs box protein 5, as_b5, asb_5, as b5	0
asb6	asb6, asb 6, ankyrin repeat and socs box containing 6, ankyrin repeat and socs box protein 6, as_b6, asb_6, as b6	0
asb4	asb4, asb 4, ankyrin repeat and socs box containing 4, ankyrin repeat and socs box protein 4, as_b4, asb_4, as b4	0
asb3	asb3, asb 3, ankyrin repeat and socs box containing 3, ankyrin repeat and socs box protein 3, as_b3, asb_3, as b3	0
asb9	asb9, asb 9, dkfzp564l0862, ankyrin repeat and socs box containing 9, ankyrin repeat and socs box protein 9, as_b9, asb_9, as b9	0
asb8	asb8, asb 8, ankyrin repeat and socs box containing 8, ankyrin repeat and socs box protein 8, asb_8, as_b8, as b8	0
asb7	asb7, asb 7, ankyrin repeat and socs box containing 7, asb_7, as b7, as_b7	0
asb10	asb10, glc1f, asb 10, ankyrin repeat and socs box containing 10, asb_10, as_b10, as b10	0
asb11	asb11, ankyrin repeat and socs box containing 11, asb 11, ankyrin repeat and socs box protein 11, asb_11	0
asb14	asb14, asb 14, ankyrin repeat and socs box containing 14, ankyrin repeat and socs box protein 14, asb_14, asb1_4	0
asb13	asb13, asb 13, ankyrin repeat and socs box containing 13, ankyrin repeat and socs box protein 13, asb1_3	0
asb12	asb12, asb 12, ankyrin repeat and socs box containing 12	0
asb15	asb15, asb 15, ankyrin repeat and socs box containing 15, flj43370, ankyrin repeat and socs box protein 15, asb_15	0
asb16	asb16, asb 16, ankyrin repeat and socs box containing 16, asb_16	0
asb18	asb18, asb 18, ankyrin repeat and socs box containing 18, ankyrin repeat and socs box protein 18, asb_18	0
ascc2	ascc2, activating signal cointegrator 1 complex subunit 2, asc1p100, ascc_2	0
asb17	asb17, asb 17, ankyrin repeat and socs box containing 17, asb_17	0
ascc3	ascc3, activating signal cointegrator 1 complex subunit 3, helic1	0
ascc1	ascc1, activating signal cointegrator 1 complex subunit 1	0
ascl5	ascl5, bhlha47, achaete scute homolog 5	0
ascl4	ascl4, hash4, achaete scute complex homolog 4, bhlha44, achaete scute homolog 4, achaete scute family bhlh transcription factor 4, achaete scute complex like 4	0
ascl2	ascl2, achaete scute family bhlh transcription factor 2, ascl_2	1
ascl3	ascl3, sgn1, hash3, achaete scute homolog 3, achaete scute complex homolog 3, bhlha42, achaete scute family bhlh transcription factor 3, ascl_3	0
ascl1	ascl1, hash1, achaete scute family bhlh transcription factor 1, asc_l1, ascl_1, asc l1	1
asgr1	asgr1, asgpr1, asialoglycoprotein receptor 1, asgpr 1, asgp r 1, clec4h1, asiologlycoprotein receptor 1, asgr_1	1
asgr2	asgr2, asialoglycoprotein receptor 2, asgp r2, clec4h2, asgpr 2, asgpr2, asgp r 2, asgr_2	0
asf1b	asf1b, anti silencing function 1b histone chaperone, asf 1b, asf_1b	0
asf1a	asf1a, hasf1a, hasf1, dkfzp547e2110, histone chaperone asf1a, anti silencing function 1a histone chaperone, ccg1 interacting factor a, asf1 anti silencing function 1 homolog a, anti silencing function protein 1 homolog a	0
ash1l	ash1l, ash1, huash1, kmt2h, ash1 like protein, histone lysine n methyltransferase ash1l, kiaa1420, ash1l1, lysine n methyltransferase 2h, absent small and homeotic disks protein 1 homolog, ash1 like histone lysine methyltransferase, probable histone lysine n methyltransferase ash1l	0
ash2l	ash2l, ash2, bre2, ash2l1, ash2 like protein, ash2l2, ash2 like histone lysine methyltransferase complex subunit, set1 ash2 histone methyltransferase complex subunit ash2	0
asic1	asic1, accn2, acid sensing ion channel 1, bnac2, amiloride sensitive cation channel 2 neuronal, acid sensing ion channel subunit 1, asic_1	1
asic2	asic2, accn, asic2a, mdeg, degenerin, accn1, bnac1, acid sensing ion channel 2, hbnac1, brain sodium channel 1, amiloride sensitive cation channel 1 neuronal, acid sensing ion channel subunit 2, amiloride sensitive cation channel neuronal 1, acid sensing proton gated ion channel 2, asic_2	1
asic4	asic4, acid sensing ion channel 4, acid sensing ion channel subunit family member 4, asic_4	0
asip	asip, agouti signaling protein, agouti signalling protein, agouti switch protein	1
asic3	asic3, acid sensing ion channel 3, drasic, accn3, hasic3, amiloride sensitive cation channel 3, tnac1, acid sensing ion channels 3, acid sensing ion channel subunit 3, asic_3	1
asic5	asic5, inac, hinac, accn5, acid sensing ion channel 5, acid sensing ion channel subunit family member 5	0
asdurf	asdurf, asnsd1 upstream reading frame	0
asmt	asmt, hiomt, hydroxyindole o methyltransferase, acetylserotonin o methyltransferase, asmty, hydroxy indole o methyl transferase, hydroxy indole o methyltransferase, hiomty	0
asmtl	asmtl, acetylserotonin o methyltransferase like, asmtlx, astml, n acetylserotonin o methyltransferase like protein, acetylserotonin n methyltransferase like	0
asns	asns, asparagine synthetase, ts11, asnsd, glutamine dependent asparagine synthetase, cell cycle control protein ts11, asparaginase synthetase	1
asl	asl, asal, argininosuccinate lyase, arginosuccinate lyase, argininosuccinase, arginosuccinase, arginino succinate lyase	1
asnsd1	asnsd1, ns3tp1, asparagine synthetase domain containing 1, asparagine synthetase domain containing protein 1	0
aspg	aspg, asparaginase, asnase, asparaginase homolog, wild type l asparaginase, 60 kda lysophospholipase	0
aspa	aspa, acy 2, acy2, aminoacylase 2	1
aspdh	aspdh, aspartate dehydrogenase domain containing, putative l aspartate dehydrogenase	0
asph	asph, aspartate beta hydroxylase, aspartate β hydroxylase, peptide aspartate beta dioxygenase, asp beta hydroxylase, aspartyl asparaginyl beta hydroxylase, aspartyl asparaginyl β hydroxylase, cardiac junctin, peptide aspartate β dioxygenase	1
asphd1	asphd1, aspartate beta hydroxylase domain containing 1	0
asphd2	asphd2, aspartate beta hydroxylase domain containing protein 2, aspartate beta hydroxylase domain containing 2	0
asprv1	asprv1, saspase, skin aspartic protease, aspartic peptidase retroviral like 1, skin specific retroviral like aspartic protease, retroviral like aspartic protease 1, skinasparticprotease	0
aspm	aspm, mcph5, calmbp1, abnormal spindle like microcephaly associated protein, abnormal spindle microtubule assembly, asp abnormal spindle homolog microcephaly associated, abnormal spindle protein homolog	1
aspn	aspn, asporin, plap 1, plap1, periodontal ligament associated protein 1, slrr1c	1
aspscr1	aspscr1, asps, aspl, rcc17, ubxd9, ubxn9, aspcr1, alveolar soft part sarcoma locus, tether containing ubx domain for glut4, alveolar soft part sarcoma chromosome region candidate 1, aspscr_1	0
asrgl1	asrgl1, asparaginase like 1, asparaginase like protein 1, asparaginase like 1 protein, isoaspartyl peptidase l asparaginase	0
ass1	ass1, argininosuccinate synthase, ctln1, argininosuccinate synthase 1, argininosuccinate synthetase 1, citrulline aspartate ligase, arginosuccinate synthase 1, as s1, as_s1, ass_1	0
astl	astl, sas1b, ovastacin, astacin like metalloendopeptidase, sperm acrosomal sllp1 binding, oocyte astacin	1
aste1	aste1, ht001, asteroid homolog 1, protein asteroid homolog 1	0
astn1	astn1, astn, astrotactin, astrotactin 1, astn_1	0
astn2	astn2, astrotactin 2, kiaa0634, astrotactin2, astn_2	0
asxl3	asxl3, kiaa1713, putative polycomb group protein asxl3, additional sex combs like transcriptional regulator 3, additional sex combs like 3 transcriptional regulator	0
asxl2	asxl2, kiaa1685, additional sex combs like protein 2, putative polycomb group protein asxl2, additional sex combs like 2 transcriptional regulator	1
asxl1	asxl1, asxl transcriptional regulator 1, additional sex combs like transcriptional regulator 1, additional sex combs like protein 1, putative polycomb group protein asxl1, additional sex combs like 1 transcriptional regulator, polycomb group protein asxl1, asxl_1	1
atad1	atad1, msp1, thorase, atpase family aaa domain containing protein 1, atpase family aaa domain containing 1	1
asz1	asz1, gasz, ankyrin repeat sam and basic leucine zipper domain containing 1	0
atad2	atad2, ancca, pro2000, atpase family aaa domain containing protein 2, mgc5254, ct137, aaa nuclear coregulator cancer associated protein, atpase family aaa domain containing 2, mgc29843, dkfzp667n1320	0
atad2b	atad2b, kiaa1240, atpase family aaa domain containing protein 2b, atpase family aaa domain containing 2b	0
atad3a	atad3a, atpase family aaa domain containing 3a, atpase family aaa domain containing protein 3a	0
atad3c	atad3c, atpase family aaa domain containing 3c, atpase family aaa domain containing protein 3c	0
atad3b	atad3b, tob3, aaa atpase tob3, aaa tob3, atpase family aaa domain containing protein 3b, atpase family aaa domain containing 3b	0
atat1	atat1, mec17, c6orf134, alpha tubulin acetyltransferase 1, α tubulin acetyltransferase 1, alpha tubulin n acetyltransferase, nbla00487, α tubulin n acetyltransferase, alpha tubulin n acetyltransferase 1, α tubulin n acetyltransferase 1	1
atad5	atad5, elg1, frag1, flj12735, c17orf41, atpase family aaa domain containing protein 5, atpase family aaa domain containing 5	0
atcay	atcay, caytaxin, bnip h, kiaa1872, bnip 2 homology, bniph, ataxia cerebellar cayman type	0
atf1	atf1, activating transcription factor 1, ews atf1, treb36, activation transcription factor 1, fus atf 1, at_f1, at f1, atf_1	0
ate1	ate1, arginyl trna protein transferase, arginyltransferase 1, arginine trna protein transferase 1, arginyl trna protein transferase 1, arginyltransferase1, ate_1, at_e1, at e1	1
atf2	atf2, creb2, activating transcription factor 2, creb 2, cre bp1, hb16, crebp1, camp responsive element binding protein 2, treb7, camp dependent transcription factor atf 2, histone acetyltransferase atf2, cyclic amp dependent transcription factor atf 2, activating transcriptional factor 2, campresponsiveelementbindingprotein2, campdependenttranscriptionfactoratf2, atf_2, at_f2, at f2	1
atf4	atf4, activating transcription factor 4, creb2, creb 2, tax responsive enhancer element b67, taxreb67, camp response element binding protein 2, camp responsive element binding protein 2, activation transcription factor 4, activating transcriptional factor 4, cyclic amp responsive element binding protein 2, cyclic amp dependent transcription factor atf 4, campresponsiveelementbindingprotein2, atf_4	1
atf3	atf3, activating transcription factor 3, activation transcription factor 3, activating transcription factors 3, cyclic amp dependent transcription factor atf 3, activating transcriptional factor 3, camp dependent transcription factor atf 3, campdependenttranscriptionfactoratf3, atf_3	1
atf6	atf6, activating transcription factor 6, atf6alpha, atf6a, atf6 alpha, atf6 α, activating transcription factor 6α, activating transcription factor 6 alpha, activating transcriptional factor 6, activation transcription factor 6, activating transcription factor 6 α, activation of transcription factor 6, atf_6	1
atf5	atf5, atfx, activating transcription factor 5, transcription factor atfx, cyclic amp dependent transcription factor atf 5, atf_5	1
atf7	atf7, atfa, activating transcription factor 7, cyclic amp dependent transcription factor atf 7, atf_7	0
atf6b	atf6b, crebl1, creb rp, atf6 β, atf6 beta, camp responsive element binding protein like 1, activating transcription factor 6 beta, cyclic amp dependent transcription factor atf 6 beta, crebrp	0
atf7ip	atf7ip, mcaf1, activating transcription factor 7 interacting protein, mbd1 containing chromatin associated factor 1, activating transcription factor 7 interacting protein 1, atfa associated modulator	0
atg2a	atg2a, kiaa0404, autophagy related 2a, autophagy related protein 2 homolog a, atg2 autophagy related 2 homolog a	0
atg2b	atg2b, autophagy related 2b, flj10242, atg2 autophagy related 2 homolog b, autophagy related protein 2 homolog b	0
atg3	atg3, apg3, apg3l, pc3 96, autophagy related 3, autophagy related protein 3, hapg3, protein pc3 96, atg3 autophagy related 3 homolog, apg3 like, ubiquitin like conjugating enzyme atg3, pc396, apg3like, atg_3	0
atf7ip2	atf7ip2, mcaf2, activating transcription factor 7 interacting protein 2, mbd1 containing chromatin associated factor 2, atf7ip_2	0
atg4a	atg4a, apg4a, autophagin 2, cysteine protease atg4a, autophagy related 4a cysteine peptidase, atg4 autophagy related 4 homolog a	0
atg5	atg5, apg5, autophagy related 5, apg5l, hapg5, apg5 like, atg5 autophagy related 5 homolog, atg_5	1
atg4c	atg4c, autophagin 3, atg4 autophagy related 4 homolog c, autophagy related 4c cysteine peptidase, cysteine protease atg4c	0
atg4d	atg4d, apg4d, autophagin 4, apg4 d, cysteine protease atg4d, atg4 autophagy related 4 homolog d, autophagy related 4d cysteine peptidase	0
atg4b	atg4b, apg4b, autophagin 1, cysteine protease atg4b, autophagy related 4b cysteine peptidase, atg4 autophagy related 4 homolog b, autophagy related protein 4 homolog b, apg4 autophagy 4 homolog b, atg_4b, atg 4b	0
atg7	atg7, autophagy related 7, apg7l, ubiquitin like modifier activating enzyme atg7, atg_7	1
atg12	atg12, apg12, apg12l, autophagy related 12, ubiquitin like protein atg12, autophagy related protein 12, atg12 autophagy related 12 homolog, apg12 like, apg12like, atg_12	0
atg10	atg10, apg10, apg10l, autophagy related 10, apg10 autophagy 10 like, atg10 autophagy related 10 homolog, autophagy related protein 10, pp12616, ubiquitin like conjugating enzyme atg10, atg_10	0
atg9a	atg9a, autophagy related 9a, autophagy related protein 9a	0
atg13	atg13, kiaa0652, autophagy related protein 13, autophagy related 13, atg13 autophagy related 13 homolog, atg_13, atg1_3	0
atg9b	atg9b, sone, nos3as, apg9l2, autophagy related 9b, atg9 autophagy related 9 homolog b, autophagy related protein 9b, nitric oxide synthase 3 antisense	0
atg14	atg14, atg14l, barkor, kiaa0831, beclin 1 interacting protein, autophagy related 14, beclin 1 associated autophagy related key regulator, atg14 autophagy related 14 homolog, atg1_4, atg_14	0
atic	atic, purh, aicarft, bifunctional purine biosynthesis protein purh, impchase, hel s 70p, aicarft impchase, 5 aminoimidazole 4 carboxamide ribonucleotide formyltransferase imp cyclohydrolase	0
atg16l1	atg16l1, atg16l, autophagy related 16 like 1, autophagy related protein 16 1, atg16 autophagy related 16 like 1, atg16 l1, atg16_l1	1
atg101	atg101, c12orf44, flj11773, atg13 interacting protein, chromosome 12 open reading frame 44, autophagy related protein 101, autophagy related 101, atg10_1	0
atg16l2	atg16l2, autophagy related 16 like 2, atg16 autophagy related 16 like 2	0
atl1	atl1, atlastin, spg3a, atlastin 1, spg3, atlastin1, atlastin gtpase 1, atl_1	1
atmin	atmin, asciz, atm interactor, znf822, atm interacting protein, atm atr substrate chk2 interacting zinc finger protein, atm atr substrate chek2 interacting zinc finger protein	1
atl2	atl2, aip2, aip 2, atlastin 2, atlastin gtpase 2, atlastin2, atl_2, at_l2, at l2	0
atl3	atl3, atlastin 3, atlastin gtpase 3, atl_3	0
atm	atm, atdc, telo1, atm serine threonine kinase	1
atox1	atox1, antioxidant 1 copper chaperone, atox_1	0
atoh1	atoh1, math 1, math1, hath1, atonal homolog 1, atoh 1, atonal bhlh transcription factor 1, protein atonal homolog 1, atonal homolog bhlh transcription factor 1, atoh_1	1
atn1	atn1, drpla, atrophin 1, chedda, dentatorubral pallidoluysian atrophy protein, atn_1	0
atoh8	atoh8, hath6, atonal homolog 8, atonal bhlh transcription factor 8, protein atonal homolog 8, basic helix loop helix transcription factor 6, atonal homolog 6	0
atoh7	atoh7, math5, ath5, atonal homolog 7, hath5, atonal bhlh transcription factor 7, phpvar, protein atonal homolog 7	1
atp1a4	atp1a4, sodium potassium transporting atpase subunit alpha 4, sodium potassium transporting atpase alpha 4 chain	0
atp1a3	atp1a3, rdp, dyt12, ahc2, sodium potassium transporting atpase subunit alpha 3, sodium potassium transporting atpase alpha 3 chain, sodium potassium atpase alpha 3 polypeptide, na k atpase α 3 subunit, na k atpase alpha 3 subunit	0
atp1a1	atp1a1, sodium pump subunit alpha 1, na k atpase α 1 subunit, sodium potassium transporting atpase subunit alpha 1, na k atpase alpha 1 subunit, na k atpase 1, atp1_a1, atp1 a1	0
atp1b1	atp1b1, atp1b, β 1 subunit of na k atpase, sodium potassium transporting atpase subunit beta 1, beta 1 subunit of na k atpase, atpase na k transporting beta 1 polypeptide~non_atpase	0
atp1a2	atp1a2, fhm2, mhp2, sodium potassium transporting atpase subunit alpha 2, sodium potassium transporting atpase alpha 2 chain, na k atpase α 2 subunit, na k atpase alpha 2 subunit, atpase na k transporting alpha 2 polypeptide	1
atp1b2	atp1b2, amog, adhesion molecule on glia, adhesion molecule in glia, sodium potassium transporting atpase subunit beta 2, sodium potassium dependent atpase subunit beta 2, sodium potassium dependent atpase beta 2 subunit, na k atpase beta 2 polypeptide, atpase na k transporting beta 2 polypeptide	0
atp1b3	atp1b3, cd298, atpb 3, atpb3, sodium potassium transporting atpase subunit beta 3, cd298 antigen	0
atp2a2	atp2a2, serca2, atp2b, calcium pump 2, sarcoplasmic endoplasmic reticulum calcium atpase 2, atpase ca transporting cardiac muscle slow twitch 2	0
atp1b4	atp1b4, betam, protein atp1b4, na k atpase beta m subunit	0
atp2a1	atp2a1, serca1, atp2a, sarcoplasmic endoplasmic reticulum calcium atpase 1, atpase ca transporting cardiac muscle fast twitch 1	0
atp2b1	atp2b1, pmca1, plasma membrane calcium transporting atpase 1, plasma membrane calcium atpase isoform 1, pmca1kb, plasma membrane calcium pump isoform 1, atpase ca transporting plasma membrane 1	1
atp2b4	atp2b4, pmca4, pmca4b, pmca4x, plasma membrane calcium transporting atpase 4, plasma membrane calcium atpase isoform 4, plasma membrane calcium pump isoform 4, matrix remodeling associated protein 1	0
atp2a3	atp2a3, serca3, sarcoplasmic endoplasmic reticulum calcium atpase 3	0
atp2b3	atp2b3, pmca3, scax1, pmca3a, plasma membrane calcium transporting atpase 3, plasma membrane calcium atpase isoform 3	0
atp2b2	atp2b2, pmca2, pmca2a, plasma membrane calcium transporting atpase 2, plasma membrane calcium atpase isoform 2	0
atp4b	atp4b, potassium transporting atpase subunit beta, atp6b, potassium transporting atpase beta chain, gastric h k atpase beta subunit	1
atp2c2	atp2c2, spca2, kiaa0703, secretory pathway calcium atpase 2, atpase 2c2, calcium transporting atpase type 2c member 2, atpase2c2	0
atp5f1a	atp5f1a, atp synthase f1 subunit alpha, atp synthase f1 subunit α	0
atp4a	atp4a, proton pump, potassium transporting atpase alpha chain 1, atp6a, potassium transporting atpase α chain 1, gastric hydrogen potassium atpase, gastric h k atpase alpha subunit	1
atp2c1	atp2c1, hhd, pmr1, spca1, bcpm, hspca1, atpase 2c1, atp2c1a, calcium transporting atpase type 2c member 1, atpase2c1	1
atp5f1b	atp5f1b, atp synthase f1 subunit beta	0
atp5f1c	atp5f1c, atp5c1, atp5c, f atpase gamma subunit, atp5cl1, atp synthase subunit gamma mitochondrial	0
atp5f1d	atp5f1d, atp5d, f atpase delta subunit, atp synthase subunit delta mitochondrial	0
atp5if1	atp5if1, atp synthase inhibitory factor subunit 1, inhibitor of f 1 f o atpase, atpase inhibitor mitochondrial~non_ip	0
atp5f1e	atp5f1e, atp5e, atp synthase subunit epsilon mitochondrial	0
atp5md	atp5md, atp synthase membrane subunit dapit	0
atp5me	atp5me, atp5i, atp synthase subunit e mitochondrial, atp synthase e chain mitochondrial	0
atp5mc2	atp5mc2, atp synthase membrane subunit c locus 2, atp synthase f 0 complex subunit c2 mitochondrial	0
atp5mc1	atp5mc1, atp synthase membrane subunit c locus 1	0
atp5mc3	atp5mc3	0
atp5mf	atp5mf, atp5j2, atp synthase subunit f mitochondrial	0
atp5mgl	atp5mgl	0
atp5pb	atp5pb, atp synthase proton transporting mitochondrial f 0 complex subunit b1, atp synthase f 0 complex subunit b1 mitochondrial	0
atp5mg	atp5mg, atp5l, atpase subunit g, atp synthase subunit g mitochondrial, atpasesubunitg	0
atp5mpl	atp5mpl	0
atp6ap1	atp6ap1, ac45, atp6s1, atp6ip1, v type proton atpase subunit s1, v atpase subunit s1, vatpasesubunits1	0
atp5pd	atp5pd, atp5h, atpase subunit d, my032, atpasesubunitd, atp synthase subunit d mitochondrial	0
atp5pf	atp5pf, atp5j, atpase subunit f6, mitochondrial atp synthase coupling factor 6, atpasesubunitf6, atp synthase coupling factor 6 mitochondrial	0
atp6ap1l	atp6ap1l	0
atp5po	atp5po, atp5o, atp synthase subunit o mitochondrial	0
atp6v1b1	atp6v1b1, vma2, vatb, atp6b1, vpp3, v atpase b1 subunit, rta1b, v type proton atpase subunit b kidney isoform	1
atp6ap2	atp6ap2, prr, renin receptor, m89, prorenin receptor, renr, atp6ip2, m8 9, atp6m8 9, apt6m8 9, xmre, vacuolar atp synthase membrane sector associated protein m8 9, renin prorenin receptor, er localized type i transmembrane adaptor, atp6m89, apt6m89	1
atp6v1c1	atp6v1c1, vatc, vma5, atp6d, atp6c, v type proton atpase subunit c 1	1
atp6v1a	atp6v1a, vpp2, vma1, atp6v1a1, atp6a1, va68, ho68, v atpase subunit a, v type proton atpase catalytic subunit a, vatpasesubunita	0
atp6v1b2	atp6v1b2, vma2, vatb, vpp3, atp6b2, v atpase b2 subunit, ho57, zls2, v type proton atpase subunit b brain isoform	0
atp6v1e2	atp6v1e2, vma4, atp6e1, v type proton atpase subunit e 2, atp6v1el2, atp6el2, mgc9341	0
atp6v1e1	atp6v1e1, vma4, atp6e, v atpase subunit e, atp6v1e, v type proton atpase subunit e 1, atp6e2, arcl2c, vacuolar proton pump subunit e 1	0
atp6v1f	atp6v1f, vatf, vma7, atp6s14, v type proton atpase subunit f, v atpase subunit f, vacuolar atp synthase subunit f, vatpasesubunitf	0
atp6v1c2	atp6v1c2, vma5, atp6c2, v type proton atpase subunit c 2, atpase h transporting v1 subunit c2	0
atp6v1d	atp6v1d, vatd, vma8, v type proton atpase subunit d, v atpase subunit d, atp6m, vatpasesubunitd	0
atp6v1fnb	atp6v1fnb	0
atp6v1g1	atp6v1g1, vma10, atp6j, atp6g, dkfzp547p234, v type proton atpase subunit g 1, atp6g1, atp6gl, vacuolar proton pump subunit g 1	0
atp6v1g2	atp6v1g2, vma10, atp6g, ng38, atp6g2, vacuolar atp synthase subunit g 2, v type proton atpase subunit g 2	0
atp6v1g3	atp6v1g3, vma10, atp6g3, v type proton atpase subunit g 3	0
atp6v1h	atp6v1h, vma13, v atpase subunit h, vacuolar atpase subunit h, cgi 11, cgi11, v type proton atpase subunit h, sfdalpha, sfdbeta, vatpasesubunith	1
atp6v0c	atp6v0c, atpl, vma3, vatl, atp6l, atp6c, v type proton atpase 16 kda proteolipid subunit, v atpase 16 kda proteolipid subunit, vatpase16kdaproteolipidsubunit	0
atp6v0a1	atp6v0a1, vpp1, vph1, stv1, atp6n1, atp6n1a, v type proton atpase 116 kda subunit a isoform 1, vacuolar proton translocating atpase 116 kda subunit a isoform 1, vacuolar proton translocating atpase 116 kda subunit a, v type proton atpase 116 kda subunit a	0
atp6v0a2	atp6v0a2, arcl, vph1, stv1, tj6, a2v atpase, j6b7, atp6a2, tj6s, tj6m, regeneration and tolerance factor, atp6n1d, v type proton atpase 116 kda subunit a isoform 2, atpase h transporting lysosomal v0 subunit a2	0
atp6v0a4	atp6v0a4, vph1, vpp2, stv1, atp6n1b, rdrta2, rtadr, rta1c, atp6n2, v type proton atpase 116 kda subunit a isoform 4	0
atp6v0b	atp6v0b, vma16, atp6f, hatpl, v type proton atpase 21 kda proteolipid subunit	0
atp7a	atp7a, mnk, copper transporting atpase 1, menkes disease associated protein, cu transporting p type atpase, copper pump 1, atpase copper transporting alpha, atpase copper transporting α, atp_7a, atp 7a	1
atp6v0e1	atp6v0e1, atp6v0e, atp6h, v type proton atpase subunit e 1	0
atp6v0d2	atp6v0d2, vma6, v type proton atpase subunit d 2, flj38708, v atpase subunit d 2, atp6d2, vatpasesubunitd2	1
atp6v0d1	atp6v0d1, vma6, atp6d, vatx, atp6dv, v atpase ac39 subunit, vpatpd, v type proton atpase subunit d 1, v atpase subunit d, v atpase subunit d 1, vatpasesubunitd1	0
atp6v0e2	atp6v0e2, c7orf32, atp6v0e2l	0
atp8b1	atp8b1, pfic, bric, fic1, pfic1, atpic, familial intrahepatic cholestasis type 1, atpase phospholipid transporting 8b1, probable phospholipid transporting atpase ic, phospholipid transporting atpase ic, atpase class i type 8b member 1, atpase aminophospholipid transporter class i type 8b member 1	1
atp8a1	atp8a1, aplt, aminophospholipid translocase, atpase ii, atpp2, atpia, chromaffin granule atpase ii, probable phospholipid transporting atpase ia, amino phospholipid translocase, atpaseii, atpase phospholipid transporting 8a1, phospholipid transporting atpase ia, atpase class i type 8a member 1	1
atp8a2	atp8a2, camrq4, atpase phospholipid transporting 8a2, phospholipid transporting atpase ib, probable phospholipid transporting atpase ib, atpase class i type 8a member 2, atpase aminophospholipid transporter like class i type 8a member 2, atpase aminophospholipid transporter class i type 8a member 2	1
atp7b	atp7b, copper transporting atpase 2, atpase copper transporting beta, wilson disease associated protein, copper pump 2, copper transporting protein atp7b, atp 7b, atp_7b	1
atp8b2	atp8b2, atpase phospholipid transporting 8b2, probable phospholipid transporting atpase id, atpase class i type 8b member 2, atpase aminophospholipid transporter class i type 8b member 2	0
atp8b4	atp8b4, probable phospholipid transporting atpase im, atpase class i type 8b member 4	0
atp10a	atp10a, atp10c, atpvc, probable phospholipid transporting atpase va, atpva, kiaa0566, atpase class v type 10a, aminophospholipid translocase va, atpase class v type 10c	0
atp9a	atp9a, kiaa0611, probable phospholipid transporting atpase iia, atpiia, phospholipid transporting atpase iia, atpase class ii type 9a	0
atp8b3	atp8b3, probable phospholipid transporting atpase ik, atpase class i type 8b member 3, atpase aminophospholipid transporter class i type 8b member 3	0
atp9b	atp9b, probable phospholipid transporting atpase iib, macrophage mhc receptor 1, atpase class ii type 9b	0
atp10d	atp10d, probable phospholipid transporting atpase vd, atpase class v type 10d	0
atp11c	atp11c, atpase class vi type 11c, probable phospholipid transporting atpase ig, atpase phospholipid transporting 11c, atpase iq	1
atp11a	atp11a, probable phospholipid transporting atpase ih, atpase phospholipid transporting 11a, kiaa1021, atpase class vi type 11a	0
atp10b	atp10b, kiaa0715, probable phospholipid transporting atpase vb, atpase class v type 10b	0
atp11b	atp11b, atpase ir, atpase class vi type 11b, probable phospholipid transporting atpase if	0
atp12a	atp12a, h k atpase, atp1al1, hkatpase, potassium transporting atpase alpha chain 2	1
atp13a4	atp13a4, atpase type 13a4, atpase 13a4, p5 atpase, probable cation transporting atpase 13a4	0
atp13a3	atp13a3, afurs1, atpase type 13a3, atpase 13a3, probable cation transporting atpase 13a3	0
atp13a1	atp13a1, atpase type 13a1, atp13a, atpase 13a1, probable cation transporting atpase 13a1, manganese transporting atpase 13a1	0
atp13a2	atp13a2, park9, cln12, atpase type 13a2, atpase 13a2, hsa9947, probable cation transporting atpase 13a2, atpase cation transporting 13a2, cation transporting atpase 13a2	1
atpaf2	atpaf2, atp12, atp12p, atp synthase mitochondrial f1 complex assembly factor 2	0
atp13a5	atp13a5, atpase type 13a5, p5 atpase, atpase 13a5	0
atpsckmt	atpsckmt, fam173b, hfam173b, family with sequence similarity 173 member b	0
atpaf1	atpaf1, atp11, atp11p, atp synthase mitochondrial f1 complex assembly factor 1, flj22351	0
atp23	atp23, xrcc6bp1, kub3, xrcc6 binding protein 1, atp23 metallopeptidase and atp synthase assembly factor homolog, atp2_3	0
atrip	atrip, atr interacting protein, atm and rad3 related interacting protein	0
atraid	atraid, apoptosis related protein 3, all trans retinoic acid induced differentiation factor	0
atrnl1	atrnl1, attractin like 1, kiaa0534, attractin like protein 1	0
atr	atr, atr serine threonine kinase	1
atrn	atrn, attractin, mahogany protein, dppt l, attractin 2, kiaa0548, dpptl	0
atxn2	atxn2, sca2, ataxin 2, atx2, tnrc13, atxn_2	1
atrx	atrx, atrx chromatin remodeler	0
atxn2l	atxn2l, ataxin 2 like, ataxin 2 like protein, ataxin 2 related protein, a2rp, ataxin 2 domain protein	0
atxn1l	atxn1l, boat1, ataxin 1 like, brother of ataxin 1, brother of atxn1, brotherofatxn1, ataxin1 like	1
atxn1	atxn1, sca 1, sca1, ataxin 1, atx1, spinocerebellar ataxia type 1 protein, d6s504e, atxn_1	1
atxn3l	atxn3l, ataxin 3 like, ataxin 3 like protein, atx3l, putative ataxin 3 like protein	0
atxn7l2	atxn7l2, ataxin 7 like 2, ataxin 7 like protein 2	0
atxn3	atxn3, sca3, mjd, ataxin 3, at3, atx3, josephin, mjd1, machado joseph disease protein 1, spinocerebellar ataxia type 3 protein, atxn_3	1
atxn7l1	atxn7l1, atxn7l4, ataxin 7 like 1, ataxin 7 like protein 1, ataxin 7 like 4	0
atxn7	atxn7, sca7, ataxin 7, sgf73, adcaii, opca3, ataxin7	1
atxn7l3	atxn7l3, ataxin 7 like protein 3, ataxin 7 like 3	0
atxn7l4	atxn7l4, atxn7l1, ataxin 7 like 1, ataxin 7 like protein 1, ataxin 7 like 4	0
atxn10	atxn10, sca10, ataxin 10, e46l, humeep	0
atxn7l3b	atxn7l3b, lnc sca7, ataxin 7 like 3b, lncsca7	0
atxn8	atxn8, ataxin 8, protein 1c2	0
aurkaip1	aurkaip1, aurora kinase a interacting protein 1	0
aunip	aunip, aibp, c1orf135, aurora kinase a and ninein interacting protein	0
auh	auh, 3 methylglutaconyl coa hydratase, au specific rna binding enoyl coa hydratase, au rna binding methylglutaconyl coa hydratase, methylglutaconyl coa hydratase mitochondrial, au rna binding protein enoyl coenzyme a hydratase, au rna binding protein enoyl coa hydratase	0
aup1	aup1, ancient ubiquitous protein 1, au p1, au_p1, aup_1	0
aurka	aurka, aik, aurora 2, stk15, stk6, aur2, ark1, aurora a kinase, btak, ark 1, hark1, iak1, ayk1, breast tumor amplified kinase, aurora related kinase 1, airk1, aurora kinase a, stk7, serine threonine kinase 15, ppp1r47	1
aven	aven, avens, cell death regulator aven, pdcd12, programmed cell death 12, apoptosis caspase activation inhibitor, apoptosis and caspase activation inhibitor	0
avil	avil, advillin	1
auts2	auts2, autism susceptibility candidate 2, kiaa0442, autism related protein 1, autism susceptibility gene 2 protein, auts2 activator of transcription and developmental regulator	1
aurkb	aurkb, aim 1, aurora b, aim1, ipl1, aurora kinase b, aurb, aurora 1, ark2, ark 2, stk12, aik2, airk2, stk5, aurkb sv2, aurkb sv1, ppp1r48, aurora kinase b sv2, serine threonine protein kinase aurora b, serine threonine protein kinase 12	1
aurkc	aurkc, aurora c, aurc, aurora kinase c, ark3, ark 3, aik3, stk13, aie2, serine threonine protein kinase 13	1
avl9	avl9, avl9 cell migration associated, avl_9	0
avpr1a	avpr1a, v1ar, vasopressin v1a receptor, avpr1, avpr v1a, antidiuretic hormone receptor 1a, arginine vasopressin receptor 1a, v1a vasopressin receptor, v1 vascular vasopressin receptor avpr1a, sccl vasopressin subtype 1a receptor, vascular hepatic type arginine vasopressin receptor	0
avpi1	avpi1, arginine vasopressin induced 1	0
avp	avp, adh, arginine vasopressin, copeptin, antidiuretic hormone, neurohypophyseal, anti diuretic hormone, antidiuretic hormones, neurophysin ii, npii, avrp, arvp, avp npii, arginin vasopressin, arginine 8 vasopressin, arginine8 vasopressin, argininevasopressin, arginine vasopressine, arginine vassopressin, argenine vasopressin	1
avpr1b	avpr1b, v1br, vasopressin v1b receptor, avpr3, antidiuretic hormone receptor 1b, arginine vasopressin receptor 1b, avpr_1b, avpr 1b	0
awat1	awat1, acyl coa wax alcohol acyltransferase 1	0
axdnd1	axdnd1, axonemal dynein light chain domain containing 1, axonemal dynein light chain domain containing protein 1	0
axin1	axin1, axin 1, axis inhibition protein 1, haxin, axis inhibitor 1, ppp1r49, axin_1	1
avpr2	avpr2, ndi, avpr v2, arginine vasopressin receptor 2, avp_r2, avp r2	1
awat2	awat2, dc4, wax synthase, mfat, dgat2l4, multifunctional o acyltransferase, acyl coa wax alcohol acyltransferase 2, 11 cis specific retinyl ester synthase	0
axl	axl, ufo, axl receptor tyrosine kinase, tyrosine protein kinase receptor ufo, axl oncogene, tyro7, jtk11	1
axin2	axin2, axil, conductin, axin 2, axis inhibition protein 2, axin like protein, odcrcs, axin_2	1
azi2	azi2, 5 azacytidine induced 2, nf κb activating kinase associated protein 1, 5 azacytidine induced protein 2, nf kappa b activating kinase associated protein 1, azi_2	0
azgp1	azgp1, zag, zinc alpha 2 glycoprotein, zinc α 2 glycoprotein, za2g, zinc alpha2 glycoprotein, zn alpha 2 glycoprotein, zn alpha2 glycoprotein, zn alpha 2 gp, zn α 2 glycoprotein, alpha 2 glycoprotein 1 zinc, alpha 2 glycoprotein zinc, zinc alpha glycoprotein, α 2 glycoprotein 1 zinc, alpha 2 glycoprotein 1 zinc binding, znalpha2glycoprotein, azgp_1	1
azin1	azin1, azi, azi1, oazin, antizyme inhibitor 1, oazi, ornithine decarboxylase antizyme inhibitor, azin_1	0
b3galnt2	b3galnt2, b3galnac t2, udp galnac betaglcnac beta 1 3 galactosaminyltransferase polypeptide 2	0
b2m	b2m, beta 2 microglobulin, bmg, beta2 microglobulin, β 2 microglobulin, beta2m, beta2microglobulin, b2mg, cdabp0092, beta 2 macroglobulin, beta 2 microglobin, beta 2microglobulin, hdcma22p, beta 2 microglubulin, β 2 microglobin, beta2 microglobin, beta 2 microgobulin, beta chain of mhc class i molecules, b2_m, b_2m	1
b3galnt1	b3galnt1, glob, b3galt3, globoside synthase, b3gal t3, p antigen synthase	0
azu1	azu1, cap37, azurocidin 1, cationic antimicrobial protein 37, neutrophil azurocidin, azu_1~non_heparin_binding_protein	1
azin2	azin2, arginine decarboxylase, antizyme inhibitor 2, odc like protein, odc paralogue, odc antizyme inhibitor 2, odclikeprotein, azin_2	0
b3galt4	b3galt4, galt2, galt4, gal t2, ganglioside galactosyltransferase, b3gal t4, udp gal betaglcnac beta 1 3 galactosyltransferase polypeptide 4, beta 1 3 galactosyltransferase 4, b3gal_t4	0
b3galt2	b3galt2, glct2, beta3galt2, beta 3 galt2, beta3gal t2, udp galactose 2 acetamido 2 deoxy d glucose 3beta galactosyltransferase 2, udp gal betaglcnac beta 1 3 galactosyltransferase polypeptide 2	0
b3galt1	b3galt1, udp gal betaglcnac beta 1 3 galactosyltransferase polypeptide 1	0
b3galt5	b3galt5, b3gal t5, glct5, udp gal betaglcnac beta 1 3 galactosyltransferase polypeptide 5, beta 1 3 galactosyltransferase 5, b3gal_t5	0
b3galt6	b3galt6, galactosyltransferase ii, edsspd2, udp gal betagal beta 1 3 galactosyltransferase polypeptide 6	0
b3gat2	b3gat2, glucuronosyltransferases, glcat s, glcats, glucuronosyltransferase s, beta 1 3 glucuronyltransferase 2	0
b3glct	b3glct, b3galtl, beta 3 glucosyltransferase, b3glc t, b3glc_t	0
b3gat3	b3gat3, glcat i, glcati, glucuronosyltransferase i, glcuat i, galactosylgalactosylxylosylprotein 3 beta glucuronosyltransferase 3, glcuati, beta 1 3 glucuronyltransferase 3	1
b3gnt2	b3gnt2, b3gnt1, b3gnt, beta3gnt2, beta3gn t2, b3gnt 2, b3gn t1, b3gn t2, beta 1 3 n acetylglucosaminyltransferase 2, b3gnt_2, b3gn_t2	0
b3gat1	b3gat1, cd57, hnk 1, hnk1, glcat p, glcatp, glucuronosyltransferase p, beta 1 3 glucuronyltransferase 1	1
b3gnt6	b3gnt6, core 3 synthase, b3gn t6, acetylgalactosaminyl o glycosyl glycoprotein beta 1 3 n acetylglucosaminyltransferase, b3gn_t6	0
b3gnt4	b3gnt4, b3gn t4, b3gn_t4	0
b3gnt5	b3gnt5, lc3 synthase, b3gn t5, lc 3 cer synthase, lc3synthase, lc3cersynthase, beta 1 3 n acetylglucosaminyltransferase 5, b3gn_t5	1
b3gnt3	b3gnt3, tmem3, b3gnt 3, b3gn t3, beta 1 3 n acetylglucosaminyltransferase 3, b3gnt_3, b3gn_t3	0
b3gnt7	b3gnt7	0
b3gnt9	b3gnt9, udp glcnac betagal beta 1 3 n acetylglucosaminyltransferase 9	0
b4galnt2	b4galnt2, galgt2, b4galt	1
b3gnt8	b3gnt8	0
b3gntl1	b3gntl1	0
b4galnt1	b4galnt1, galnac t, galnact, spg26, gm2 gd2 synthase, beta 1 4 n acetylgalactosaminyltransferase 1, b4galnt 1, b4galnt_1	0
b4galnt3	b4galnt3, b4galnact3, b4galnac t3	0
b4galt2	b4galt2, b4gal t2, udp gal betaglcnac beta 1 4 galactosyltransferase polypeptide 2, b4gal_t2	0
b4galt1	b4galt1, lactose synthase, b4gal t1, n acetyllactosamine synthase, glycoprotein 4 beta galactosyltransferase 2, beta 1 4 galactosyltransferase 1, udp gal betaglcnac beta 1 4 galactosyltransferase polypeptide 1, b4gal_t1	1
b4galnt4	b4galnt4, flj25045, n acetyl beta glucosaminyl glycoprotein 4 beta n acetylgalactosaminyltransferase 1	0
b4galt3	b4galt3, beta4galt3, beta4gal t3, b4gal t3, beta 1 4 galactosyltransferase 3, udp gal betaglcnac beta 1 4 galactosyltransferase polypeptide 3, b4gal_t3	0
b4galt4	b4galt4, b4gal t4, udp gal betaglcnac beta 1 4 galactosyltransferase polypeptide 4, b4gal_t4	0
b4gat1	b4gat1, ignt, b3gnt1, b3gnt6, b3gn t1, beta 1 4 glucuronyltransferase 1	0
b4galt5	b4galt5, lactosylceramide synthase, laccer synthase, beta4galt5, b4gal t5, beta4galt v, beta4gal t5, beta4 galt iv, udp gal betaglcnac beta 1 4 galactosyltransferase polypeptide 5, laccersynthase, beta4galtv, beta 1 4 galactosyltransferase v, beta 1 4 galactosyltransferase 5, b4gal_t5	0
b4galt7	b4galt7, galactosyltransferase i, b4gal t7, edsspd1, xylosylprotein 4 beta galactosyltransferase, edsp1, xylosylprotein beta 1 4 galactosyltransferase polypeptide 7, beta 1 4 galactosyltransferase 7, b4gal_t7	0
b4galt6	b4galt6, lactosylceramide synthase, laccer synthase, b4gal t6, udp gal betaglcnac beta 1 4 galactosyltransferase polypeptide 6, laccersynthase, beta 1 4 galactosyltransferase 6, b4gal_t6	0
b9d1	b9d1, mksr 1, mksr1, eppb9, mks9, b9 protein domain 1, b9 domain containing protein 1, b9 domain containing 1, mks1 related protein 1	0
baalc	baalc, brain and acute leukemia cytoplasmic, brain and acute leukemia cytoplasmic protein	0
babam1	babam1, merit40, nba1, c19orf62, hspc142, brisc and brca1 a complex member 1, mediator of rap80 interactions and targeting 40 kda	0
baat	baat, bile acid coa amino acid n acyltransferase, bacat, bile acid coa thioesterase	0
b9d2	b9d2, mksr 2, mksr2, mks10, icis 1, b9 protein domain 2, jbts34, b9 domain containing protein 2, b9 domain containing 2	0
babam2	babam2, brisc and brca1 a complex member 2	0
bace1	bace1, bace_1	1
bace2	bace2, asp 1, asp1, drap, memapsin 1, asp21, beta secretase 2, beta site app cleaving enzyme 2, theta secretase, aspartyl protease 1, alp56, aeplc, beta site amyloid precursor protein cleaving enzyme 2, bae2, cda13, down region aspartic protease, θ secretase, β site app cleaving enzyme 2, ceap1, β secretase 2, bac_e2, bac e2, bace_2	0
bach2	bach2, transcription regulator protein bach2, btb domain and cnc homolog 2, bach_2	1
bach1	bach1, brip1, fancj, brca1 interacting protein c terminal helicase 1, brca1 interacting protein 1, brca1 associated c terminal helicase 1, fanconi anemia group j protein, brca1interactingprotein1, bach_1	0
bad	bad, bbc2, bcl2l8, bcl2 associated agonist of cell death, bcl2 l 8, bcl2 antagonist of cell death protein	1
bag1	bag1, bag 1, bcl2 associated athanogene, rap46, bcl 2 binding protein, bcl 2 associated athanogene 1, bcl2 associated athanogene 1, bag family molecular chaperone regulator 1, ba g1, bag_1, ba_g1	1
bag3	bag3, bag 3, cair 1, bcl2 associated athanogene 3, bcl 2 associated athanogene 3, mfm6, bag family molecular chaperone regulator 3, bcl 2 binding protein bis, docking protein cair 1, bag_3	1
bag4	bag4, bag 4, sodd, bcl2 associated athanogene 4, silencer of death domains, bcl 2 associated athanogene 4, bag family molecular chaperone regulator 4, bag_4	0
bag2	bag2, bag 2, bcl2 associated athanogene 2, bag family molecular chaperone regulator 2, bcl 2 associated athanogene 2, ba g2, ba_g2, bag_2	0
bag5	bag5, bag 5, bcl2 associated athanogene 5, kiaa0873, bcl 2 associated athanogene 5, bag family molecular chaperone regulator 5, bag_5, ba_g5, ba g5	0
bage4	bage4	0
bage3	bage3	0
bage	bage, bage1, b melanoma antigen, bmelanomaantigen	0
bag6	bag6, scythe, bat3, bag 6, hla b associated transcript 3, bcl2 associated athanogene 6, large proline rich protein bag6, scythe protein, protein scythe, bag family molecular chaperone regulator 6, ba_g6, ba g6, bag_6	1
bage5	bage5	0
bahd1	bahd1, bromo adjacent homology domain containing 1, bromo adjacent homology domain containing 1 protein, bah domain containing protein 1, bahdomaincontainingprotein1	0
bahcc1	bahcc1, kiaa1447, bah domain and coiled coil containing 1, bah and coiled coil domain containing protein 1	0
baiap2l1	baiap2l1, irtks, bai1 associated protein 2 like 1, insulin receptor tyrosine kinase substrate, brain specific angiogenesis inhibitor 1 associated protein 2 like protein 1, bai1 associated protein 2 like protein 1, bai1associatedprotein2likeprotein1	0
baiap2	baiap2, irsp53, bai1 associated protein 2, insulin receptor substrate p53, brain specific angiogenesis inhibitor 1 associated protein 2, bai associated protein 2, insulin receptor substrate of 53 kda, insulin receptor substrate protein of 53 kda, insulinreceptorsubstratep53, insulin receptor substrate p53 p58, baiassociatedprotein2, bai1associatedprotein2	0
baiap2l2	baiap2l2, pinkbar, flj22582, bai1 associated protein 2 like 2, brain specific angiogenesis inhibitor 1 associated protein 2 like protein 2, planar intestinal and kidney specific bar domain protein	0
banf1	banf1, baf, barrier to autointegration factor, barrier to autointegration factor 1, breakpoint cluster region protein 1	1
bak1	bak1, cdn1, bcl 2 antagonist killer 1, bcl2l7, bcl2 l 7, apoptosis regulator bak, bcl2 antagonist killer 1, bak_1	0
baiap3	baiap3, bap3, bai1 associated protein 3, brain specific angiogenesis inhibitor i associated protein 3	1
bambi	bambi, bambis, bmp and activin membrane bound inhibitor	1
banf2	banf2, barrier to autointegration factor 2	0
bap1	bap1, uch, ubiquitin carboxyl terminal hydrolase, brca1 associated protein 1, ubiquitin carboxy terminal hydrolase, ubiquitin carboxyl terminal hydrolases, ubiquitin carboxy terminal hydrolases, brca associated protein 1, uchl2, brca 1 associated protein 1, kiaa0272, ubiquitin carboxyl terminal hydrolase bap1, bap_1	1
bard1	bard1, brca1 associated ring domain 1, bard 1, bard_1	0
bank1	bank1, b cell scaffold protein with ankyrin repeats 1, b cell scaffold protein with ankyrin repeats, bank_1	1
barx1	barx1, barh like homeobox 1, barx homeobox 1, homeobox protein barh like 1, barx_1	0
barx2	barx2, barh like homeobox 2, barx homeobox 2, homeobox protein barh like 2, barx_2	1
barhl1	barhl1, barh like homeobox 1, barh like 1 homeobox protein	1
barhl2	barhl2, barh like homeobox 2, barh like 2 homeobox protein	1
banp	banp, smar1, btg3 associated nuclear protein, scaffold matrix associated region 1 binding protein	0
batf	batf, b atf, batf1, basic leucine zipper transcription factor atf like, basic leucine zipper atf like transcription factor	1
batf3	batf3, snft, jdp1, jun dimerization protein p21snft, basic leucine zipper transcription factor atf like 3, basic leucine zipper transcriptional factor atf like 3, basic leucine zipper atf like transcription factor 3, b atf 3, 21 kda small nuclear factor isolated from t cells, batf_3	1
bax	bax, bcl2l4, bcl2 l 4, bcl2 associated x apoptosis regulator	1
basp1	basp1, cap 23, nap 22, cap23, nap22, brain acid soluble protein 1, brain abundant membrane attached signal protein 1, neuronal tissue enriched acidic protein, 22 kda neuronal tissue enriched acidic protein, neuronal axonal membrane protein nap 22, basp_1	0
batf2	batf2, mgc20410, basic leucine zipper transcription factor atf like 2, basic leucine zipper atf like transcription factor 2, b atf 2, basic leucine zipper transcriptional factor atf like 2, suppressor of ap 1 regulated by ifn	1
bbc3	bbc3, puma, p53 upregulated modulator of apoptosis, bcl2 binding component 3, bcl 2 binding component 3, jfy1, p53 up regulated modulator of apoptosis, jfy 1, bb c3, bb_c3, bbc_3	1
baz1a	baz1a, acf1, hacf1, wcrf180, walp1, hwalp1, bromodomain adjacent to zinc finger domain 1a, bromodomain adjacent to zinc finger domain protein 1a, atp utilizing chromatin assembly and remodeling factor 1, williams syndrome transcription factor related chromatin remodeling factor 180	0
baz1b	baz1b, wstf, williams syndrome transcription factor, wbscr9, tyrosine protein kinase baz1b, wbscr10, bromodomain adjacent to zinc finger domain 1b, bromodomain adjacent to zinc finger domain protein 1b, wbsc10	0
baz2b	baz2b, hwalp4, bromodomain adjacent to zinc finger domain protein 2b, walp4, bromodomain adjacent to zinc finger domain 2b	0
baz2a	baz2a, tip5, kiaa0314, hwalp3, ttf i interacting protein 5, bromodomain adjacent to zinc finger domain protein 2a, walp3, bromodomain adjacent to zinc finger domain 2a, transcription termination factor i interacting protein 5, ttf i interacting peptide 5, ttfiinteractingprotein5	0
bbs2	bbs2, bbs, bardet biedl syndrome 2 protein, bb s2, bbs_2, bb_s2	1
bbip1	bbip1, bbs18, bbip10, ncrna00081, bbsome interacting protein 1	0
bbs1	bbs1, flj23590, bbs2l2, bardet biedl syndrome 1 protein, bbs_1, bb_s1, bb s1	0
bbof1	bbof1, ccdc176, basal body orientation factor 1	0
bbox1	bbox1, bbox, γ butyrobetaine hydroxylase, gamma butyrobetaine hydroxylase, gamma butyrobetaine dioxygenase, γ butyrobetaine dioxygenase, γ butyrobetaine hydroxylase 1, gamma butyrobetaine hydroxylase 1	0
bbs7	bbs7, bbs2l1, flj10715, bardet biedl syndrome 7 protein, bbs2 like 1, bbs_7	0
bbs5	bbs5, dkfzp762i194, bardet biedl syndrome 5 protein, bbs_5	0
bbs10	bbs10, flj23560, c12orf58, bardet biedl syndrome 10 protein, chromosome 12 open reading frame 58	0
bbs4	bbs4, bardet biedl syndrome 4 protein, bb_s4, bb s4, bbs_4	1
bbs9	bbs9, pthb1, parathyroid hormone responsive b1 gene, bardet biedl syndrome 9 protein, protein pthb1, parathyroid hormone responsive b1 gene protein, bbs_9	0
bcam	bcam, cd239, basal cell adhesion molecule, lutheran blood group glycoprotein, lutheran antigen, auberger b antigen, b cell adhesion molecule	1
bbx	bbx, artc1, hbp2, bobby sox homolog, hmg box transcription factor bbx, hmg box containing protein 2, bbx hmg box containing	0
bcan	bcan, brevican, behab, brevican core protein, cspg7, brain enriched hyaluronan binding protein, brevican proteoglycan	1
bcap29	bcap29, bap29, b cell receptor associated protein 29	0
bbs12	bbs12, flj35630, c4orf24, flj41559, bbs1_2, bb s12, bb_s12	0
bcas1	bcas1, nabc1, breast carcinoma amplified sequence 1, aibc1, novel amplified in breast cancer 1	1
bcar3	bcar3, nsp2, breast cancer anti estrogen resistance 3, breast cancer antiestrogen resistance 3, sh2d3b, breast cancer anti estrogen resistance protein 3, novel sh2 containing protein 2	0
bcas2	bcas2, spf27, snt309, breast carcinoma amplified sequence 2, pre mrna splicing factor spf27, dna amplified in mammary carcinoma 1 protein	0
bcap31	bcap31, bap31, b cell receptor associated protein 31, dxs1357e, cdm protein, protein cdm, 6c6 ag tumor associated antigen, bcr associated protein 31, bcrassociatedprotein31	0
bcar1	bcar1, p130cas, cass1, breast cancer anti estrogen resistance 1, crkas, breast cancer anti estrogen resistance protein 1, crk associated substrate p130cas, breast cancer antiestrogen resistance protein 1, bcar1 cas family scaffolding protein, bcar_1	1
bcas4	bcas4, breast carcinoma amplified sequence 4, bcas4 bcas3 fusion	0
bcat2	bcat2, bct2, branched chain amino acid transaminase 2, branched chain amino acid transaminase 2 mitochondrial, branched chain amino acid aminotransferase mitochondrial, bcat_2	0
bcas3	bcas3, rudhira, breast carcinoma amplified sequence 3, flj20128, bcas4 bcas3 fusion, metastasis associated antigen of breast cancer, bcas3 microtubule associated cell migration factor	0
bccip	bccip, tok1, tok 1, bccipalpha, brca2 and cdkn1a interacting protein, tok 1alpha, bccipbeta, p21 and cdk associated protein 1	0
bcat1	bcat1, bcatc, bct1, eca39, branched chain amino acid transaminase 1, bcat c, meca39, eca39 protein, protein eca39, branched chain amino acid transaminase 1 cytosolic, pnas121, branched chain aminotransferase 1 cytosolic, branched chain amino acid aminotransferase cytosolic, bcat_1	0
bckdha	bckdha, bckde1a, branched chain keto acid dehydrogenase e1 alpha polypeptide, 2 oxoisovalerate dehydrogenase subunit alpha mitochondrial	0
bckdhb	bckdhb, branched chain keto acid dehydrogenase e1 subunit beta, branched chain alpha keto acid dehydrogenase e1 component beta chain, branched chain keto acid dehydrogenase e1 beta polypeptide, 2 oxoisovalerate dehydrogenase subunit beta mitochondrial	0
bche	bche, pseudocholinesterase, pche, butyrylcholine esterase, acylcholine acylhydrolase, che1, choline esterase ii	1
bcdin3d	bcdin3d, bcdin3 domain containing, bcdin3 domain containing protein, bcdin3 domain containing rna methyltransferase	0
bckdk	bckdk, bdk, bckd kinase, branched chain alpha ketoacid dehydrogenase kinase, branched chain ketoacid dehydrogenase kinase, branched chain keto acid dehydrogenase kinase, branched chain α ketoacid dehydrogenase kinase, branched chain alpha keto acid dehydrogenase kinase, bckdhk, branched chain α keto acid dehydrogenase kinase, bckdkinase	0
bcl2l2	bcl2l2, bcl w, bclw, bcl2 like 2, bcl 2 like protein 2, apoptosis regulator bcl w, kiaa0271, bcl2 l 2, ppp1r51, bcl2_l2, bcl2_l_2, bcl2 l2	1
bcl2a1	bcl2a1, acc1, acc2, acc 1, bfl1, acc 2, bcl 2 related protein a1, bcl2 related protein a1, grs protein, bcl2l5, hbpa1, protein bfl 1, bcl2 l 5, hemopoietic specific early response protein, protein grs, hematopoietic bcl2 related protein a1, bcl2 a1, bcl2_a1, bcl2a_1	1
bcl2	bcl2, bcl2 apoptosis regulator, bcl_2, bc_l2, bc l2	1
bcl2l1	bcl2l1, bcl xl, bcl x, bclxl, bcl xs, bclx, bcl2 like 1, bcl2l, apoptosis regulator bcl x, bcl 2 like protein 1, bcl2 l 1, bclxs, ppp1r52, bcl xl s, bcl2 l1, bcl2_l_1, bcl2_l1	1
bcl2l10	bcl2l10, boo, bcl b, bclb, bcl2 like 10, bcl2 l 10, bcl 2 like protein 10, death inducer binding to vbcl 2 and apaf 1, bcl2 l10, bcl2_l10	0
bcl2l12	bcl2l12, bcl2 like 12, bcl 2 like protein 12, bcl 2 related proline rich protein, bcl2 l 12, bcl2 l12, bcl2_l12	0
bcl2l14	bcl2l14, bcl g, bclg, bcl2 like 14, apoptosis regulator bcl g, apoptosis facilitator bcl 2 like protein 14, bcl2 l 14	0
bcl2l11	bcl2l11, bim, bimel, biml, bcl2 like 11, bcl 2 like protein 11, bcl 2 interacting mediator of cell death, bcl2 l 11, bcl2 interacting mediator of cell death, bcl 2 related ovarian death agonist, bcl2 like 11 apoptosis facilitator, bcl 2 interacting protein bim, bcl2l_11, bcl2_l11, bcl2 l11	1
bcl2l13	bcl2l13, bcl rambo, mil1, bcl2 l 13, bcl2 like 13, bcl 2 like protein 13, bcl2 like 13 apoptosis facilitator, bclrambo	0
bcl2l15	bcl2l15, bfk, bcl2 like 15, bcl 2 like protein 15, bcl2 l 15, bcl2_l15, bcl2 l15	0
bcl7b	bcl7b, bcl tumor suppressor 7b, b cell cll lymphoma 7b, bcl_7b, bcl 7b	0
bcl3	bcl3, bcl 3, bcl4, b cell lymphoma 3 encoded protein, proto oncogene bcl3, b cell lymphoma 3 protein, d19s37, chronic lymphatic leukemia protein, b cell clllymphoma 3, b cell leukemia lymphoma 3, bcl_3	1
bcl7a	bcl7a, bcl7, bcl tumor suppressor 7a, baf chromatin remodeling complex subunit bcl7a, b cell cll lymphoma 7a, b cell cll lymphoma 7, bcl 7a, bcl_7a	0
bcl6b	bcl6b, bazf, zbtb28, znf62, bcl6 associated zinc finger protein, bcl6b transcription repressor, b cell cll lymphoma 6b, b cell cll lymphoma 6 member b protein, b cell cll lymphoma 6 member b, bcl_6b, bcl 6b	1
bcl6	bcl6, bcl 6, zinc finger protein 51, laz3, bcl5, b cell lymphoma 6 protein, bcl 5, zbtb27, bcl6a, protein laz 3, znf51, b cell cll lymphoma 6, bcl6 transcription repressor, bcl_6	1
bcl9	bcl9, bcl 9, b cell lymphoma 9 protein, bcl9 transcription coactivator, b cell cll lymphoma 9, bcelllymphoma9protein, b cell cll lymphoma 9 protein, bcl_9	0
bcl7c	bcl7c, bcl tumor suppressor 7c, b cell cll lymphoma 7c, b cell cll lymphoma 7 protein family member c	0
bcl11a	bcl11a, ctip1, bcl11a xl, evi9, bcl11a l, c2h2 type zinc finger protein, bcl 11a, bcl11a s, bcl11axl, evi 9, coup tf interacting protein 1, znf856, bcl11as, bcl11a m, baf chromatin remodeling complex subunit bcl11a, bcl11al, ecotropic viral integration site 9, b cell lymphoma leukemia 11a, b cell cll lymphoma 11a, bcl_11a	1
bcl9l	bcl9l, b9l, bcl9 2, bcl9 like, dlnb11, bcl92, b cell cll lymphoma 9 like protein, b cell cll lymphoma 9 like, bcl 9l, bcl_9l	0
bcl10	bcl10, clap, ciper, ce10, bcl 10, me10, c e10, caspase recruiting domain containing protein, hclap, ccarmen, b cell cll lymphoma 10, b cell lymphoma leukemia 10, bcl_10	1
bco2	bco2, bcdo2, beta carotene dioxygenase 2, beta carotene oxygenase 2, β carotene oxygenase 2, β carotene dioxygenase 2, beta carotene 9 10 oxygenase, beta beta carotene 9 10 oxygenase, bco_2	0
bclaf1	bclaf1, btf, bcl2 associated transcription factor 1, bcl 2 associated transcription factor 1, bclaf_1	0
bclaf3	bclaf3, bclaf1 and thrap3 family member 3	0
bco1	bco1, bcmo1, beta carotene oxygenase 1, β carotene oxygenase 1, beta beta carotene 15 15 monooxygenase, bco_1	0
bcl11b	bcl11b, ctip2, coup tf interacting protein 2, ctip 2, bcl 11b, coup tf1 interacting protein 2, bcl11b trdc fusion, radiation induced tumor suppressor gene 1 protein, b cell lymphoma leukemia 11b, b cell lymphoma leukaemia 11b, b cell cll lymphoma 11b, bcl_11b	1
bcrl6	bcrl6	0
bcorl1	bcorl1, bcor l1, bcl6 co repressor like 1, flj11362, bcl6 corepressor like 1, bcor_l1	0
bcor	bcor, bcl6 corepressor, bcl6 co repressor, bcl 6 corepressor, bcl6 interacting corepressor, bcl 6 interacting corepressor, kiaa1575	0
bcs1l	bcs1l, bcs1, mc3dn1, mitochondrial chaperone bcs1, mitochondrial complex iii assembly, bcs1 like protein, bcs1 homolog ubiquinol cytochrome c reductase complex chaperone	0
bcr	bcr, cml, phl, bcr1, breakpoint cluster region, breakpoint cluster region protein, breakpoint cluster regions, d22s11, break point cluster region, bcr activator of rhogef and gtpase, bcr rhogef and gtpase activating protein, bcr fgfr1 chimera protein	1
bdnf	bdnf, ntr, neurotrophins, brain derived neurotrophic factor, neurotrophin, bnf, bndf, brain derived neurotropic factor, brain derived neurotrophic factors, brain derived neutrophic factor, brain derived neurotrophin factor, brainderived neurotrophic factor, brain derived neurothrophic factor, brain derived neurotophic factor, brain derived neuronotrophic factor, anon2, brain derived neutrotrophic…	1
bdkrb2	bdkrb2, bk2, b2r, bk 2, b2 bradykinin receptor, bradykinin receptor b2, bk 2 receptor, bkr2, b2bkr, bk2receptor	0
bdkrb1	bdkrb1, b1r, bradykinin b1 receptor, bradykinin receptor b2, b1 bradykinin receptor, bradykinin receptor b1, bk 1 receptor, bradykinin 1 receptor, bradykinin b1 receptors, bradyb1, bradykinin receptor 1, bkr1, b1bkr, bradykinin 1 receptors, bk1receptor	0
bdh1	bdh1, bdh, 3 hydroxybutyrate dehydrogenase, 3 hydroxybutyrate dehydrogenase 1, 3 hydroxybutyrate dehydrogenase type 1, d beta hydroxybutyrate dehydrogenase mitochondrial, bdh_1	0
bdh2	bdh2, dhrs6, 3 hydroxybutyrate dehydrogenase type 2, unq6308, 3 hydroxybutyrate dehydrogenase 2, bdh_2	0
bean1	bean1, sca31, brain expressed associated with nedd4 1, bean_1	0
begain	begain, kiaa1446, brain enriched guanylate kinase associated protein, brain enriched guanylate kinase associated, brain enriched guanylate kinase associated homolog	0
bdp1	bdp1, tfiiib, tfnr, tfc5, tfiiib90, tfiiib150, kiaa1689, transcription factor like nuclear regulator, transcription factor tfiiib component b homolog, bd_p1, bd p1, bdp_1	0
becn2	becn2, beclin 2, becn1p1, becn1l1	0
becn1	becn1, beclin 1, beclin1, atg6, vps30, bcn1, gt197, coiled coil myosin like bcl2 interacting protein, beclin 1 autophagy related, becn_1	1
bend2	bend2, ben domain containing 2, ben domain containing protein 2	0
bend4	bend4, ccdc4, ben domain containing 4, ben domain containing protein 4, bend_4	0
bend3	bend3, kiaa1553, ben domain containing 3, ben domain containing protein 3, bend_3	1
bend6	bend6, c6orf65, ben domain containing 6	0
bend5	bend5, ben domain containing 5, bend_5	1
best4	best4, vmd2l2, bestrophin 4, best_4	0
best2	best2, bestrophin 2, vmd2l1, best_2	0
best3	best3, bestrophin 3, vmd2l3, vitelliform macular dystrophy 2 like protein 3, best_3	0
bend7	bend7, c10orf30, ben domain containing 7, ben domain containing protein 7	0
best1	best1, bestrophin 1, rp50, tu15b, vitelliform macular dystrophy protein 2, best_1	1
bet1	bet1, hbet1, bet1 homolog, blocked early in transport 1 homolog, bet1 golgi vesicular membrane trafficking protein, golgi vesicular membrane trafficking protein p18, bet_1	0
bex3	bex3, nade, ngfrap1, p75ntr associated cell death executor, hgr74, dxs6984e, brain expressed x linked 3, nerve growth factor receptor associated protein 1, bex3 protein, brain expressed x linked protein 3, protein bex3, bex_3	0
bex2	bex2, hbex2, brain expressed x linked 2, brain expressed x linked protein 2, bex_2	0
bet1l	bet1l, gs15, bet1 like protein, bet1 golgi vesicular membrane trafficking protein like, blocked early in transport 1 homolog like	0
bex1	bex1, hbex2, brain expressed x linked 1, bex1 protein, protein bex1, brain expressed x linked protein 1, bex_1	1
bfsp1	bfsp1, filensin, cp94, cp115, beaded filament structural protein 1, beaded filament structural protein 1 filensin	0
bex4	bex4, bexl1, nade3, brain expressed x linked 4, bex4 protein, bex family member 4, protein bex4	0
bfar	bfar, bifunctional apoptosis regulator, rnf47, bifunctional apoptosis inhibitor	0
bfsp2	bfsp2, cp49, phakinin, beaded filament structural protein 2, phakosin, lifl l, beaded filament protein cp49, lifll, beaded filament structural protein 2 phakinin	0
bex5	bex5, ngfrap1l1, brain expressed x linked 5, nerve growth factor receptor associated protein 2	0
bhlhb9	bhlhb9, p60trp, gasp3, basic helix loop helix family member b9, basic helix loop helix domain containing class b 9	0
bglap	bglap, ocn, bone gamma carboxyglutamate protein, bone γ carboxyglutamate protein	1
bhlha15	bhlha15, mist1, mist 1, bhlhb8, basic helix loop helix family member a15, class a basic helix loop helix protein 15, muscle intestine and stomach expression 1	0
bhlha9	bhlha9, fingerin, basic helix loop helix family member a9, class a basic helix loop helix protein 9	0
bgn	bgn, biglycan, biglycan proteoglycan, dspg1, bone cartilage proteoglycan i	1
bhlhe41	bhlhe41, dec2, sharp1, sharp 1, bhlhb3, basic helix loop helix family member e41, class e basic helix loop helix protein 41, enhancer of split and hairy related protein 1, differentially expressed in chondrocytes 2, basic helix loop helix domain containing class b 3	0
bhlhe22	bhlhe22, bhlhb5, basic helix loop helix family member e22, class e basic helix loop helix protein 22, class b basic helix loop helix protein 5	1
bhlhe40	bhlhe40, dec1, stra13, bhlhb2, sharp2, sharp 2, clast5, stra14, differentiated embryo chondrocyte expressed gene 1, basic helix loop helix family member e40, class e basic helix loop helix protein 40, class b basic helix loop helix protein 2, hlhb2, differentially expressed in chondrocytes protein 1, enhancer of split and hairy related protein 2, differentially expressed in chondrocytes 1	1
bhlhe23	bhlhe23, bhlhb4, class e basic helix loop helix protein 23, basic helix loop helix family member e23	0
bhmt	bhmt, betaine homocysteine methyltransferase, betaine homocysteine s methyltransferase, bhmt1, bmht, betaine homocysteine s methyltransferase 1, betaine homocysteine methyl transferase	1
bicc1	bicc1, bicc, bic c, bicaudal c homolog 1, bicc family rna binding protein 1, bic_c1, bic c1, bicc_1	0
bhmt2	bhmt2, betaine homocysteine s methyltransferase 2, betaine homocysteine methyltransferase 2, s methylmethionine homocysteine s methyltransferase bhmt2, bhmt_2	0
bicdl1	bicdl1, bicd family like cargo adaptor 1	0
bicd2	bicd2, bicaudal d homolog 2, kiaa0699, smaled2a, coiled coil protein bicd2, protein bicaudal d homolog 2, bicd cargo adaptor 2, smaled2b, bic d 2, cytoskeleton like bicaudal d protein homolog 2, homolog of drosophila bicaudal d, bic_d_2, bic_d2, bicd_2, bic d2	1
bicd1	bicd1, bicaudal d homolog 1, bic d 1, bicd cargo adaptor 1, protein bicaudal d homolog 1, bic_d1, bic d1, bicd_1	0
bik	bik, nbk, bp4, bip1, bcl2 interacting killer, bcl 2 interacting killer, natural born killer, apoptosis inducer nbk, apoptosis inducing nbk	0
bicra	bicra, brd4 interacting chromatin remodeling complex associated protein	0
bicral	bicral, gltscr1 like	0
bicdl2	bicdl2, bicdr2, bicdr 2	0
bid	bid, bh3 interacting domain death agonist, p22 bid, b i d, fp497	1
bin3	bin3, bridging integrator 3, bin_3	0
bin2	bin2, bridging integrator 2, brap1, brap 1, bin_2	0
bin1	bin1, amphiphysin ii, bridging integrator 1, sh3p9, amph2, amphl, myc box dependent interacting protein 1, amphiphysin like protein, box dependent myc interacting protein 1, bin_1	1
birc2	birc2, ciap1, c iap1, hiap 2, hiap2, api1, mihb, baculoviral iap repeat containing protein 2, baculoviral iap repeat containing 2, rnf48, cellular inhibitor of apoptosis 1, apoptosis inhibitor 1, nfr2 traf signalling complex protein, birc_2	0
birc3	birc3, ciap2, c iap2, hiap 1, api2, hiap1, mihc, baculoviral iap repeat containing 3, malt2, baculoviral iap repeat containing protein 3, apoptosis inhibitor 2, haip1, rnf49, iap homolog c, inhibitor of apoptosis protein 1, cellular inhibitor of apoptosis 2, ring finger protein 49, tnfr2 traf signaling complex protein 1, tnfr2 traf signaling complex protein, mammalian iap homolog c, birc_3	0
birc5	birc5, survivin, epr 1, epr1, baculoviral iap repeat containing 5, api4, apoptosis inhibitor survivin, apoptosis inhibitor 4, baculoviral iap repeat containing protein 5, birc_5	1
birc7	birc7, livin, ml iap, kiap, mliap, baculoviral iap repeat containing 7, baculoviral iap repeat containing protein 7, melanoma inhibitor of apoptosis protein, birc_7	0
bivm	bivm, basic immunoglobulin like variable motif containing protein, basic immunoglobulin like variable motif containing	0
birc6	birc6, apollon, baculoviral iap repeat containing 6, kiaa1289, bir repeat containing ubiquitin conjugating enzyme, baculoviral iap repeat containing protein 6, ubiquitin conjugating bir domain enzyme apollon, birc_6	0
birc8	birc8, ilp2, ilp 2, iap like protein 2, hilp2, baculoviral iap repeat containing 8, baculoviral iap repeat containing protein 8, testis specific inhibitor of apoptosis, iaplikeprotein2, birc_8	0
blcap	blcap, bc10, bladder cancer associated protein, bladder cancer 10 kda protein	0
blid	blid, brcc2, breast cancer cell 2, bh3 like motif containing cell death inducer	0
blk	blk, tyrosine protein kinase blk, b lymphoid tyrosine kinase, p55 blk, b lymphocyte kinase, mgc10442, blk proto oncogene src family tyrosine kinase	1
blmh	blmh, bleomycin hydrolase	0
blm	blm, recql3, recq2, bloom syndrome protein, recql2, recq protein like 3, bloom syndrome recq like helicase, blm recq like helicase, bloom syndrome recq helicase like, dna helicase recq like type 2	1
blnk	blnk, bash, slp 65, slp65, b cell linker, b cell linker protein, ly57, blnk s, blnks, b cell adaptor containing sh2 domain, src homology 2 domain containing leukocyte protein of 65 kda	1
bloc1s3	bloc1s3, blos3, biogenesis of lysosomal organelles complex 1 subunit 3, biogenesis of lysosome related organelles complex 1 subunit 3	0
bloc1s1	bloc1s1, gcn5l1, blos1, rt14, micoa, borcs1, biogenesis of lysosome related organelles complex 1 subunit 1, gcn5 like protein 1, bloc 1 subunit 1, biogenesis of lysosomal organelles complex 1 subunit 1, bloc1subunit1	1
bloc1s2	bloc1s2, blos2, borcs2, biogenesis of lysosome related organelles complex 1 subunit 2, biogenesis of lysosomal organelles complex 1 subunit 2	0
bloc1s4	bloc1s4, blos4, biogenesis of lysosomal organelles complex 1 subunit 4 cappuccino	0
blvra	blvra, bvr, blvr, bvra, bvr a, biliverdin reductase a, biliverdin ix alpha reductase	1
bloc1s5	bloc1s5, blos5, biogenesis of lysosome related organelles complex 1 subunit 5, biogenesis of lysosomal organelles complex 1 subunit 5	0
blvrb	blvrb, flavin reductase, biliverdin reductase b, bvrb, bvr b, biliverdin ix beta reductase, flavin reductase nadph	0
blzf1	blzf1, jem1, jem 1, golgin 45, basic leucine zipper nuclear factor 1, jem 1s, blzf_1	0
bloc1s6	bloc1s6, pldn, pallidin, hps9, bloc 1 subunit pallidin, blos6, biogenesis of lysosomal organelles complex 1 subunit 6, biogenesis of lysosome related organelles complex 1 subunit 6, biogenesis of lysosomal organelles complex 1 subunit 6 pallidin	0
bmp2	bmp2, bmp 2, bone morphogenetic protein 2, bone morphogenic protein 2, bmp 2a, bmp2a, bone morphogenetic proteins 2, bone morphogenetic protein 2a, bone morphogenetic protein2, bone morphorgenic protein 2, bmp_2	1
bmi1	bmi1, bmi 1, bmi1 polycomb ring finger oncogene, bmi1 proto oncogene polycomb ring finger, bmi_1	1
bmp1	bmp1, tll, bmp 1, mtld, bone morphogenetic protein 1, procollagen c proteinase, bone morphogenic protein 1, procollagen c endopeptidase, tolloid like, mammalian tolloid protein, pcolc, procollagen c protease, bmp_1	1
bmerb1	bmerb1, c16orf45, chromosome 16 open reading frame 45, migration inhibitory protein	0
bmf	bmf, bcl 2 modifying factor, bcl2 modifying factor, flj00065	0
bmp4	bmp4, bmp 4, bone morphogenetic protein 4, bmp2b, bone morphogenic protein 4, bmp 2b, bmp2b1, bone morphogenetic proteins 4, bone morphogenetic protein 2b, bmp_4	1
bmp6	bmp6, bmp 6, vgr 1, bone morphogenetic protein 6, bone morphogenic protein 6, vgr1, vg 1 related protein, vg 1 r, vg1r, bmp_6	1
bmp5	bmp5, bmp 5, bone morphogenetic protein 5, bmp_5	1
bmp2k	bmp2k, bmp2 inducible kinase, bmp 2k, bmp_2k	0
bmp3	bmp3, bmp 3, osteogenin, bone morphogenetic protein 3, bmp 3a, bmp3a, bmp_3	1
bmp10	bmp10, bmp 10, bone morphogenic protein 10, bone morphogenetic protein 10, bmp_10	1
bmp15	bmp15, bmp 15, bone morphogenetic protein 15, gdf9b, bone morphogenic protein 15, gdf 9b, odg2, pof4, growth differentiation factor 9b, bmp_15, bmp1_5	1
bmp7	bmp7, op1, bmp 7, op 1, osteogenic protein 1, bone morphogenetic protein 7, bone morphogenic protein 7, eptotermin alfa, bone morphogentic protein 7, bone morphogeneic protein 7, bmp_7	1
bmp8a	bmp8a, op2, op 2, bmp 8a, bone morphogenetic protein 8a, bmp_8a	0
bmp8b	bmp8b, op2, op 2, bmp 8, bmp8, bmp 8b, osteogenic protein 2, bone morphogenetic protein 8b, bmp_8b	1
bmper	bmper, crossveinless 2, bmp binding endothelial regulator, protein crossveinless 2	1
bms1	bms1, bms1l, ribosome biogenesis protein bms1 homolog, bms1 ribosome biogenesis factor, bms1 homolog ribosome assembly protein, bms_1, bm_s_1	0
bmpr1a	bmpr1a, alk3, alk 3, bmpria, bmpr 1a, bone morphogenetic protein receptor type 1a, bone morphogenetic protein receptor type ia, bmpr_1a	1
bmpr2	bmpr2, bmprii, bmpr ii, pph1, bmpr 2, bone morphogenetic protein receptor type 2, bone morphogenetic protein receptor type ii, bmp type 2 receptor, bone morphogenic protein receptor type ii, bone morphogenic protein receptor type 2, bone morphogenetic protein receptors type ii, bmptype2receptor, bmpr_2, bmp r2, bmp_r2	1
bmpr1b	bmpr1b, bmpr 1b, bone morphogenetic protein receptor type 1b, bmpr_1b	1
bmt2	bmt2, bm t2, bm_t2, bmt_2	0
bnc1	bnc1, basonuclin, basonuclin 1, bnci, bnc_1	1
bmx	bmx, etk, cytoplasmic tyrosine protein kinase bmx, bmx non receptor tyrosine kinase	1
bnip1	bnip1, nip1, sec20, trg8, trg 8, bcl2 interacting protein 1, vesicle transport protein sec20, bcl2 adenovirus e1b 19kda interacting protein 1, bcl2 adenovirus e1b 19 kda protein interacting protein 1, bnip_1	0
bnc2	bnc2, basonuclin 2, zinc finger protein basonuclin 2, bnc_2	0
bnip2	bnip2, bnip 2, nip2, bcl2 interacting protein 2, bcl2 adenovirus e1b 19kda interacting protein 2, bcl2 adenovirus e1b 19 kda protein interacting protein 2, bnip_2	0
bnipl	bnipl, bnipl 2, bnips, bnip s, pp753, bnipl 1, bnipl1, bnipl2, bcl2 interacting protein like, bcl2 adenovirus e1b 19kd interacting protein like, bcl 2 adenovirus e1b 19 kda interacting protein 2 like protein	0
bnip5	bnip5, c6orf222, chromosome 6 open reading frame 222	0
bnip3	bnip3, bcl2 interacting protein 3, bcl 2 interacting protein 3, bnip_3	1
bnip3l	bnip3l, nix, nip3l, bcl2 interacting protein 3 like, bnip 3l, bnip_3l	1
boc	boc, brother of cdo, protein boc, boc homolog, boc protein, brother of cdon, proteinboc, boc cell adhesion associated oncogene regulated	0
bod1l2	bod1l2	0
bok	bok, hbok, bcl 2 related ovarian killer, bcl2 related ovarian killer, bokl, bcl 2 related ovarian killer protein, bcl2l9, mgc4631, bcl2 l 9, bok bcl2 family apoptosis regulator	1
bod1l1	bod1l1, bod1l, biorientation of chromosomes in cell division 1 like 1, biorientation of chromosomes in cell division protein 1 like 1	0
bod1	bod1, fam44b, biorientation of chromosomes in cell division 1, biorientation defective 1, bod_1	0
bola1	bola1, bola like protein 1, bola homolog 1, bola like 1, bola family member 1, bola_1	0
boll	boll, boule, protein boule like, boule like rna binding protein, boule homolog rna binding protein, bol boule like	1
bola2b	bola2b, bola2a, bola family member 2b, bola like protein 2b	0
bola2	bola2, bola homolog 2, my016, bola2a, bola like protein 2, bola family member 2, bola_2	0
bola3	bola3, mmds2, bola like protein 3, bola family member 3, bola homolog 3, bola_3	0
borcs5	borcs5, myrlysin, bloc 1 related complex subunit 5	0
borcs7	borcs7, c10orf32, diaskedin, bloc 1 related complex subunit 7	0
borcs6	borcs6, c17orf59, lyspersin, bloc 1 related complex subunit 6	0
bop1	bop1, block of proliferation 1, kiaa0124, ribosome biogenesis protein bop1, block of proliferation 1 protein, bop_1	0
borcs8	borcs8, mef2bnb, bloc 1 related complex subunit 8	0
bpgm	bpgm, dpgm, bisphosphoglycerate mutase, biphosphoglycerate mutase	1
bphl	bphl, biphenyl hydrolase like, vacvase, valacyclovir hydrolase, valacyclovirase, biphenyl hydrolase like protein, breast epithelial mucin associated antigen	0
bpi	bpi, rbpi, bactericidal permeability increasing protein, bpip	1
bora	bora, c13orf34, flj22624, protein aurora borealis, hsbora, bora aurora kinase a activator	0
bpifa2	bpifa2, splunc2, parotid secretory protein, c20orf70, bpi fold containing family a member 2, short palate lung and nasal epithelium carcinoma associated protein 2	0
bpifa3	bpifa3, c20orf71, splunc3, bpi fold containing family a member 3	0
bpifa1	bpifa1, splunc1, plunc, nasg, lunx, plunc protein, protein plunc, short plunc1, bpi fold containing family a member 1, lung specific protein x, secretory protein in upper respiratory tracts, palate lung and nasal epithelium clone protein, palate lung and nasal epithelium carcinoma associated	0
bpifb1	bpifb1, lplunc1, c20orf114, bpi fold containing family b member 1, chromosome 20 open reading frame 114, long palate lung and nasal epithelium carcinoma associated protein 1	0
bpifb2	bpifb2, bpil1, lplunc2, bpi fold containing family b member 2	0
bpifb4	bpifb4, c20orf186, lplunc4, ry2g5, bpi fold containing family b member 4	0
bpifb3	bpifb3, c20orf185, rya3, lplunc3, bpi fold containing family b member 3	0
bpifb6	bpifb6, bpi fold containing family b member 6, lplunc6, bactericidal permeability increasing protein like 3	0
bpifc	bpifc, bpil2, bpi fold containing family c protein, bpi fold containing family c, bactericidal permeability increasing protein like 2	0
bpnt1	bpnt1, bpntase, bisphosphate 3 nucleotidase 1, pap inositol 1 4 phosphatase, bpnt_1	0
bpy2c	bpy2c, bpy2a, basic charge y linked 2c, basic charge y linked 2	0
bpy2	bpy2, vcy2, vcy2a, bpy2a, testis specific basic protein y 2, variable charge y linked 2, basic protein on y chromosome 2, basic charge y linked 2, bpy_2	0
bptf	bptf, falz, fac1, nurf301, bromodomain phd finger transcription factor, fetal alz 50 reactive clone 1	0
bpnt2	bpnt2, impad1, gpapp, inositol monophosphatase 3, impa3, inositol monophosphatase domain containing 1, myo inositol monophosphatase a3, golgi resident nucleotide phosphatase, inositol monophosphatase domain containing protein 1, golgi resident pap phosphatase, impase 3, golgi 3 prime phosphoadenosine 5 prime phosphate 3 prime phosphatase, phosphoadenosine phosphate 3 nucleotidase, golgiresidentpa…	0
bpy2b	bpy2b, bpy2a, basic charge y linked 2b, basic charge y linked 2	0
brca2	brca2, brca_2	0
brap	brap, brap2, brca1 associated protein, impedes mitogenic signal propagation, galectin 2 binding protein	0
brca1	brca1, fancs, brca1 dna repair associated, brca_1	1
brat1	brat1, baat1, c7orf27, rmfsl, brca1 associated atm activator 1	0
braf	braf, b raf, braf1, b raf1, b raf proto oncogene serine threonine kinase	1
brcc3	brcc3, brcc36, cxorf53, lys 63 specific deubiquitinase brcc36, lys 63 specific deubiquitinase, brca1 brca2 containing complex subunit 3, brca1 brca2 containing complex subunit 36, brcc_3	0
brd1	brd1, brpf2, bromodomain containing protein 1, bromodomain containing 1, br140 like protein, brd_1	0
brd3	brd3, orfx, bromodomain containing protein 3, ring3l, kiaa0043, bromodomain containing 3, ring3 like, brd_3	0
brctd1	brctd1, slf1, ankrd32, brctx, smc5 smc6 complex localization factor 1	0
brd2	brd2, bd2, ring3, bromodomain containing protein 2, rnf3, bromodomain containing 2, kiaa9001, fsrg1, d6s113e, female sterile homeotic related gene 1, brd2 it1, brd_2	0
brd3os	brd3os	0
brd8	brd8, smap, bromodomain containing 8, skeletal muscle abundant protein, bromodomain containing protein 8, trcp120	0
brd4	brd4, hunk1, bromodomain containing 4, hunki, brd_4	1
brd9	brd9, bromodomain containing protein 9, flj13441, bromodomain containing 9	0
brd7	brd7, bp75, nag4, bromodomain containing protein 7, bromodomain containing 7, celtix1, brd_7	0
brdt	brdt, ct9, brd6, bromodomain testis specific, bromodomain testis specific protein, ring3 like protein, bromodomain testis associated, spgf21	1
bri3	bri3, brain protein i3, bri_3	0
bri3bp	bri3bp, bri3 binding protein, hccrbp 1, i3 binding protein, i3bindingprotein	0
brf2	brf2, brf 2, brfu, htfiiib50, hbrfu, tfiiib50, b related factor 2, brf2 rna polymerase iii transcription initiation factor subunit, brf_2	0
brf1	brf1, brf 1, hbrf, tfiiib90, htfiiib90, b related factor 1, transcription factor iiib 90 kda subunit, brf1 rna polymerase iii transcription initiation factor subunit, brf_1	0
brinp2	brinp2, fam5b, dbccr1 like protein 2, bmp retinoic acid inducible neural specific protein 2	0
bricd5	bricd5, brichos domain containing 5	0
brinp1	brinp1, dbccr1, fam5a, deleted in bladder cancer protein 1, bone morphogenic protein retinoic acid inducible neural specific 1, bone morphogenetic protein retinoic acid inducible neural specific 1, bmp retinoic acid inducible neural specific protein 1, bmp retinoic acid inducible neural specific 1	0
brip1	brip1, bach1, fancj, brca1 interacting protein c terminal helicase 1, brca1 interacting protein 1, brca1 associated c terminal helicase 1, fanconi anemia group j protein, brca1interactingprotein1	0
brinp3	brinp3, fam5c, dbccr1l, dbccr1 like protein 1, family with sequence similarity 5 member c, bone morphogenetic protein retinoic acid inducible neural specific 3, bmp retinoic acid inducible neural specific protein 3, bmp retinoic acid inducible neural specific 3	0
brix1	brix1, bxdc2, brix domain containing 2, ribosome biogenesis protein brx1 homolog, biogenesis of ribosomes brx1, brx1 biogenesis of ribosomes homolog, brx1 biogenesis of ribosomes, brix_1	0
brms1	brms1, breast cancer metastasis suppressor 1, brms_1	0
brox	brox, bro1 domain containing protein, bro1 domain containing protein brox, bro1 domain and caax motif containing	0
brms1l	brms1l, breast cancer metastasis suppressor 1 like, breast cancer metastasis suppressor 1 like protein	0
brk1	brk1, hspc300, c3orf10, protein brick1, chromosome 3 open reading frame 10, brick1 scar wave actin nucleating complex subunit, brk_1	0
brpf1	brpf1, br140, bromodomain and phd finger containing protein 1, bromodomain and phd finger containing 1	0
brs3	brs3, bb3, brs 3, bombesin receptor subtype 3, bombesin like receptor 3, bb3r, brs_3	1
brsk2	brsk2, brain selective kinase 2, br serine threonine kinase 2, brsk_2	0
brpf3	brpf3, bromodomain and phd finger containing protein 3, kiaa1286, bromodomain and phd finger containing 3	0
brsk1	brsk1, br serine threonine kinase 1, brsk_1	0
brwd1	brwd1, wdr9, n143, wd repeat domain 9, c21orf107, bromodomain and wd repeat domain containing 1, bromodomain and wd repeat containing protein 1, dcaf19	1
brwd3	brwd3, brodl, mrx93, bromo domain containing protein disrupted in leukemia, bromodomain and wd repeat domain containing 3, flj38568, bromodomain and wd repeat containing protein 3	0
bscl2	bscl2, seipin, spg17, gng3lg, bernardinelli seip congenital lipodystrophy type 2 protein, bscl2 seipin lipid droplet biogenesis associated, bscl_2	1
bsdc1	bsdc1, flj10276, bsd domain containing 1	0
bsg	bsg, cd147, emmprin, basigin, 5f7, extracellular matrix metalloproteinase inducer, tcsf, ok blood group, cd147 antigen, collagenase stimulatory factor, cluster of differentiation 147, ok blood group antigen, leukocyte activation antigen m6, tumor cell derived collagenase stimulatory factor, cd147 antigens, unq6505 pro21383	1
bspry	bspry, b box and spry domain containing, b box and spry domain containing protein, zetin 1	0
bsnd	bsnd, barttin, dfnb73, barttin clcnk type accessory beta subunit, barttin clcnk type chloride channel accessory beta subunit	0
bst1	bst1, cd157, bst 1, bone marrow stromal cell antigen 1, adp ribosyl cyclase 2, cyclic adp ribose hydrolase 2, bone marrow stromal antigen 1, adp ribosyl cyclase cyclic adp ribose hydrolase 2, bst_1	1
bsph1	bsph1, binder of sperm protein homolog 1, bovine seminal plasma protein homolog 1, bsp_h1, bsp h1	0
bsn	bsn, protein bassoon, bassoon protein, znf231, bassoon presynaptic cytomatrix protein, kiaa0434, neuronal double zinc finger protein	1
bsx	bsx, brain specific homeobox, bsx1	0
btbd1	btbd1, btb domain containing 1, btb poz domain containing protein 1	0
bst2	bst2, tetherin, bst 2, cd317, bone marrow stromal cell antigen 2, bone marrow stromal antigen 2, cd317 antigen, npc a 7, cluster of differentiation 317, bst_2	1
btbd2	btbd2, btb domain containing 2, btb poz domain containing protein 2, btbd_2	0
btaf1	btaf1, mot1, taf 172, mot1 homolog, taf ii 170, taf172, tafii170, tata binding protein associated factor 172, b tfiid tata box binding protein associated factor 1, btaf1 rna polymerase ii b tfiid transcription factor associated 170kda	0
btbd3	btbd3, btb poz domain containing 3, btb domain containing 3, btb poz domain containing protein 3	0
btbd6	btbd6, btb domain containing 6, btb poz domain containing protein 6	0
btbd8	btbd8, kiaa1107	0
btbd9	btbd9, btb domain containing 9, kiaa1880, btb poz domain containing protein 9	0
btbd7	btbd7, btb domain containing 7, btb poz domain containing protein 7	0
btbd11	btbd11, btb domain containing 11, ankyrin repeat and btb poz domain containing protein btbd11	0
btbd18	btbd18	0
btbd17	btbd17, btb poz domain containing protein 17	0
btbd16	btbd16, btb domain containing 16	0
btbd10	btbd10, gmrp1, gmrp 1, glucose metabolism related protein 1, btb poz domain containing protein 10, btbd_10	0
btf3	btf3, basic transcription factor 3, btf3a, transcription factor btf3, btf3b, rna polymerase b transcription factor 3, btf_3	0
btf3l4	btf3l4, transcription factor btf3 homolog 4, basic transcription factor 3 like 4	0
btd	btd, biot, biotinidase	1
btc	btc, betacellulin, beta cellulin, probetacellulin	0
btbd19	btbd19, btb domain containing 19	0
btg1	btg1, b cell translocation gene 1 protein, btg anti proliferation factor 1, btg_1	1
btg3	btg3, tob55, b cell translocation gene 3, btg3 protein, apro4, tob5, btg family member 3, btg anti proliferation factor 3, protein btg3, protein tob5, abundant in neuroepithelium area protein, anabtg3, ana btg3, btg_3	0
btg2	btg2, tis21, b cell translocation gene 2, btg2 protein, btg family member 2, apro1, mgc126063, mgc126064, protein btg2, btg anti proliferation factor 2, ngf inducible anti proliferative protein pc3, btg_2	0
btk	btk, brutons tyrosine kinase, atk, xla, bpk, bruton tyrosine kinase, tyrosine protein kinase btk, agmx1, b cell progenitor kinase, agammaglobulinemia tyrosine kinase, b t k, brutons tyrosin kinase, burtons tyrosine kinase, burton tyrosine kinase, bruton s tyrosine kinase, bruton tyrosinkinase	1
btg4	btg4, pc3b, b cell translocation gene 4, btg anti proliferation factor 4	1
btn1a1	btn1a1, butyrophilin subfamily 1 member a1	0
btla	btla, cd272, btla1, b and t lymphocyte associated	1
btn2a1	btn2a1, butyrophilin subfamily 2 member a1	0
btn3a1	btn3a1, cd277, butyrophilin subfamily 3 member a1, cd277 antigen	1
btn2a2	btn2a2, butyrophilin subfamily 2 member a2	0
btn3a2	btn3a2, cd277, btf4, butyrophilin subfamily 3 member a2	0
btnl2	btnl2, btl ii, butyrophilin like 2, butyrophilin like protein 2, btlii, hsblmhc1, truncated btnl2, btnl_2	1
btnl8	btnl8, butyrophilin like protein 8, butyrophilin like 8	0
btnl3	btnl3, butyrophilin like protein 3, butyrophilin like 3	0
btn3a3	btn3a3, butyrophilin 3, btn3, butyrophilin subfamily 3 member a3	0
bub1	bub1, hbub1, bub1a, bub1 budding uninhibited by benzimidazoles 1 homolog, budding uninhibited by benzimidazoles 1 homolog, bub1l, mitotic spindle checkpoint kinase, mitotic checkpoint serine threonine protein kinase bub1, bub1 mitotic checkpoint serine threonine kinase, bu_b1, bub_1, bu b1	1
btrc	btrc, fwd1, btrcp, beta transducin repeat containing e3 ubiquitin protein ligase, β transducin repeat containing e3 ubiquitin protein ligase, fbxw1a	0
bub3	bub3, hbub3, mitotic checkpoint protein bub3, bub3 mitotic checkpoint protein, budding uninhibited by benzimidazoles 3 homolog, bub3 budding uninhibited by benzimidazoles 3 homolog, bub3l, mitotic checkpoint component, bub_3	0
bub1b	bub1b, bubr1, hbubr1, bub1a, mad3l, budding uninhibited by benzimidazoles 1 homolog beta, mitotic checkpoint kinase mad3l, bub1beta, mitotic checkpoint serine threonine protein kinase bub1 beta, bub1b mitotic checkpoint serine threonine kinase, bub1 mitotic checkpoint serine threonine kinase b	1
bud13	bud13, bud13 homolog, mgc13125, cwc26, fsap71, functional spliceosome associated protein 71	0
bves	bves, popdc1, blood vessel epicardial substance, hbves, popeye domain containing 1, popeye domain containing protein 1	0
bud31	bud31, edg2, edg 2, bud31 homolog, ycr063w, protein bud31 homolog, cwc14, fsap17	0
bud23	bud23, wbscr22, merm1, metastasis related methyltransferase 1	0
bzw2	bzw2, hspc028, basic leucine zipper and w2 domains 2	0
bysl	bysl, enp1, bystin, bystin like	0
bzw1	bzw1, bzap45, basic leucine zipper and w2 domains 1, basic leucine zipper and w2 domain containing protein 1	0
c1d	c1d, c1d nuclear receptor corepressor, c1d nuclear receptor co repressor, c1_d, c_1d	0
btnl9	btnl9, butyrophilin like protein 9, butyrophilin like 9, btn8, vdls1900	0
c1galt1c1	c1galt1c1, cosmc, c1galt1 specific chaperone 1, core 1 beta3 galactosyltransferase specific molecular chaperone	1
c1galt1c1l	c1galt1c1l	0
c1orf5	c1orf5	0
c1galt1	c1galt1, t synthase, c1galt, beta 1 3 galactosyltransferase, glycoprotein n acetylgalactosamine 3 beta galactosyltransferase 1, tsynthase, core 1 beta3 gal t, β 1 3 galactosyltransferase, core 1 synthase glycoprotein n acetylgalactosamine 3 beta galactosyltransferase 1, c1galt_1, c1gal_t1, c1gal t1	1
c1orf20	c1orf20	0
c1orf43	c1orf43, nice 3, hspc012, nice3, chromosome 1 open reading frame 43, ns5atp4, s863 3	0
c1orf21	c1orf21, chromosome 1 open reading frame 21, pig13	0
c1orf35	c1orf35, mmtag2, chromosome 1 open reading frame 35	0
c1orf50	c1orf50, chromosome 1 open reading frame 50	0
c1orf52	c1orf52, chromosome 1 open reading frame 52, upf0690 protein c1orf52	0
c1orf53	c1orf53, chromosome 1 open reading frame 53	0
c1orf54	c1orf54, flj23221, chromosome 1 open reading frame 54, uncharacterized protein c1orf54	0
c1orf67	c1orf67, dnah14, dnahc14, dynein axonemal heavy chain 14, dynein heavy chain 14 axonemal	0
c1orf56	c1orf56, protein ment, ment protein, chromosome 1 open reading frame 56	0
c1orf68	c1orf68, xp32, lep7, chromosome 1 open reading frame 68, skin specific protein 32	0
c1orf87	c1orf87, chromosome 1 open reading frame 87, uncharacterized protein c1orf87, carcinoma related ef hand protein	0
c1orf94	c1orf94, chromosome 1 open reading frame 94	0
c1orf74	c1orf74, chromosome 1 open reading frame 74	0
c1orf84	c1orf84, szt2, kiaa0467, eiee18, seizure threshold 2 protein homolog, kicstor complex protein szt2, szt2 kicstor complex subunit	0
c1orf100	c1orf100, chromosome 1 open reading frame 100	0
c1orf105	c1orf105, chromosome 1 open reading frame 105	0
c1orf109	c1orf109, chromosome 1 open reading frame 109	0
c1orf115	c1orf115, chromosome 1 open reading frame 115	0
c1orf112	c1orf112, chromosome 1 open reading frame 112, uncharacterized protein c1orf112	0
c1orf127	c1orf127, chromosome 1 open reading frame 127	0
c1orf136	c1orf136, disc1, disc 1, disrupted in schizophrenia 1, kiaa0457, disrupted in schizophrenia1, disrupted in schizophrenia 1 protein, disc1 scaffold protein	0
c1orf116	c1orf116, sarg, specifically androgen regulated protein, chromosome 1 open reading frame 116	0
c1orf131	c1orf131, chromosome 1 open reading frame 131, uncharacterized protein c1orf131, cperp a	0
c1orf122	c1orf122, chromosome 1 open reading frame 122	0
c1orf158	c1orf158, chromosome 1 open reading frame 158	0
c1orf159	c1orf159, chromosome 1 open reading frame 159	0
c1orf146	c1orf146, chromosome 1 open reading frame 146, uncharacterized protein c1orf146	0
c1orf141	c1orf141, chromosome 1 open reading frame 141	0
c1orf162	c1orf162, chromosome 1 open reading frame 162	0
c1orf174	c1orf174, chromosome 1 open reading frame 174, upf0688 protein c1orf174	0
c1orf185	c1orf185, chromosome 1 open reading frame 185	0
c1orf167	c1orf167, chromosome 1 open reading frame 167, uncharacterized protein c1orf167	0
c1orf188	c1orf188, rnf207, ring finger protein 207	0
c1orf178	c1orf178, bfk, bcl2l15, bcl2 like 15, bcl 2 like protein 15, bcl2 l 15	0
c1orf189	c1orf189, chromosome 1 open reading frame 189	0
c1orf198	c1orf198, chromosome 1 open reading frame 198	0
c1orf197	c1orf197	0
c1orf193	c1orf193, int3, ints3, sossa, flj21919, soss a, integrator complex subunit 3	0
c1orf194	c1orf194	0
c1orf216	c1orf216, chromosome 1 open reading frame 216	0
c1orf210	c1orf210, chromosome 1 open reading frame 210	0
c1orf215	c1orf215, stmn1, op18, stathmin 1, oncoprotein 18, stathmin1, prosolin, lap18, metablastin, leukemia associated phosphoprotein p18, phosphoprotein 19, sthmn1, stathmin 1 oncoprotein 18	0
c1orf218	c1orf218, dennd1b, flj20054, connecdenn 2, denn domain containing protein 1b, denn domain containing 1b, denn madd domain containing 1b	0
c1orf222	c1orf222, kiaa1751, cfap74, cilia and flagella associated protein 74	0
c1orf226	c1orf226	0
c1orf232	c1orf232, chromosome 1 open reading frame 230	0
c1qa	c1qa, complement c1q a chain, complement component 1 q subcomponent a chain, complement component 1 q subcomponent alpha polypeptide, complement c1q subcomponent subunit a, c1q_a	1
c1qb	c1qb, complement c1q subcomponent subunit b, complement c1q b chain, complement subcomponent c1q chain b, complement component 1 q subcomponent b chain, complement component 1 q subcomponent beta polypeptide, c1q_b	0
c1qbp	c1qbp, gc1qr, gc1q r, gc1qbp, sf2p32, gc1q r protein, glycoprotein gc1qbp, complement c1q binding protein, mitochondrial matrix protein p32, asf sf2 associated protein p32	0
c1qc	c1qc, c1qg, c1q c, complement c1q subcomponent subunit c, complement c1q c chain, complement component 1 q subcomponent c chain, complement component 1 q subcomponent gamma polypeptide, c1q_c	0
c1ql1	c1ql1, c1q related factor, ctrp14, complement c1q like 1, complement component 1 q subcomponent like 1	0
c1ql2	c1ql2, complement c1q like protein 2, complement c1q like 2, complement component 1 q subcomponent like 2	0
c1ql3	c1ql3, ctrp13, c1ql, complement c1q like protein 3, complement c1q like 3, complement component 1 q subcomponent like 3	0
c1ql4	c1ql4, ctrp11, complement c1q like protein 4, c1qtnf11, complement component 1 q subcomponent like 4	0
c1qtnf4	c1qtnf4, c1q and tumor necrosis factor related protein 4, c1q and tnf related 4	0
c1qtnf1	c1qtnf1, ctrp1, c1q and tumor necrosis factor related protein 1, g protein coupled receptor interacting protein, complement c1q tumor necrosis factor related protein 1, c1q and tnf related 1	0
c1qtnf2	c1qtnf2, ctrp2, c1q and tumor necrosis factor related protein 2, complement c1q tumor necrosis factor related protein 2, c1q and tnf related 2	0
c1qtnf3	c1qtnf3, ctrp3, cartonectin, cors26, cors 26, complement c1q tumor necrosis factor related protein 3, c1q and tumor necrosis factor related protein 3	1
c1qtnf5	c1qtnf5, ctrp5, membrane frizzled related protein, complement c1q tumor necrosis factor related protein 5, c1q and tumor necrosis factor related protein 5, c1q and tnf related 5	0
c1qtnf7	c1qtnf7, ctrp7, c1q and tumor necrosis factor related protein 7, complement c1q tumor necrosis factor related protein 7, c1qtnf_7	0
c1qtnf6	c1qtnf6, ctrp6, zacrp6, c1q and tumor necrosis factor related protein 6, complement c1q tumor necrosis factor related protein 6, c1q and tnf related 6	0
c1qtnf9b	c1qtnf9b, c1q and tumor necrosis factor related protein 9b	0
c1qtnf9	c1qtnf9, ctrp9, mgc48915, c1q and tumor necrosis factor related protein 9, complement c1q tumor necrosis factor related protein 9	0
c1qtnf8	c1qtnf8, ctrp8, complement c1q tumor necrosis factor related protein 8, c1q and tumor necrosis factor related protein 8	0
c2	complement c2, complement component 2, complement component c2, c_2	1
c1rl	c1rl, complement c1r subcomponent like protein, complement c1r subcomponent like, c1r like protein, complement component 1 r subcomponent like, c1rlikeprotein	0
c1qtnf12	c1qtnf12, ctrp12, fam132a, adipolin, c1qdc2, adipose derived insulin sensitizing factor, c1q domain containing 2, c1q tnf related protein 12	1
c1r	c1r, complement c1r, complement c1r subcomponent, c_1r, c1_r	1
c1s	c1s, complement c1s, complement c1s subcomponent, complement component 1 s subcomponent, c1_s, c_1s	0
c2cd3	c2cd3, c2 calcium dependent domain containing 3, c2 domain containing protein 3	0
c2cd4b	c2cd4b, nlf2, fam148b, nuclear localized factor 2, c2 calcium dependent domain containing 4b, c2 calcium dependent domain containing protein 4b, family with sequence similarity 148 member b	0
c2cd4a	c2cd4a, nlf1, fam148a, c2 calcium dependent domain containing 4a, c2 calcium dependent domain containing protein 4a, family with sequence similarity 148 member a	0
c2cd2l	c2cd2l, tmem24, transmembrane protein 24, c2cd2 like, c2 domain containing protein 2 like, phospholipid transfer protein c2cd2l, c2cd2like	0
c2cd2	c2cd2, c21orf25, c2 calcium dependent domain containing 2	0
c2cd4c	c2cd4c, c2 calcium dependent domain containing 4c	0
c2cd4d	c2cd4d, c2 calcium dependent domain containing 4d	0
c2cd6	c2cd6, c2 calcium dependent domain containing 6	0
c2orf12	c2orf12, mssp, yc1, rbms1, mssp 1, mssp 2, dkfzp564h0764, mssp2, mssp1, single stranded dna binding protein mssp 1, rna binding motif single stranded interacting protein 1, cervical cancer oncogene 4, suppressor of cdc2 with rna binding motif 2	1
c2cd5	c2cd5, cdp138, kiaa0528, c2 calcium dependent domain containing 5	0
c2orf42	c2orf42, chromosome 2 open reading frame 42, uncharacterized protein c2orf42	0
c2orf16	c2orf16, chromosome 2 open reading frame 16, uncharacterized protein c2orf16	0
c2orf20	c2orf20, kif1a, unc104, atsv, kinesin family member 1a, spg30, kinesin like protein kif1a, axonal transporter of synaptic vesicles, axonal transport of synaptic vesicles	0
c2orf15	c2orf15, chromosome 2 open reading frame 15	0
c2orf31	c2orf31, fzd5, wnt receptor, fz5, frizzled 5, frizzled5, hfz5, fz 5, fze5, frizzled class receptor 5, frizzled family receptor 5	0
c2orf68	c2orf68, chromosome 2 open reading frame 68, upf0561 protein c2orf68	0
c2orf50	c2orf50	0
c2orf66	c2orf66, chromosome 2 open reading frame 66	0
c2orf49	c2orf49, chromosome 2 open reading frame 49	0
c2orf69	c2orf69, chromosome 2 open reading frame 69	0
c2orf76	c2orf76, aim29, chromosome 2 open reading frame 76	0
c2orf73	c2orf73, chromosome 2 open reading frame 73	0
c2orf78	c2orf78, chromosome 2 open reading frame 78	0
c2orf72	c2orf72, uncharacterized protein c2orf72, chromosome 2 open reading frame 72	0
c2orf74	c2orf74, chromosome 2 open reading frame 74	0
c2orf83	c2orf83, dkfzp547h025, chromosome 2 open reading frame 83	0
c2orf81	c2orf81, chromosome 2 open reading frame 81	0
c2orf80	c2orf80, chromosome 2 open reading frame 80	0
c2orf88	c2orf88, mgc13057, smakap, small membrane akap, chromosome 2 open reading frame 88, smallmembraneakap	0
c2orf92	c2orf92	0
c3ar1	c3ar1, c3ar, complement component 3a receptor 1, c3a anaphylatoxin chemotactic receptor, c3r1, c3a r, complement c3a receptor 1	1
c3orf14	c3orf14, chromosome 3 open reading frame 14	0
c3orf18	c3orf18, chromosome 3 open reading frame 18	0
c3orf7	c3orf7, col8a1, collagen alpha 1 viii chain, collagen type viii alpha 1, collagen type viii alpha 1 chain, mgc9568, collagen type viii α 1	0
c3	c 3, c3b, c3a, complement c3, complement component 3, c3a anaphylatoxin, cpamd1, complement component c3b, complement component c3a, ahus5, acylation stimulating protein cleavage product, c3 and pzp like alpha 2 macroglobulin domain containing protein 1, prepro c3, c_3	1
c3orf38	c3orf38, chromosome 3 open reading frame 38	0
c3orf22	c3orf22	0
c3orf20	c3orf20, chromosome 3 open reading frame 20	0
c3orf33	c3orf33, ac3 33, flj31139, chromosome 3 open reading frame 33, ac333	0
c3orf35	c3orf35, aprg1, chromosome 3 open reading frame 35, ap20 region protein 1, ap20 region protein1	0
c3orf56	c3orf56	0
c3orf49	c3orf49, chromosome 3 open reading frame 49	0
c3orf53	c3orf53	0
c3orf52	c3orf52, ttmp, flj23186, tpa induced transmembrane protein, tpa induced trans membrane protein, chromosome 3 open reading frame 52	0
c3orf62	c3orf62, chromosome 3 open reading frame 62	0
c3orf73	c3orf73, ccdc48, efcc1, coiled coil domain containing 48, ef hand and coiled coil domain containing 1	0
c3orf80	c3orf80, chromosome 3 open reading frame 80	0
c3orf84	c3orf84	0
c3orf70	c3orf70, chromosome 3 open reading frame 70	0
c3orf85	c3orf85, chromosome 3 open reading frame 85	0
c4bpb	c4bpb, c4bp, c4b binding protein beta chain, complement component 4 binding protein beta, complement component 4 binding protein beta chain	1
c4b_2	c4b_2, c4b2, c4b 2, cpamd3, c4 b2, c4_b2	0
c4b	c4b, co4, c4f, c4 b, complement c4 b, c4b1, complement component 4b, c4bd, c4b3, c4b5, c4b12, cpamd3, complement c4b1a, c_4b, c4_b	0
c4bpa	c4bpa, c4bp, complement component 4 binding protein alpha	1
c4a	c4a, c4s, complement c4 a, c4 a, c4ad, c4a3, complement component 4a, c4a anaphylatoxin, c4a6, c4a2, c4a4, c4_a, c_4a	0
c4orf36	c4orf36, mgc26744, chromosome 4 open reading frame 36	0
c4orf33	c4orf33, chromosome 4 open reading frame 33	0
c4orf3	c4orf3, chromosome 4 open reading frame 3	0
c4orf19	c4orf19, chromosome 4 open reading frame 19	0
c4orf17	c4orf17, chromosome 4 open reading frame 17	0
c4orf45	c4orf45, chromosome 4 open reading frame 45	0
c4orf47	c4orf47, chromosome 4 open reading frame 47, upf0602 protein c4orf47	0
c4orf46	c4orf46, rcdg1, chromosome 4 open reading frame 46, renal cancer differentiation gene 1	0
c4orf50	c4orf50	0
c5	c5a, c5b, complement c5, c5d, c5a anaphylatoxin, complement component 5, c3 and pzp like alpha 2 macroglobulin domain containing protein 4, c_5	1
c4orf54	c4orf54	0
c4orf51	c4orf51, chromosome 4 open reading frame 51	0
c5ar1	c5ar1, cd88, c5r1, complement c5a receptor 1	1
c5orf9	c5orf9	0
c5orf15	c5orf15, chromosome 5 open reading frame 15	0
c5ar2	c5ar2, c5l2, gpr77, g protein coupled receptor 77, g protein coupled receptor c5l2, complement component 5a receptor 2, c5a anaphylatoxin chemotactic receptor 2	1
c5orf22	c5orf22, upf0489 protein c5orf22, chromosome 5 open reading frame 22	0
c4orf48	c4orf48, chromosome 4 open reading frame 48	0
c5orf34	c5orf34, chromosome 5 open reading frame 34	0
c5orf38	c5orf38, chromosome 5 open reading frame 38	0
c5orf24	c5orf24, chromosome 5 open reading frame 24, upf0461 protein c5orf24	0
c5orf23	c5orf23, npr3, npr c, guanylate cyclase c, nprc, natriuretic peptide receptor c, atrionatriuretic peptide receptor c, natriuretic peptide receptor 3, anprc, atrial natriuretic peptide clearance receptor, anpr c, gucy2b, atrial natriuretic peptide receptor 3, chromosome 5 open reading frame 23	1
c5orf46	c5orf46, mgc23985, chromosome 5 open reading frame 46	0
c5orf49	c5orf49	0
c5orf52	c5orf52	0
c5orf47	c5orf47	0
c5orf51	c5orf51, chromosome 5 open reading frame 51	0
c5orf58	c5orf58	0
c5orf63	c5orf63, chromosome 5 open reading frame 63	0
c5orf60	c5orf60, uncharacterized protein c5orf60	0
c6orf15	c6orf15, chromosome 6 open reading frame 15	0
c6	complement c6, complement component c6, complement component 6, c_6	1
c6orf47	c6orf47, chromosome 6 open reading frame 47, uncharacterized protein c6orf47	0
c6orf50	c6orf50, putative uncharacterized protein c6orf50	0
c6orf36	c6orf36	0
c6orf44	c6orf44	0
c6orf30	c6orf30, g9a, ehmt2, kmt1c, bat8, euchromatic histone lysine methyltransferase 2, ng36g9a, ng36 g9a	0
c6orf52	c6orf52, chromosome 6 open reading frame 52, putative uncharacterized protein c6orf52	0
c6orf58	c6orf58, leg1, upf0762 protein c6orf58, chromosome 6 open reading frame 58	0
c6orf61	c6orf61, mcm9, dna helicase mcm9, minichromosome maintenance complex component 9, minichromosome maintenance 9, minichromosome maintenance 9 homologous recombination repair factor, dna replication licensing factor mcm9	0
c6orf89	c6orf89, amfion, chromosome 6 open reading frame 89, bombesin receptor activated protein	0
c6orf62	c6orf62, chromosome 6 open reading frame 62, hbv x transactivated gene 12 protein	0
c6orf114	c6orf114, gfod1, glucose fructose oxidoreductase domain containing 1, glucose fructose oxidoreductase domain containing protein 1	0
c6orf92	c6orf92, big3, arfgef3, arfgef family member 3, brefeldin a inhibited guanine nucleotide exchange protein 3	0
c6orf102	c6orf102, kif6, kinesin family member 6, kinesin like protein kif6	0
c6orf91	c6orf91, ect2l, epithelial cell transforming sequence 2 oncogene like, ect2 like, arhgef32, epithelial cell transforming 2 like	0
c6orf98	c6orf98, syne1, cpg2, nesprin 1, syne 1, nesprin1, arca1, enaptin, kiaa0796, nesp1, scar8, myne 1, syne 1b, kash1, myne1, spectrin repeat containing nuclear envelope protein 1, kiaa1262, synaptic nuclear envelope protein 1, kiaa1756, nuclear envelope spectrin repeat protein 1	1
c6orf131	c6orf131, gcap1, gcap, guca1a, gcap 1, guanylyl cyclase activating protein 1, guca1	1
c6orf132	c6orf132, chromosome 6 open reading frame 132	0
c6orf120	c6orf120, upf0669 protein c6orf120, chromosome 6 open reading frame 120	0
c6orf118	c6orf118, chromosome 6 open reading frame 118	0
c6orf136	c6orf136, chromosome 6 open reading frame 136, uncharacterized protein c6orf136	0
c6orf163	c6orf163, chromosome 6 open reading frame 163	0
c6orf152	c6orf152, lca5, lebercilin, chromosome 6 open reading frame 152, lca5 lebercilin	0
c6orf171	c6orf171, bromi, c6orf170, tbc1d32, protein broad minded, chromosome 6 open reading frame 170, tbc1 domain family member 32	0
c6orf144	c6orf144, gfral, gdnf family receptor alpha like, gdnf family receptor α like	1
c6orf141	c6orf141, chromosome 6 open reading frame 141	0
c6orf180	c6orf180, eys, rp25, egfl11, eyes shut homolog, epidermal growth factor like protein 10	1
c6orf187	c6orf187	0
c6orf184	c6orf184, ccdc162p, ccdc162, c6orf183	0
c6orf178	c6orf178, eys, rp25, egfl11, eyes shut homolog, epidermal growth factor like protein 10	1
c6orf179	c6orf179, eys, rp25, egfl11, eyes shut homolog, epidermal growth factor like protein 10	1
c6orf202	c6orf202	0
c6orf215	c6orf215	0
c6orf201	c6orf201, chromosome 6 open reading frame 201	0
c6orf207	c6orf207, themis, c6orf190, thymocyte selection associated, tsepa, protein themis, themis protein, thymocyte expressed molecule involved in selection	1
c7	complement c7, complement component c7, c_7	0
c6orf226	c6orf226, loc441150, chromosome 6 open reading frame 226	0
c6orf223	c6orf223, mgc45491, chromosome 6 open reading frame 223	0
c6orf224	c6orf224, ak9, ak 9, c6orf199, adenylate kinase 9, adenylate kinase domain containing 1	0
c7orf31	c7orf31, chromosome 7 open reading frame 31	0
c7orf8	c7orf8, cttnbp2, cortactin binding protein 2, cortbp2, kiaa1758, cortbp2 c7orf8	1
c7orf25	c7orf25, chromosome 7 open reading frame 25	0
c7orf26	c7orf26, chromosome 7 open reading frame 26	0
c7orf50	c7orf50, mgc11257, uncharacterized protein c7orf50, chromosome 7 open reading frame 50	0
c7orf33	c7orf33, chromosome 7 open reading frame 33	0
c7orf57	c7orf57, chromosome 7 open reading frame 57	0
c7orf61	c7orf61, chromosome 7 open reading frame 61	0
c6orf212	c6orf212, clvs2, clavesin 2	0
c8a	c8a, complement component c8 alpha chain, complement c8 alpha chain, complement component 8 alpha subunit, complement component 8 subunit alpha, complement component 8 alpha polypeptide, c8_a, c_8a	0
c7orf77	c7orf77	0
c7orf76	c7orf76, dss1, sem1, shfm1, shfdg1, 26s proteasome complex subunit dss1, deleted in split hand split foot 1	0
c8b	c8b, complement component c8 beta chain, complement component 8 beta polypeptide, complement c8 beta chain, complement component 8 subunit beta, c_8b, c8_b	0
c8g	c8g, c8c, complement component c8 gamma chain, complement c8 gamma chain, complement component 8 gamma polypeptide, c_8g, c8_g	0
c8orf6	c8orf6	0
c8orf15	c8orf15	0
c8orf16	c8orf16	0
c8orf33	c8orf33, chromosome 8 open reading frame 33	0
c8orf37	c8orf37, smalltalk, rp64, c8orf37 protein, chromosome 8 open reading frame 37, protein c8orf37	1
c8orf34	c8orf34, chromosome 8 open reading frame 34	0
c8orf48	c8orf48, chromosome 8 open reading frame 48	0
c8orf57	c8orf57, mmp16, mmp 16, mt3 mmp, mt mmp 3, matrix metalloproteinase 16, mmp x2, mt3mmp, membrane type 3 matrix metalloproteinase, matrix metallopeptidase 16, mt mmp2, mt mmp3, membrane type matrix metalloproteinase 3, mtmmp3, mmpx2	0
c8orf58	c8orf58, chromosome 8 open reading frame 58, uncharacterized protein c8orf58	0
c8orf82	c8orf82, upf0598 protein c8orf82, chromosome 8 open reading frame 82	0
c8orf86	c8orf86	0
c8orf74	c8orf74, chromosome 8 open reading frame 74	0
c8orf76	c8orf76, chromosome 8 open reading frame 76	0
c8orf61	c8orf61, cln8, epmr, cln8 protein, protein cln8, chromosome 8 open reading frame 61, epilepsy progressive with mental retardation	0
c9orf16	c9orf16, chromosome 9 open reading frame 16	0
c9orf24	c9orf24, ciliated bronchial epithelium 1, chromosome 9 open reading frame 24	0
c8orf88	c8orf88, chromosome 8 open reading frame 88	0
c9	complement c9, complement component c9, complement component 9, c_9	0
c8orf89	c8orf89	0
c9orf33	c9orf33	0
c9orf38	c9orf38	0
c9orf40	c9orf40, chromosome 9 open reading frame 40, uncharacterized protein c9orf40	0
c9orf43	c9orf43	0
c9orf35	c9orf35, mobkl2b, mob3b, mob kinase activator 3b, mob1d	0
c9orf50	c9orf50, chromosome 9 open reading frame 50	0
c9orf56	c9orf56	0
c9orf47	c9orf47	0
c9orf48	c9orf48, kif24, kinesin family member 24	0
c9orf55b	c9orf55b, dennd4c, denn domain containing protein 4c, denn madd domain containing 4c	0
c9orf63	c9orf63	0
c9orf57	c9orf57, chromosome 9 open reading frame 57	0
c9orf78	c9orf78, hepatocellular carcinoma associated antigen 59, chromosome 9 open reading frame 78	0
c9orf72	c9orf72, c9orf72 protein, chromosome 9 open reading frame 72, protein c9orf72, dennl72, c9orf72 smcr8 complex subunit, guanine nucleotide exchange c9orf72	1
c9orf64	c9orf64, chromosome 9 open reading frame 64, upf0553 protein c9orf64, queuosine salvage protein	0
c9orf92	c9orf92	0
c9orf85	c9orf85, chromosome 9 open reading frame 85, mgc61599	0
c9orf101	c9orf101, cntln, c9orf39, centlein, centlein centrosomal protein	0
c9orf94	c9orf94, adamtsl1, adamts like 1, punctin, adamtsl 1, punctin 1, adamtsr1	0
c9orf99	c9orf99, hsdl2, hydroxysteroid dehydrogenase like 2, hydroxysteroid dehydrogenase like protein 2, sdr13c1	0
c9orf129	c9orf129, chromosome 9 open reading frame 129	0
c9orf113	c9orf113, morn5, morn repeat containing 5, c9orf18, morn repeat containing protein 5, flj46909	0
c9orf131	c9orf131, chromosome 9 open reading frame 131, uncharacterized protein c9orf131	0
c9orf116	c9orf116, mgc29761, chromosome 9 open reading frame 116	0
c9orf108	c9orf108, c9orf47	0
c9orf135	c9orf135, chromosome 9 open reading frame 135, uncharacterized protein c9orf135	0
c9orf149	c9orf149	0
c9orf152	c9orf152, chromosome 9 open reading frame 152	0
[truncated: 18,120 more rows]
