# Supplementary material for: A Literature-Derived Knowledge Graph Augments the Interpretation of Single Cell RNA-seq Datasets
Source: Genes (Basel). 2021 Jun 10;12(6):898. doi: 10.3390/genes12060898 (PMC8229796; doi:10.3390/genes12060898)
Supplement: Supplementary file 1 [file genes-12-00898-s001.zip › Supplemental_File_5_raw_local_score_matrix_all_genes_and_candidate_cell_types.csv]

cell_type	a1bg	a1cf	a2m	a2ml1	a3galt2	a4galt	a4gnt	aaas	aacs	aadac	aadacl2	aadacl3	aadacl4	aadat	aagab	aak1	aamdc	aamp	aanat	aar2	aard	aars1	aars2	aarsd1	aasdh	aasdhppt	aass	aatf	aatk	abat	abca1	abca10	abca12	abca13	abca2	abca3	abca4	abca5	abca6	abca7	abca8	abca9	abcb1	abcb10	abcb11	abcb4	abcb5	abcb6	abcb7
acinar cells	0	0	1.25	0	0	0	0	0	0	0	0	0	0	0	0	0	0	0	0.05	0	0	0	0	0	0	0	0	0	0.66	0	0	0	0	0	0	0	0	0	0	0	0	0	0	0	0	0	0	0	0
activated astrocytes	0	0	0.27	0	0	0	0	0	0	0	0	0	0	0	0	0	0	0	0	0	0	0	0	0	0	0	0	0	0	0	0	0	0	0	0	0	0.07	0	0	0	0	0	0.14	0	0	0	0	0	0
activated cd4+ t cells	0	0	0	0	0	0	0	0	0	0	0	0	0	0	0	0	0	0	0	0	0	0	0	0	0	0	0	0	0	0	0.23	0	0	0	0.02	0	0	0	0	0	0	0	0.2	0	0	0	0	0	0
activated dendritic cells	0	0	0	0	0	0	0	0	0	0	0	0	0	0	0	0	0	0	0	0	0	0	0	0	0	0	0	0	0	0	0.13	0	0	0	0	0	0	0	0	0	0	0	0	0	0	0	0	0	0
activated microglia	0	0	1.19	0	0	0	0	0	0	0	0	0	0	0	0	0	0	0	0.06	0	0	0	0	0	0	0	0	0	0	0	0.28	0	0	0	0	0	0.21	0	0	0.08	0	0	0.09	0	0	0	0	0	0
adaptive immune cells	0	0	0	0	0	0	0	0.03	0	0	0	0	0	0	0	0	0	0	0	0	0	0	0	0	0	0	0	0	0	0	0	0	0	0	0	0	0	0	0	0	0	0	0	0	0	0	0	0	0
adipocytes	0.02	0	1.02	0	0	0	0	0.2	1.55	0.05	0	0	0	0	0.37	0	1.05	0	0.33	0	0	0	0	0	0	0	0	0.4	0	1.21	4.05	0	0	0.01	0.03	0	0	0	0	1.03	0.28	0.02	0.39	0	0.68	0.02	0.01	0	0
adrenal chromaffin cells	0	0	0.22	0	0	0	0	0	0	0	0	0	0	0	0	0	0	0	0	0	0	0	0	0	0	0	0	0	0	0.09	0	0	0	0	0	0	0	0	0	0	0	0	0	0	0	0	0	0	0
adrenocortical cells	0	0	1.28	0	0	0	0	1.8	0	0	0	0	0	0	0	0	0	0	0	0	0	0	0	0	0	0	0	0	0	0	0.31	0	0	0	0	0	0	0	0	0	0	0	0.73	0	0	0	0	0	0
adventitial cells	0	0	0	0	0	0	0	0	0	0	0	0	0	0	0	0	0	0	0	0	0	0	0	0	0	0	0	0	0	0	0	0	0	0	0	0	0	0	0	0	0	0	0	0	0	0	0	0	0
adventitial reticular cells	0.1	0	0.99	0	0	0	0	0	0.04	0	0	0	0	0	0	0	0	0	0.11	0	0.09	0	0	0	0	0	0.16	0	0	0.12	0.04	0	0.03	0	0.22	0	0.03	0	0	0.04	0	0	0.12	0	0.26	0.06	0	0	0
airway basal stem cells	0	0	0	0	0	0	0	0	0	0	0	0	0	0	0	0	0	0	0	0	0	0	0	0	0	0	0	0	0	0	0	0	0	0	0	0	0	0	0	0	0	0	0	0	0	0	0	0	0.01
airway epithelial cells	0	0	0.2	0	0	0	0	0	0	0	0	0	0	0	0	0	0	0	0	0	0	0	0	0	0	0	0	0	0	0	0.04	0	0	0.26	0.08	1.4	0	0	0	0	0	0	0.28	0	0	0	0	0	0
alpha beta t cell	0	0	0	0	0	0	0	0	0	0	0	0	0	0	0	0	0	0	0	0	0	0	0	0	0	0	0	0	0	0	0	0	0	0	0	0	0	0	0	0	0	0	0	0	0	0	0	0	0
alpha cell	0	0	0	0	0	0	0	0	0	0	0	0	0	0	0	0	0	0	0	0	0	0	0	0	0	0	0	0	0	0	0	0	0	0	0	0	0	0	0	0	0	0	0.04	0	0	0	0	0	0
alternatively activated macrophage	0	0	0	0	0	0	0	0	0.45	0	0	0	0	0	0	0	0	0	0	0	0	0	0	0	0	0	0	0	0	0	0	0	0	0	0	0	0	0	0	0	0	0	0.01	0	0	0	0	0	0
alveolar macrophages	0	0	1.24	0	0	0	0	0	0	0	0	0	0	0	0	0.14	0	0	0.04	0	0	0	0	0	0	0	0	0	0	0	2.85	0.26	0	0	0	0.7	0	0.29	0.28	0	0	0	0.37	0	0	0	0	0	0
amacrine cells	0	0	0.05	0	0	0	0	0	0	0	0	0	0	0	0	0	0	0	0	0	0	0	0	0	0	0	0	0	0	0.02	0	0	0	0	0	0	0	0	0	0	0	0	0	0	0	0	0	0	0
ameloblasts	0	0	0.65	0	0	0	0	0	0	0	0	0	0	0	0	0	0	0	0	0	0	0	0	0	0	0	0	0	0	0	0	0	0	0	0	0	0	0	0	0	0	0	0	0	0	0	0	0	0
angioblasts	0	0	0	0	0	0	0	0	0	0	0	0	0	0	0	0	0	0	0	0	0	0	0	0	0	0	0	0	0	0	0	0	0	0	0	0	0	0	0	0	0	0	0	0	0	0	0	0	0
antibody secreting cells	0	0	0	0	0	0	0	0	0	0	0	0	0	0	0	0	0	0	0	0	0	0	0	0	0	0	0	0	0	0	0	0	0	0	0	0	0	0	0	0	0	0	0	0	0	0	0	0	0
aortic endothelial cells	0	0	0	0	0	0	0	0.01	0	0	0	0	0	0	0	0	0	0.29	0	0	0	0	0	0	0	0	0	0	0	0	1.52	0	0	0	0	0	0	0	0	0	0	0	0.09	0	0	0	0	0	0
aortic smooth muscle cells	0	0	0.09	0	0	0	0	0.52	0	0	0	0	0	0	0	0	0	0	0	0	0	0	0	0	0	0	0	0	0	0	0.44	0	0	0	0	0	0	0	0	0	0	0	0	0	0	0	0	0	0
arterial endothelial cells	0	0	0	0	0	0	0	0	0	0	0	0	0	0	0	0	0	0	0.37	0	0	0	0	0	0	0	0	0	0	0	0.4	0	0	0	0	0	0	0	0	0	0	0	0	0	0	0	0	0	0
articular chondrocytes	0	0	0.27	0	0	0	0	0	0	0	0	0	0	0	0	0	0	0	0	0	0	0	0	0	0	0	0	0	0	1.68	0	0	0	0	0	0	0	0	0	0	0	0	0	0	0	0	0	0	0
astrocytes	0	0	2	0	0	0.19	0	0.22	0	0	0	0	0	0.49	0	0	0	0.53	0.82	0	0	0	0.02	0	0	0	0.2	0.62	0	2.19	3.76	0	0	0	0.83	0.38	0.47	0.41	0	0.38	0.04	0.39	2.68	0	0	0	0	0.05	0.22
atrial cardiomyocytes	0	0	0	0	0	0	0	0	0	0	0	0	0	0	0	0	0	0	0	0	0	0	0	0	0	0	0	0	0	0	0	0	0	0	0	0	0	0	0	0	0	0	0	0	0	0	0	0	0
atrial myocytes	0	0	0	0	0	0	0	0	0	0	0	0	0	0	0	0	0	0	0	0	0	0	0	0	0	0	0	0	0	0	0	0	0	0	0	0	0	0	0	0	0	0	0	0	0	0	0	0	0
b cell	0.05	0.09	1.24	0.13	0	0.14	0	0.78	0.25	0	0	0	0	0.39	0	0	0	0	0.22	0	0.05	0	0	0	0	0.18	0.05	0.77	0.42	0.16	0.97	0	0	0	0.33	0.89	0.07	0.4	0.5	0.11	0.02	0	2	0	0.63	0.25	0.27	0.03	0.09
b cell precursors	0	0	0.11	0	0	0	0	0	0	0	0	0	0	0	0	0	0	0	0	0	0	0	0	0	0	0	0	0.81	0.03	0	0	0	0	0	0	0	0	0	0	0	0	0	0.01	0	0	0	0.01	0	0
b effector 1 cells	0	0	0	0	0	0	0	0	0	0	0	0	0	0	0	0	0	0	0	0	0	0	0	0	0	0	0	0	0	0	0	0	0	0	0	0	0	0	0	0	0	0	0	0	0	0	0	0	0
b1 cells	0	0	0	0	0	0	0	0	0	0	0	0	0	0	0	0	0	0	0	0	0	0	0	0	0	0	0	0	0	0	0	0	0	0	0	0	0	0	0	0	0	0	0.49	0	0	0	0	0	0
b1a cells	0	0	0	0	0	0	0	0	0	0	0	0	0	0	0	0	0	0	0	0	0	0	0	0	0	0	0	0	0	0	0	0	0	0	0	0	0	0	0	0	0	0	0	0	0	0	0	0	0
b1b cells	0	0	0	0	0	0	0	0	0	0	0	0	0	0	0	0	0	0	0	0	0	0	0	0	0	0	0	0	0	0	0	0	0	0	0	0	0	0	0	0	0	0	0	0	0	0	0	0	0
b2 cells	0	0	0	0	0	0	0	0	0	0	0	0	0	0	0	0	0	0	0	0	0	0	0	0	0	0	0	0	0	0	0	0	0	0	0	0	0	0	0	0	0	0	0	0	0	0	0	0	0
basal cell	0	0	0.2	0	0	0	0	0	0	0	0	0	0	0	0	0	0	0	0.04	0	0	0	0	0	0	0	0	0	0	0	0.14	0	0.22	0	0	0.33	0	1.09	0	0.18	0	0	0.39	0	0.02	0	0.27	0	0
basal keratinocytes	0	0	0	0	0	0	0	0	0	0	0	0	0	0	0	0	0	0	0	0	0	0	0	0	0	0	0	0	0	0	0	0	0.39	0	0	0	0	0	0	0	0	0	0	0	0	0	0.05	0	0
basket cells	0	0	0	0	0	0	0	0	3.5	0	0	0	0	0	0	0	0	0	0	0	0	0	0	0	0	0	0	0	0	0	0	0	0	0	0	0	0	0	0	0	0	0	0	0	0	0	0	0	0
basophils	0	0	0.49	0	0	0	0	0.18	0.07	0	0	0	0	0	0	0	0	0	0	0	0	0	0	0	0	0	0	0	0	0	0	0	0.05	0	0.02	0	0	0	0	0	0	0	0.41	0	0.26	0	0	0	0
beige adipocytes	0	0	0	0	0	0	0	0	0	0	0	0	0	0	0	0	0	0	0	0	0	0	0	0	0	0	0	0	0	0	0	0	0	0	0	0	0	0	0	0	0	0	0	0	0	0	0	0	0
bergmann glia	0	0	0	0	0	0	0	0	0	0	0	0	0	0	0	0	0	0	0.24	0	0	0	0	0	0	0	0	0	0	0.56	0	0	0	0	0	0	0	0	0	0	0	0	0	0	0	0	0	0	0
bipolar neurons	0	0	0	0	0	0	0	0	0	0	0	0	0	0	0	0	0	0	0	0	0	0	0	0	0	0	0	0	0	0.03	0	0	0	0	0	0	0.61	0	0	0	0	0	0	0	0	0	0	0	0
bladder epithelial cells	0	0	0	0	0	0	0	0	0	0	0	0	0	0	0	0	0	0	0	0	0	0	0	0	0	0	0	0	0	0	0	0	0	0	0	0	0	0	0	0	0	0	0	0	0	0	0	0	0
blood cells	0	0	1.2	0	0.06	0.57	0	0.32	0.01	0	0	0	0	0	0	0	0	0	0.06	0	0	0	0	0	0	0	0.16	0.36	0	0.02	1.15	0	0	0.15	0.3	0	0.3	0	0	0.53	0	0	1.2	0.93	0.08	0.05	0.05	1.48	0.24
blood eosinophils	0	0	0.4	0	0	0	0	0	0	0	0	0	0	0	0	0	0	0	0	0	0	0	0	0	0	0	0	0	0	0	0	0	0	0	0	0	0	0	0	0	0	0	0	0	0	0	0	0	0
bone cells	0	0	0	0	0	0	0	0	0.09	0	0	0	0	0	0	0	0	0	0	0	0	0	0	0	0	0	0	0	0	0	0	0	0	0	0	0	0	0	0	0	0	0	0.09	0	0	0	0	0	0
bone marrow cells	0	0	0.61	0	0	0.18	0	0.35	0	0	0	0	0	0	0	0	0	0	0.2	0	0	0	0	0	0	0	0	0	0	0.12	1.7	0	0	0	0.02	0.02	0.09	0	0	0.46	0	0	1.29	0.11	0.01	0.52	0	0.08	0.18
bone marrow derived macrophages	0	0.03	0.63	0	0.61	0	0	0	0.31	0	0	0	0	0	0	0	0	0	0	0	0	0	0	0	0	0	0	0	0	0.04	4.12	0	0	0.05	0	0	0.23	0.28	0	1.19	0	0	0	0	0.19	0	0	0	0
bone marrow macrophage	0	0	0	0	0	0	0	0	0	0	0	0	0	0	0	0	0	0	0	0	0	0	0	0	0	0	0	0	0	0	0.32	0	0	0	0	0	0.01	0	0	0	0	0	0	0	0	0	0	0	0
bone marrow mononuclear cells	0	0	0.03	0	0	0	0	0	0	0	0	0	0	0	0	0	0	0	0.16	0	0	0	0	0	0	0	0	0	0	0	0.08	0	0	0	0	0.12	0	0	0	0	0	0	1.55	0	0	0.16	0	0	0
bone marrow stromal cells	0	0	0.19	0	0	0	0	0	0	0	0	0	0	0	0	0	0	0	0	0	0	0	0	0	0	0	0.11	0	0	0	0.35	0	0	0.22	0	0	0.02	0	0	0	0	0	0.1	0	0	0	0	0	0
brain microvascular endothelial cells	0	0	0	0	0	0	0	0	0	0	0	0	0	0	0	0	0	0	0	0	0	0	0	0	0	0	0	0	0	0	0	0	0	0	0	0	0	0.59	0	0	0	0	2.99	0	0	0	0	0	0
bronchial epithelial cells	0	0	0	0	0	0	0	0	0	0	0	0	0	0	0	0	0	0	0	0	0	0	0	0	0	0	0	0	0	0	0.11	0	0	0	0	0	0	0	0	0	0	0	0.33	0	0	0.34	0	0	0
bronchial smooth muscle cells	0	0	0	0	0	0	0	0	0	0	0	0	0	0	0	0	0	0	0	0	0	0	0	0	0	0	0	0	0	0	0	0	0	0	0	0	0	0	0	0	0	0	0	0	0	0	0	0	0
bronchioalveolar stem cell	0	0	0	0	0	0	0	0	0	0	0	0	0	0	0	0	0	0	0	0	0	0	0	0	0	0	0	0	0	0	0	0	0	0	0	0	0	0	0	0	0	0	0	0.14	0	0	0	0	0
brown adipocytes	0	0	0	0	0	0	0	0.02	0.04	0	0	0	0	0	0	0	0	0	0	0	0	0	0	0	0	0	0	0	0	0.42	0.06	0	0	0	0	0.01	0	0	0	0	0.21	0	0	0	0	0	0	0	0
brown preadipocytes	0	0	0	0	0	0	0	0	0	0	0	0	0	0	0	0	0	0	0	0	0	0	0	0	0	0	0	0	0	0.2	0	0	0	0	0	0	0	0	0	0	0	0.17	0	0	0	0	0	0	0
brush cells	0	0	0	0	0	0	0	0	0	0	0	0	0	0	0	0	0	0	0	0	0	0	0	0	0	0	0	0	0	0	0	0	0	0	0	0	0	0	0	0	0	0	0	0	0	0	0	0	0
ca1 pyramidal neurons	0	0	0.02	0	0	0	0	0	0	0	0	0	0	0	0	0	0	0	0	0	0	0	0	0	0	0	0	0	0	0	0	0	0	0	0	0	0	0	0	0	0	0	0	0	0	0	0	0	0
ca3 pyramidal neurons	0	0	0	0	0	0	0	0	0	0	0	0	0	0	0	0	0	0	0	0	0	0	0	0	0	0	0	0	0	0	0	0	0	0	0	0	0	0	0	0	0	0	0	0	0	0	0	0	0
cajal retzius cells	0	0	0	0	0	0	0	0	0	0	0	0	0	0	0	0	0	0	0	0	0	0	0	0	0	0	0	0	0	0	0	0	0	0	0	0	0	0	0	0	0	0	0	0	0	0	0	0	0
calvarial osteoblasts	0	0	0.14	0	0	0	0	0	0	0	0	0	0	0	0	0	0	0	0	0	0	0	0	0	0	0	0	0	0	0	0	0	0	0	0	0	0	0	0	0	0	0	0	0	0	0	0	0	0
cancer associated fibroblasts	0	0	0.01	0	0	0	0	0	0	0	0	0	0	0	0	0	0	0	0	0	0	0	0	0	0	0	0	0	0	0.02	0.19	0	0	0	0.32	0	0	0	0	0	0	0	0.33	0	0	0	0	0	0.31
capillary endothelial cells	0	0	0.05	0	0	0	0	0	0	0	0	0	0	0	0	0	0	0	0	0	0	0	0	0	0	0	0	0	0	0	0.97	0	0	0	0	0	0.01	0	0	0	0	0	3.25	0	0.27	0.04	0	0	0
cardiac fibroblasts	0	0	0.07	0	0	0	0	0	0	0	0	0	0	0	0	0	0	0	0	0	0	0	0	0	0	0	0	0	0	0	0.56	0	0	0	0	0	0	0	0	0	0	0	0	0	0	0	0	0	0
cardiac neuron	0	0	0	0	0	0	0	0	0	0	0	0	0	0	0	0	0	0	0	0	0	0	0	0	0	0	0	0	0	0	0	0	0	0	0	0	0	0	0	0	0	0	0	0	0	0	0	0	0
cardiac pacemaker cells	0	0	0	0	0	0	0	0	0	0	0	0	0	0	0	0	0	0	0	0	0	0	0	0	0	0	0	0	0	0	0	0	0.09	0	0.27	0	0	0	0	0	0	0	0.7	0	0	0	0	0	0
cardiomyocytes	0	0.39	0.85	0	0	0.11	0	0.01	0	0	0	0	0	0	0	0	0	0.03	0.09	0	0	0	0.02	0	0	0	0.24	0.71	0	0.01	0.67	0	0	0	0	0.09	0	0.6	0	0.06	0	0	1.19	0.81	0.34	0.15	0	0.2	1.45
cardiovascular progenitor cell	0	0	0.38	0	0	0	0	0	0	0	0	0	0	0	0	0	0	0	0	0	0	0	0	0	0	0	0	0	0	0	0.02	0	0	0	0	0	0	0	0	0	0	0	0.07	0	0	0	0	0	0
cd14+ monocytes	0	0	0	0	0	0	0	0.12	0	0	0	0	0	0	0	0	0	0	0	0	0	0	0	0	0	0	0	0	0	0	0.49	0	0	0	0	0	0	0	0	0	0	0	0	0	0	0	0	0	0
cd16+ monocytes	0	0	0.01	0	0	0	0	0	0	0	0	0	0	0	0	0	0	0	0	0	0	0	0	0	0	0	0	0	0	0	0.01	0	0	0	0	0	0	0	0	0	0	0	0	0	0	0	0	0	0
cd19 positive b cells	0	0	0	0	0	0	0	0	0	0	0	0	0	0	0	0	0	0	0	0	0	0	0	0	0	0	0	0	0	0	0	0	0	0	0	0	0	0	0	0	0	0	0	0	0	0	0	0	0
cd27 positive b cells	0	0	0	0	0	0	0	0	0	0	0	0	0	0	0	0	0	0	0	0	0	0	0	0	0	0	0	0	0	0	0	0	0	0	0	0	0	0	0	0	0	0	0	0	0	0	0	0	0
cd34 positive	0	0	0	0	0	0	0	0	0	0	0	0	0	0	0	0	0	0	0	0	0	0	0	0	0	0	0	0	0	0	0.07	0	0	0	0	0.51	0	0	0	0	0	0	1.28	0	0	0	0	0	0.5
cd4 cd8- t cells	0	0	0	0	0	0	0	0	0	0	0	0	0	0	0	0	0	0	0	0	0	0	0	0	0	0	0	0	0	0	0	0	0	0	0	0	0	0	0	0	0	0	0	0	0	0	0	0	0
cd4+ t cells	0	0	0.54	0	0	0	0	0.22	0	0	0	0	0	0	0	0.06	0	0	0	0	0	0	0	0	0	0	0.01	0	0	0	0.82	0	0	0	0	0	0.03	0	0	0.12	0.01	0	1.37	0	0.01	0.05	0	0	0
cd8+ t cells	0	0	0.41	0	0	0	0	0.2	0.04	0	0	0	0	0	0	0	0	0	0.08	0	0	0	0	0	0	0	0	0	0	0	0.09	0	0.01	0	0	0	0	0	0	0.03	0	0	0.58	0	0.21	0	0.52	0	0
cementoblasts	0	0	0.78	0	0	0	0	0	0	0	0	0	0	0	0	0	0	0	0	0	0	0	0	0	0	0	0	0	0	0	0	0	0	0	0	0	0	0	0	0	0	0	0	0	0	0	0	0	0
cementocytes	0	0	0	0	0	0	0	0	0	0	0	0	0	0	0	0	0	0	0	0	0	0	0	0	0	0	0	0	0	0	0	0	0	0	0	0	0	0	0	0	0	0	0	0	0	0	0	0	0
central memory t cells	0	0	0.08	0	0	0	0	0	0	0	0	0	0	0	0	0	0	0	0	0	0	0	0	0	0	0	0	0	0	0	0	0	0	0	0	0	0	0	0	0	0	0	0.01	0	0	0	0	0	0
cerebellar granule cells	0	0	0	0	0	0	0	0	0	0	0	0	0	0	0	0	0	0	0	0	0	0	0	0	0	0	0	0	1.23	0.12	0	0	0	0	0	0	0	0	0	0	0	0	0	0	0	0	0	0	0
chief cells	0	0	0	0	0	0	0.04	0	0	0	0	0	0	0	0	0	0	0	0	0	0	0	0	0	0	0	0	0	0	0	0	0	0	0	0	0	0	0	0	0	0	0	0	0	0	0	0	0	0
cholangiocytes	0	0.02	0.77	0	0	0	0	0	0	0	0	0	0	0	0	0	0	0	3.45	0	0	0	0	0	0	0	0	0	0	2.01	2.2	0	0	0	0	0	0	0	0	0	0	0	1.17	0	1.42	1.58	0	0	0
cholecystokinin secreting cells	0	0	0	0	0	0	0	0	0.46	0	0	0	0	0	0	0	0	0	0	0	0	0	0	0	0	0	0	0	0	0	0	0	0	0	0	0	0	0	0	0	0	0	0.02	0	0	0	0	0	0
cholinergic neurons	0	0	0.01	0	0	0	0	0	0	0	0	0	0	0	0	0	0	0	0	0	0	0	0	0	0	0	0	0.17	0	0	0	0	0	0	0	0	0	0	0	0	0	0	0	0	0	0	0	0	0
chondrocytes	0	0	1.2	0	0	0	0	0	0.48	0	0	0	0	0	0	0	0	0	0.6	0	0	0	0	0	0	0	0	0	0	2	1.2	0	0	0	0	0	0	0	0	0	0	0	0.4	0	0	0	0	0	0
choroid plexus epithelial cells	0	0	0.57	0	0	0	0	0	0	0	0	0	0	0	0	0	0	0	0	0	0	0	0	0	0	0	0	0	0	0	0.21	0	0	0	0	0	0.37	0	0	0	0	0	0.95	0	0	0	0	0	0
chromaffin cells	0	0	0.86	0	0	0	0	0	0	0	0	0	0	0	0	0	0	0	0	0	0	0	0	0	0	0	0	0	0	0.05	0	0	0	0	0	0	0	0	0	0	0	0	0	0	0	0	0	0	0
ciliated cells	0	0	0	0	0	0	0	0	0	0	0	0	0	0	0	0	0	0	0	0	0	0	0	0	0	0	0	0	0	0	0	0	0	0	0	0.35	0	0	0	0	0	0	0	0	0	0	0	0	0
circulating endothelial cells	0	0	0	0	0	0	0	0	0	0	0	0	0	0	0	0	0	0	0	0	0	0	0	0	0	0	0	0	0	0	0	0	0	0	0	0	0	0	0	0	0	0	0	0	0	0	0	0	0
clara cells	0	0	0.38	0	0	0	0	0	0	0	0	0	0	0	0	0	0	0	0	0	0	0	0	0	0	0	0	0	0	0	0.3	0	0	0	0	1.23	0	0	0	0	0	0	0	0	0	0	0	0	0
class switched memory b cells	0	0	0	0	0	0	0	0	0	0	0	0	0	0	0	0	0	0	0	0	0	0	0	0	0	0	0	0	0	0	0	0	0	0	0	0	0	0	0	0	0	0	0	0	0	0	0	0	0
collecting duct cells	0	0	0	0	0	0.08	0	0	0	0	0	0	0	0	0	0	0	0	0	0	0	0	0	0	0	0	0	0.02	0	0.06	0.11	0	0	0	0	0	0	0	0	0	0	0	0	0	0	0	0	0	0
colonic epithelial cells	0	0	0	0	0	0.66	0	0	0	0	0	0	0	0	0	0	0	0	0	0	0	0	0	0	0	0	0	0	0	0	0.43	0	0	0	0	0	0	0	0	0	0	0	1.28	0	0	0	0	0	0
common dendritic progenitor	0	0	0.6	0	0	0	0	0	0	0	0	0	0	0	0	0	0	0	0	0	0	0	0	0	0	0	0	0	0	0	0	0	0	0	0	0	0	0	0	0	0	0	0.09	0	0	0	0	0.02	0
common lymphoid progenitor	0	0	0.28	0	0	0	0	0.12	0	0	0	0	0	0	0	0	0	0	0	0	0	0	0	0	0	0	0	0	0	0.31	0.05	0	0.13	0	0	0.11	0.43	0	0	0	0	0	0	0	0	0	0	0	0
common myeloid progenitor	0	0	0.62	0	0	0	0	0	0	0	0	0	0	0	0	0	0	0	0.01	0	0	0	0.64	0	0	0	0	0	0	0	0.47	0	0	0	0	0	0	0	0	0	0	0	0.02	0	0	0	0	0	0
cone photoreceptors	0	0	0.09	0	0	0	0	0	0	0	0	0	0	0	0	0	0	0.01	0.79	0	0	0	0	0	0	0	0	0	1.56	0.32	1.25	0	0	0	0.23	0.01	3.75	0	0	0	0	0	0	0	0.02	0	0	0	0
cone retinal bipolar cells	0	0	0	0	0	0	0	0	0	0	0	0	0	0	0	0	0	0	0	0	0	0	0	0	0	0	0	0	0	0	0	0	0	0	0	0	0	0	0	0	0	0	0	0	0	0	0	0	0
connecting tubule cells	0	0	0	0	0	0	0	0	0	0	0	0	0	0	0	0	0	0	0	0	0	0	0	0	0	0	0	0	0	0	0	0	0	0	0	0	0	0	0	0	0	0	0	0	0	0	0	0	0
connective tissue type mast cells	0	0	0	0	0	0	0	0	0	0	0	0	0	0	0	0	0	0	0	0	0	0	0	0	0	0	0	0	0	0	0	0	0	0	0	0	0	0	0	0	0	0	0	0	0	0	0	0	0
conventional dendritic cells	0	0	0.33	0	0	0	0	0.23	0	0	0	0	0	0	0	0.19	0	0	0	0	0	0	0	0	0	0	0	0	0	0	0.26	0	0	0	0	0	0.13	0	0	0.35	0	0	0.18	0	0	0	0.04	0	0
corneal endothelial cells	0	0	0	0	0	0	0	0	0	0	0	0	0	0	0	0	0	0	0	0	0	0	0	0	0	0	0	0	0	0	0	0	0	0	0	0	0	0	0	0	0	0	0	0	0	0	0	0	0
corneal epithelial cells	0	0	0.02	0	0	0	0	0	0	0	0	0	0	0	0	0	0	0	0	0	0	0	0	0	0	0	0	0	0	0	0	0	0	0	0	0	0	0	0	0	0	0	0.76	0	0	0	1.83	0	0
corneocytes	0	0	0	0	0	0	0	0	0	0	0	0	0	0	0	0	0	0	0	0	0	0	0	0	0	0	0	0	0	0	0	0	1.12	0	0	0	0	0	0	0	0	0	0	0	0	0	0	0	0
cortical interneuron	0	0	0	0	0	0	0	0	0	0	0	0	0	0	0	0	0	0	0	0	0	0	0	0	0	0	0	0	0	0.09	0	0	0	0	0	0	0	0	0	0	0	0	0	0	0	0	0	0	0
cortical neuron	0	0	0	0	0	0	0	0	0	0	0	0	0	0	0	0	0	0	0	0	0	0	0	0	0	0	0	0	0.08	0	0	0	0	0	0	0	0	0	0	0	0	0	0.01	0	0	0	0	0	0
cortical thymic epithelial cells	0	0	0	0	0	0	0	0	0	0	0	0	0	0	0	0	0	0	0	0	0	0	0	0	0	0	0	0	0	0	0	0	0	0	0	0	0	0	0	0	0	0	0	0	0	0	0	0	0
corticotroph	0	0	0	0	0	0	0	0	0	0	0	0	0	0	0	0	0	0	0	0	0	0	0	0	0	0	0	0	0	0	0	0	0	0	0	0	0	0	0	0	0	0	0	0	0	0	0	0	0
crypt cells	0	0	0	0	0	0	0	0	0	0	0	0	0	0	0	0	0	0	0	0	0	0	0	0	0	0	0	0	0	0	0	0	0	0	0	0	0	0	0	0	0	0	0.41	0	0	0	0.17	0	0
cumulus cells	0	0	0.21	0	0	0	0	0	0.1	0	0	0	0	0	0	0	0	0	0.43	0	0	0	0	0	0	0	0	0	0	0	0	0	0	0	0	0	0	0	0	0	0	0	0.02	0	0	0	0	0.01	0
cytotrophoblast	0	0	0.12	0	0	0	0	0	0	0	0	0	0	0	0	0	0	0.3	1.4	0	0	0	0	0	0	0	0	0	0	0	1.2	0	0	0	0	0.01	0	0	0	0	0	0	0.86	0	0	0	1.4	0.08	0
decidual cells	0	0	0.28	0	0	0	0	0	0	0	0	0	0	0	0	0	0	0	0	0	0	0	0	0	0	0	0	0	0	0	0.21	0	0	0	0	0	0	0	0	0	0	0	0	0.05	0	0	0	0	0
decidual macrophages	0	0	0.18	0	0	0	0	0	0	0	0	0	0	0	0	0	0	0	0	0	0	0	0	0	0	0	0	0	0	0	0	0	0	0	0	0	0	0	0	0	0	0	0	0	0	0	0	0	0
decidual nk cells	0	0	0.37	0	0	0	0	0	0	0	0	0	0	0	0	0	0	0	0	0	0	0	0	0	0	0	0	0	0	0	0	0	0	0	0	0	0	0	0	0	0	0	0	0	0	0	0	0	0
delta cells	0	0	0	0	0	0	0	0	0	0	0	0	0	0	0	0	0	0	0	0	0	0	0	0	0	0	0	0	0	0	0	0	0	0	0	0	0	0	0	0	0	0	0	0	0	0	0	0	0
dendritic cell precursors	0	0	0	0	0	0	0	0	0	0	0	0	0	0	0	0	0	0	0	0	0	0	0	0	0	0	0	0	0	0	0	0	0	0	0	0	0	0	0	0	0	0	0	0	0	0	0	0	0
dendritic cells	0	0	1.08	0	0.99	0.12	0	0.3	0.71	0	0	0	0	0	0	0.18	0	0	0	0	0	0	0	0	0	0	0	0	0	0.21	2.32	0	0	0	0	0.09	0.03	0	0	0.07	0	0	1.71	0	0.23	0	1.25	0.01	0
dendritic epidermal t cells	0	0	0	0	0	0	0	0	0	0	0	0	0	0	0	0	0	0	0	0	0	0	0	0	0	0	0	0	0	0	0	0	0	0	0	0	0	0	0	0	0	0	0	0	0	0	0	0	0
dental pulp cells	0	0	0	0	0	0	0	0	0	0	0	0	0	0	0	0	0	0.09	0	0	0	0	0	0	0	0	0	0	0	0	0	0	0	0	0	0	0	0	0	0	0	0	0	0	0	0	0	0	0
dermal dendritic cells	0	0	0.1	0	0	0	0	0	0	0	0	0	0	0	0	0	0	0	0	0	0	0	0	0	0	0	0	0	0	0	0	0	0	0	0	0	0	0	0	0	0	0	0	0	0	0	0.1	0	0
differentiating spermatogonia	0	0	0	0	0	0	0	0	0	0	0	0	0	0	0	0	0	0	0	0	0	0	0	0	0	0	0	0	0	0	0	0	0	0	0	0	0	0	0	0	0	0	0	0	0	0	0	0	0
distal tubule cells	0	0	0	0	0	0	0	0	0	0	0	0	0	0	0	0	0	0	0	0	0	0	0	0	0	0	0	0	0	0	0.07	0	0	0	0	0	0	0	0	0	0	0	0	0	0.01	0	0	0	0
dopaminergic neurons	0	0	0.27	0	0	0	0	0.06	0	0	0	0	0	0	0	0	0	0	0.04	0	0	0	0	0	0	0	0.02	0.25	0	0.02	0.08	0	0	0	0	0	0	0	0	0	0	0	0	0	0	0	0	0	0
double negative 2 thymocytes	0	0	0	0	0	0	0	0	0	0	0	0	0	0	0	0	0	0	0	0	0	0	0	0	0	0	0	0	0	0	0	0	0	0	0	0	0	0	0	0	0	0	0	0	0	0	0	0	0
double negative 3 thymocytes	0	0	0	0	0	0	0	0	0	0	0	0	0	0	0	0	0	0	0	0	0	0	0	0	0	0	0	0	0	0	0	0	0	0	0	0	0	0	0	0	0	0	0	0	0	0	0	0	0
double negative 4 thymocytes	0	0	0	0	0	0	0	0	0	0	0	0	0	0	0	0	0	0	0	0	0	0	0	0	0	0	0	0	0	0	0	0	0	0	0	0	0	0	0	0	0	0	0	0	0	0	0	0	0
double positive thymocytes	0	0	0.17	0	0	0	0	0	0	0	0	0	0	0	0	0	0	0	0	0	0	0	0	0	0	0	0	0	0	0	0	0	0	0	0	0	0	0	0	1.41	0	0	0.26	0	0	0	0	0	0
ductal cells	0	0	0	0	0	0	0	0	0	0	0	0	0	0	0	0	0	0	0.31	0	0	0	0	0	0	0	0	0	0.45	0.28	0.04	0	0	0	0	0.25	0	0.27	0	0	0	0	0.27	0	0	0	0	0	0
early lymphoid progenitor	0	0	0.03	0	0	0	0	0	0	0	0	0	0	0	0	0	0	0	0	0	0	0	0	0	0	0	0	0	0	0	0	0	0	0	0	0.26	0	0	0	0	0	0	0.15	0	0	0	0	0	0
early t cell precursors	0	0	0.33	0	0	0	0	0	0	0	0	0	0	0	0	0	0	0	0	0	0	0	0	0	0	0	0	0	0	0	0	0	0	0	0	0.39	0	0	0	0	0	0	0.68	0	0	0	0	0	0
effector cd4 t cells	0	0	0	0	0	0	0	0	0	0	0	0	0	0	0	0	0	0	0	0	0	0	0	0	0	0	0	0	0	0	0	0	0	0	0	0	0	0	0	0	0	0	0	0	0	0	0	0	0
effector cd8+ t cells	0	0	0	0	0	0	0	0	0	0	0	0	0	0	0	0	0	0	0	0	0	0	0	0	0	0	0	0	0	0	0	0	0	0	0	0	0	0	0	0	0	0	0	0	0	0	0	0	0
effector memory cd4 t cells	0	0	0	0	0	0	0	0	0	0	0	0	0	0	0	0	0	0	0	0	0	0	0	0	0	0	0	0	0	0	0	0	0	0	0	0	0	0	0	0	0	0	0	0	0	0	0	0	0
effector memory cd8 t cells	0	0	0	0	0	0	0	0	0	0	0	0	0	0	0	0	0	0	0	0	0	0	0	0	0	0	0	0	0	0	0	0	0	0	0	0	0	0	0	0	0	0	0	0	0	0	0	0	0
effector memory t cells	0	0	0.03	0	0	0	0	0	0	0	0	0	0	0	0	0	0	0	0	0	0	0	0	0	0	0	0	0	0	0	0.01	0	0	0	0	0	0	0	0	0	0	0	0	0	0	0	0	0	0
effector t cells	0	0	0.16	0	0	0	0	0	0	0	0	0	0	0	0	0	0	0.29	0	0	0	0	0	0	0	0	0	0	0	0	0	0	0	0	0	0	0	0	0	0	0	0	0.26	0	0	0	0.15	0	0
embryonic fibroblasts	0	0	0.25	0	0	0	0	0	0	0	0	0	0	0	0	0	0	0	0.02	0	0	0	0.01	0	0	0	0	0.75	0	0.01	1.1	0	0.29	0	0.27	0	0	0	0	0.47	0	0	0.91	0	0.01	0	0.02	0.57	0
embryonic stem cells	0	0	0.23	0	0.09	0.11	0	0.09	0	0.13	0	0	0	0	0	0.01	0	0	0	0	0	0	0	0	0.07	0	0.34	0	0	0.21	0.23	0	0.19	0.1	0	0.11	0.45	0	0	0.02	0.08	0	0.41	0.29	0.14	0.33	0.01	0.95	0
endocardial cells	0	0	0	0	0	0	0	0	0	0	0	0	0	0	0	0	0	0	0	0	0	0	0	0	0	0	0	0	0	0	0	0	0	0	0	0	0	0	0	0	0	0	0.55	0	0	0	0	0	0
endocrine cells	0	0	0.33	0	0	0	0	0	0	0	0	0	0	0	0	0	0	0	0.4	0	0	0	0	0	0	0	0	0	0	0	0.15	0	0	0	0	0	0	0	0	0	0	0	0.4	0	0	0	0	0	0
endocrine progenitors	0	0	0	0	0	0	0	0	0	0	0	0	0	0	0	0	0	0	0	0	0	0	0	0	0	0	0	0	0	0	0	0	0	0	0	0	0	0	0	0	0	0	0	0	0	0	0	0	0
endometrial stromal cells	0	0	0.12	0	0	0	0	0	0	0	0	0	0	0	0	0	0	0	0	0	0	0	0	0	0	0	0.04	0	0	0	0.29	0	0	0	0	0	0	0	0	0	0	0	0	0	0	0	0	0	0
endothelial cells	0	0.02	1.73	0	0.11	1.38	0.2	1.2	0	0	0	0	0	0	0	0	0	1.65	0.39	0	0	0	0	0	0	0	0.09	0.01	0.01	0.01	3.21	0.01	0	0	0.26	0.01	0.09	0.64	0.5	0.3	0.35	0.38	3.74	0.49	0.21	0.11	0.25	0.18	0.06
endothelial progenitor cells	0	0	0.64	0	0	0	0	0.08	0	0	0	0	0	0	0	0	0	0	0	0	0	0	0	0	0	0	0	0	0	0	0.18	0	0	0	0	0	0.01	0	0	0	0	0	0.17	0	0	0	0	0	0
endothelial tip cell	0	0	0	0	0	0	0	0	0	0	0	0	0	0	0	0	0	0	0	0	0	0	0	0	0	0	0	0	0	0	0	0	0	0	0	0	0	0	0	0	0	0	0	0	0	0	0	0	0
enterochromaffin cells	0	0.19	0.01	0	0	0	0	0	0	0	0	0	0	0	0	0	0	0	1.01	0	0	0	0	0	0	0	0	0	0	0	0.07	0	0	0	0	0	0	0	0	0	0	0	0.46	0	0	0	0	0	0
enterochromaffin like	0	0	0.11	0	0	0	0	0	0	0	0	0	0	0	0	0	0	0	0	0	0	0	0	0	0	0	0	0	0	0.02	0.2	0	0.01	0	0	0	0	0	0	0.03	0	0.01	0.28	0	0.01	0	0	0	0
enterocytes	0	0	1.18	0	0	0	0	0	0	0.08	0	0	0	0	0	0	0	0	0	0	0	0	0	0	0	0	0	0	0	0	3.28	0	0	0	0	0.01	0	0	0	0	0	0	3.55	0	1.32	0.7	0	0	0
enteroendocrine cells	0	0	0.87	0	0	0	0	0	0	0	0	0	0	0	0	0	0	0	0	0	0	0	0	0	0	0	0	0	0	0	0	0	0	0	0	0	0	0	0	0	0	0	0.43	0	0	0	0	0	0
eosinophil progenitors	0	0	0	0	0	0	0	0	0	0	0	0	0	0	0	0	0	0	0	0	0	0	0	0	0	0	0	0	0	0	0	0	0	0	0	0	0	0	0	0	0	0	0	0	0	0	0	0	0
eosinophils	0	0	1.64	0	0	0	0	0.01	0.03	0	0	0	0	0	0	0.02	0	0.12	0	0	0	0	0	0	0	0	0.12	0	0	0	0.01	0	0	0	0	0	0	0	0	0	0	0	0.11	0.04	0	0	0	0	0
ependymal cells	0	0	0	0	0	0	0	0.01	0	0	0	0	0	0	0	0	0	0	0	0	0	0	0	0	0	0	0	0	0	0	0.05	0	0	0.06	0	0	0.02	0	0	0	0	0	0.51	0	0	0	0	0	0
epidermal keratinocytes	0	0	0	0	0	0	0	0	0	0	0	0	0	0	0.02	0	0	0	0	0	0	0	0	0	0	0	0	0	0	0	0.1	0	2.39	0	0	0	0	0	0	0	0	0	0	0	0	0	0	0	0
epidermal langerhans cells	0	0	0	0	0	0	0	0	0	0	0	0	0	0	0	0	0	0	0	0	0	0	0	0	0	0	0	0	0	0	0	0	0	0	0	0	0	0	0	0	0	0	0	0	0	0	0	0	0
epidermal melanocytes	0	0	0.14	0	0	0	0	0	0	0	0	0	0	0	0	0	0	0	0	0	0	0	0	0	0	0	0	0	0	0	0.1	0	0	0	0	0	0	0	0	0	0	0	0.38	0	0	0	0.53	0	0
epidermis	0	0	0.47	0.92	0	0.23	0	0.01	0.07	0	0	0	0	0	0.02	0.01	0	0	0.38	0	0	0	0	0	0	0	0	1.45	0	0	0.52	0	4.3	0	0.05	0.07	0.02	0	0	0.29	0	0	0.91	0	0.02	1.32	0.56	0.16	0
epithelial cells	0	0.56	1.24	0.08	0.14	0.94	0.98	0.25	0.06	0.13	0	0	0	0	0	0.46	0	0.03	1.09	0	0	0	0	0	0.01	0	0.14	0.69	0.33	0.24	1.92	0	0.23	0.21	0.08	2.95	0.69	0.27	0.04	0.08	0	0	2.7	0.06	0.7	0.89	2.15	0.06	0
epithelial stem cells	0	0	0.04	0	0	0	0	0	0	0	0	0	0	0	0	0	0	0	0	0	0	0	0	0	0	0	0	0	0	0	0	0	0	0	0.02	0.87	0.03	0	0	0	0	0	0	0	0	0	1.17	0	0
epsilon cells	0	0	0	0	0	0	0	0	0	0	0	0	0	0	0	0	0	0	0	0	0	0	0	0	0	0	0	0	0	0	0	0	0	0	0	0	0	0	0	0	0	0	0	0	0	0	0	0	0
erythroblasts	0	0	0	0	0	0.25	0	0	0	0	0	0	0	0	0	0	0	0	0	0	0	0	0	0	0	0	0	0	0	0	0	0	0	0.01	0	0	0	0	0	0	0	0	0.01	0.64	0	0	0	1.9	2.27
erythrocyte	0	0	1.72	0	0.1	1.61	0	0.74	0.27	0	0	0	0	0	0	0.01	0.14	0.02	0.07	0	0	0	0	0	0	0	0.12	0.29	0	0.09	1.24	0.19	0	0.02	0.15	0	0.07	0	0	0.87	0	0	1.05	1.39	0.04	0.16	0.02	3.22	0.86
erythrocyte progenitors	0	0	0	0	0	0	0	0	0	0	0	0	0	0	0	0	0	0	0	0	0	0	0	0	0	0	0	0	0	0	0	0	0	0	0	0	0	0	0	0	0	0	0	0	0	0	0	0	0
erythroid cells	0	0	0.06	0	0	0	0	0	0	0	0	0	0	0	0	0	0	0	0	0	0	0	0	0	0	0	0	0	0	0	0.07	0	0	0	0	0	0	0	0	0.22	0	0	0.22	1.9	0	0	0	1.88	1.43
erythroid progenitors	0	0	0	0	0	0	0	0	0	0	0	0	0	0	0	0	0	0	0	0	0	0	0	0	0	0	0	0	0	0	0.13	0	0	0.19	0	0	0	0	0	0.06	0	0	0.21	1.55	0	0	0	0.79	0.75
esophageal epithelial cells	0	0	0	0	0	0	0	0	0	0	0	0	0	0	0	0	0	0	0	0	0	0	0	0	0	0	0	0	0	0	0	0	0	0	0	0	0	0	0	0	0	0	0	0	0	0	0	0	0
excitatory neurons	0	0	0	0	0	0	0	0	0	0	0	0	0	0	0	0	0	0	0	0	0	0	0	0	0	0	0	0	0	0	0	0	0	0	0	0	0	0	0	0	0	0	0.02	0	0	0	0	0	0
exhausted t cells	0	0	0	0	0	0	0	0	0	0	0	0	0	0	0	0	0	0	0	0	0	0	0	0	0	0	0	0	0	0	0	0	0	0	0	0	0	0	0	0	0	0	0	0	0	0	0	0	0
exocrine cells	0	0	0	0	0	0	0	0	0	0	0	0	0	0	0	0	0	0	0	0	0	0	0	0	0	0	0	0	0	0	0	0	0	0	0	0	0	0	0	0	0	0	0	0	0	0	0	0	0
extravillous trophoblast	0	0	0.19	0	0	0	0	0.1	0	0	0	0	0	0	0	0	0	0	0	0	0	0	0	0	0	0	0	0	0	0	0.84	0	0	0	0	0	0	0	0	0	0	0	1.3	0	0	0	0.31	0	0
fasciculata cells	0	0	0	0	0	0	0	0	0	0	0	0	0	0	0	0	0	0	0	0	0	0	0	0	0	0	0	0	0	0	0	0	0	0	0	0	0	0	0	0	0	0	0	0	0	0	0	0	0
female germ cells	0	0	0	0	0	0	0	0	0	0	0	0	0	0	0	0	0	0	0	0	0	0	0	0	0	0	0	0	0	0	0	0	0	0	0	0	0	0	0	0	0	0	0	0	0	0	0	0	0
fibroblasts	0	0.03	2.45	0.05	0.12	0.01	0	1.74	0.23	0	0	0	0	0.01	0	0.39	0	0	0.58	0	0	0.05	0.98	0	0	0	1.19	0.74	0.46	1.57	3.25	0.11	1.49	0	0.7	0.36	1.54	0.32	0.15	0.9	0	0.18	1.63	0.12	1.59	1.17	0.61	0.41	0.07
fibrocytes	0	0	0	0	0	0	0	0	0	0	0	0	0	0	0	0	0	0	0	0	0	0	0	0	0	0	0	0	0	0	0	0	0	0	0	0	0	0.04	0	0	0	0	0	0	0	1.33	0	0	0
foam cells	0	0	0.25	0	0	0	0	0.14	0	0	0	0	0	0	0	0	0	0	0	0	0	0	0	0	0	0	0	0	0	0	5.41	0	0.04	0.05	0.05	0	0	0.35	0	1.32	0	0	0.17	0	0	0.48	0	0.15	0
follicle stem cells	0	0	0	0	0	0	0	0	0	0	0	0	0	0	0	0	0	0	0	0	0	0	0	0	0	0	0	0	0	0	0	0	0	0	0	0	0	0	0	0	0	0	0	0	0	0	0	0	0
follicular b cells	0	0	0	0	0	0	0	0	0	0	0	0	0	0	0	0	0	0	0	0	0	0	0	0	0	0	0	0	0	0	0	0	0	0	0	0	0	0	0	0	0	0	0.13	0	0	0	0	0	0
follicular dendritic cells	0	0	0	0	0	0	0	0	0	0	0	0	0	0	0	0	0	0	0	0	0	0	0	0	0	0	0	0	0	0	0	0	0	0	0	0	0	0	0	0	0	0	0	0	0	0	0	0	0
follicular epithelial cells	0	0	0	0	0	0	0	0	0	0	0	0	0	0	0	0	0	0	0	0	0	0	0	0	0	0	0	0	0	0	0	0	0	0	0	0	0	0	0	0	0	0	0	0	0	0	0	0	0
follicular helper t cells	0	0	0.01	0	0	0	0	0.02	0	0	0	0	0	0	0	0	0	0	0	0	0	0	0	0	0	0	0	0	0	0	0.01	0	0	0	0	0	0	0	0	0	0	0	0.22	0	0	0	0	0	0
folliculostellate cells	0	0	0	0	0	0	0	0	0	0	0	0	0	0	0	0	0	0	0	0	0	0	0	0	0	0	0	0	0	0	0.42	0	0	0	0	0	0	0	0	0	0	0	0	0	0	0	0	0	0
gabaergic interneurons	0	0	0	0	0	0	0	0	0.53	0	0	0	0	0	0	0	0	0	0	0	0	0	0	0	0	0	0	0	0	0.34	0	0	0	0	0	0	0.04	0	0	0	0	0	0	0	0	0	0	0	0
gabaergic neurons	0	0	0.71	0	0	0	0	0	0.46	0	0	0	0	0	0	0	0	0	0	0	0	0	0	0	0	0	0.17	0.42	0	1.8	0	0	0	0	0	0	0	0	0	0	0	0.01	0	0	0	0	0	0	0
gamete	0	0.3	0	0	0	0	0	0.04	0	0	0	0	0	0	0	0.01	0	0	0	0	0	0	0	0	0	0	0.29	0	0	0	0	0	0	0	0	0	0	0	0	0	0	0	0.1	0	0	0	0	0	0
gamma cell	0	0	0	0	0	0	0	0	0	0	0	0	0	0	0	0	0	0	0	0	0	0	0	0	0	0	0	0	0	0	0	0	0	0	0	0	0	0	0	0	0	0	0	0	0.41	0	0	0	0
gamma delta t cells	0	0	0	0	0	0	0	0	0	0	0	0	0	0	0	0	0	0	0	0	0	0	0	0	0	0	0	0	0	0	0	0	0	0	0	0	0	0	0	0	0	0	0	0	0	0.22	0	0	0
ganglion cells	0	0	0.2	0	0	0	0	0	0	0	0	0	0	0	0	0	0	0	0.71	0	0	0	0	0	0	0	0	0	0	0.05	1.03	0	0	0	0	0	0.32	0	0	0	0	0	0.03	0	0	0	0	0	0
ganglion mother cells	0	0	0	0	0	0	0	0	0	0	0	0	0	0	0	0	0	0	0	0	0	0	0	0	0	0	0	0	0	0	0	0	0	0	0	0	0	0	0	0	0	0	0	0	0	0	0	0	0
gastric epithelial cells	0	0	0.09	0	0	0	0.64	0	0	0	0	0	0	0	0	0	0	0	0	0	0	0	0	0	0	0	0	0	0	0	0	0	0	0	0	0	0	0	0	0	0	0	0.11	0	0	0	0	0	0
gastric mucosal cells	0	0	0	0	0	0	0	0	0	0	0	0	0	0	0	0	0	0	0	0	0	0	0	0	0	0	0	0	0	0	0	0	0	0	0	0	0	0	0	0	0	0	0	0	0	0	0	0	0
gastrin secreting cells	0	0	0	0	0	0.24	0	0	0	0	0	0	0	0	0	0	0	0	0	0	0	0	0	0	0	0	0	0	0	0	0.17	0	0	0	0	0	0	0	0	0	0	0	0.21	0	0	0	0.42	0	0
germ cell	0	0.76	0.64	0	0	0	0	0.07	0.05	0.09	0	0	0	0	0	1.36	0	0	0	0	0	0	0	0	0	0	0.22	2.52	0	0	0.87	0	0	0	0	0	0	0	0	0	0	0	0.35	0	0	0.13	0	0.17	0
germinal center b cells	0	0	0	0	0	0.15	0	0	0	0	0	0	0	0	0	0	0	0	0	0	0	0	0	0	0	0	0	0.01	0	0	0.07	0	0	0	1.29	0	0	0	0	0	0	0	0	0	0	0	0	0	0
germline stem cells	0	0	0	0	0	0	0	0.01	0	0	0	0	0	0	0	0.77	0	0	0	0	0	0	0	0	0	0	0	0	0	0.01	0	0	0	0	0	0	0	0	0	0	0	0	0	0	0	0	0	0	0
gingival epithelial cells	0	0	0	0	0	0	0	0	0	0	0	0	0	0	0	0	0	0	0	0	0	0	0	0	0	0	0	0	0	0	0	0	0	0	0	0	0	0	0	0	0	0	0	0	0	0	0	0	0
glia	0	0	2.64	0	0	0.07	0	0	0.05	0.1	0	0	0	0	0	0	0.09	0	0.22	0	0	0	0.83	0	0	0	0	0	0	2.62	2.93	0	0	0	0	0.1	0.44	0	0	0.15	0.03	0	0.98	0	0	0	0	0	0
glomerular endothelial cells	0	0	0	0	0	0	0	0	0	0	0	0	0	0	0	0	0	0	0	0	0	0	0	0	0	0	0	0	0	0	2.54	0	0	0	0	0	0	0	0	0	0	0	0.01	0	0	0	0	0	0
glomerular epithelial cells	0	0	0	0	0	0	0	0	0	0	0	0	0	0	0	0	0	0	0	0	0	0	0	0	0	0	0	0	0	0	0	0	0	0	0	0	0	0	0	0	0	0	0	0	0	0	0	0	0
glomerular mesangial cells	0	0	0	0	0	0	0	0	0	0	0	0	0	0	0	0	0	0	0	0	0	0	0	0	0	0	0	0	0	0.01	0.86	0	0	0	0	0	0	0	0	0	0	0	0.6	0	0	0	0	0	0
glomerulosa cells	0	0	0	0	0	0	0	0	0	0	0	0	0	0	0	0	0	0	0	0	0	0	0	0	0	0	0	0	0	0	0	0	0	0	0	0	0	0	0	0	0	0	0	0	0	0	0	0	0
glomus cells	0	0	0	0	0	0	0	0	0	0	0	0	0	0	0	0	0	0	0	0	0	0	0	0	0	0	0	0	0	0	0	0	0	0	0	0	0	0	0	0	0	0	0	0	0	0	0	0	0
glutamatergic neurons	0	0	0.11	0	0	0	0	0	0.02	0	0	0	0	0	0	0	0	0	0	0	0	0	0	0	0	0	0.03	0.35	0	0.01	0	0	0	0	0.47	0	0	0	0	0	0	0.06	0	0	0	0	0	0	0
goblet cells	0	0	0.01	0	0	0	0.64	0	0	0	0	0	0	0	0	0	0	0	0	0	0	0	0	0	0	0	0	0	0	0	0	0	0	0	0	0.51	0	0	0	0	0	0	0.09	0	0	0.02	0	0	0
golgi cells	0	0	0	0	0	0	0	0	0.1	0	0	0	0	0	0	0	0	0	0	0	0	0	0	0	0	0	0	0	0	0.01	0	0	0	0	0	0	0	0	0	0	0	0	0	0	0	0	0	0	0
gonadotrope	0	0	0	0	0	0	0	0	0	0	0	0	0	0	0	0	0	0	0	0	0	0	0	0	0	0	0	0	0	0	0	0	0	0	0	0	0	0	0	0	0	0	0	0	0	0	0	0	0
granule cells	0	0	0.11	0	0	0	0	0	0.13	0	0	0	0	0	0	0	0	0	0	0	0	0	0	0	0.01	0	0	0	1.46	0.37	0	0	0	0	0	0	0	0	0	0	0	0	0.13	0	0	0	0	0	0
granule neurons	0	0	0	0	0	0	0	0	0	0	0	0	0	0	0	0	0	0	0.11	0	0	0	0	0	0	0	0	1.02	0.43	0	0.16	0	0	0	0	0	0	0	0	0	0	0	0.06	0	0	0	0	0.03	0
granulocyte	0	0	0.92	0	0	0.01	0.14	0.2	0	0.01	0	0	0	0	0	0	0	0	0.02	0	0	0	0	0	0	0	0	0	0	0.01	0.35	0	0.51	0.05	0.11	0.37	0	0	0	0.37	0	0	0.97	0.05	0	0	0	0.07	0
granulocyte macrophage progenitor	0	0.28	0.28	0	0	0	0	0	0	0.02	0.02	0	0	0.65	0	0	0	0	0.72	0	0	0	0	0.14	0	0	0.17	0	0	0.34	0.61	0	0	0	0	0.3	0.19	0	0	0	0	0	0.17	0	0	0	0.09	0	0
granulosa cells	0	0	1.42	0	0	0	0	0.14	0	0	0	0	0	0	0	0	0	0	0.13	0	0	0	0	0	0	0	0	0	0	0.56	0.39	0	0	0	0	0	0	0	0	0	0	0	1.05	0	0	0	0	0	0
hair cells	0	0	0	0	0	0	0	0.02	0	0	0	0	0	0	0	0	0	0	0	0	0	0	0	0	0.02	0	0	0	0	0.4	0	0	0	0	0	0	0.04	0	0	0	0	0	0	0	0	0.37	0	0	0
hematopoietic cells	0	0.07	0.5	0	0	0	0	0.17	0	0	0	0	0	0	0	0	0	0	0	0	0	0	0	0	0	0	0	0	0	0	1.52	0	0	0	0	0.47	0	0	0	0.98	0.01	0	1.86	1.29	0.01	0	0	0.25	0.56
hematopoietic multipotent progenitors	0	0	0.05	0	0	0	0	0	0	0	0	0	0	0	0	0	0	0	0	0	0	0	0.08	0	0	0	0	0	0	0	0.17	0	0	0	0	0	0	0	0	0	0	0	1.08	0	0	0	0	0	0.23
hematopoietic precursor cells	0	0	0	0	0	0	0	0	0	0	0	0	0	0	0	0	0	0	0	0	0	0	0	0	0	0	0	0	0	0	0.27	0	0	0	0	0	0	0	0	0	0	0	0.35	0	0	0	0	0	0
hematopoietic stem cell	0	0	0.95	0	0	0	0	0	0	0	0	0	0	0	0	0	0	0.03	0	0	0	0	0	0	0	0	0	0	0	0	1.56	0	0	0.37	0.08	0.06	0.03	0	0	0.12	0.08	0	1.74	0.2	0.1	0.29	0.07	0.09	0.56
hensen cells	0	0	0	0	0	0	0	0	0	0	0	0	0	0	0	0	0	0	0	0	0	0	0	0	0	0	0	0	0	0	0.98	0	0	0	0	0	0	0	0	0	0	0	0	0	0	0	0	0	0
hepatic stellate cells	0	0	1.73	0	0	0.02	0	0	0	0	0	0	0	0	0	0	0	0	0.17	0	0	0	0	0	0	0	0	0.15	0	0	0.85	0	0	0	0	0	0	0	0	0	0	0	0.07	0	0.49	1	0.1	0	0
hepatoblasts	0	0	0.06	0	0	0	0	0	0	0	0	0	0	0	0	0	0	0	0	0	0	0	0	0	0	0	0	0	0	0	0	0	0	0	0	0	0	0	0	0	0	0	0	0	0.43	0	0	0	0
hepatocyte like cells	0	0	0.01	0	0	0	0	0	0	1.2	0	0	0	0	0	0	0	0	0	0	0	0	0	0	0	0	0	0	0	0	1.18	0	0	0	0	0	0	0	0	0	0	0	0.01	0	2.29	0.21	0	0	0
hepatocytes	0.24	0.76	2.57	0	0	0	0.14	0.25	0.18	1.39	0	0	0	0.11	0	0.15	0	0.06	0.74	0	0	0	0	0	0	0	0.98	0.32	0.01	0.43	4.5	0	0.09	0.01	0.13	0	0.3	0.2	0.58	0.05	0.87	0	2.9	0.33	5.3	3.44	0.2	1.35	0.61
hippocampal neurons	0	0	0.16	0	0	0	0	0.01	0.19	0	0	0	0	0	0	1.15	0	0	0	0	0	0	0	0	0	0	0	0	1.41	0.51	1.05	0	0	0	0.54	0	0	0.38	0	0.47	0	0	0.05	0	0	0	0	0	0
hippocampal pyramidal neurons	0	0	0	0	0	0	0	0	0	0	0	0	0	0	0	0	0	0	0	0	0	0	0	0	0	0	0	0	0	0.01	0.12	0	0	0	0	0	0	0	0	0	0	0	0	0	0	0	0	0	0
histoblasts	0	0	0	0	0	0	0	0	0	0	0	0	0	0	0	0	0	0	0	0	0	0	0	0	0	0	0	0	0	0	0	0	0	0	0	0	0	0	0	0	0	0	0	0	0	0	0	0	0
hofbauer cells	0	0	0.39	0	0	0	0	0	0	0	0	0	0	0	0	0	0	0	0	0	0	0	0	0	0	0	0	0	0	0	0.13	0	0	0	0	0	0	0	0	0	0	0	0.07	0	0	0	0	0	0
horizontal basal cells	0	0	0	0	0	0	0	0	0	0	0	0	0	0	0	0	0	0	0	0	0	0	0	0	0	0	0	0	0	0	0	0	0	0	0	0	0	0	0	0	0	0	0	0	0	0	0	0	0
horizontal cells	0	0	0	0	0	0	0	0	0	0	0	0	0	0	0	0	0	0	0	0	0	0	0	0	0	0	0	0	0	0.11	0	0	0	0	0	0	0.11	0	0	0	0	0	0	0	0	0	0	0	0
hurthle cell	0	0	0	0	0	0	0	0	0	0	0	0	0	0	0	0	0	0	0	0	0	0	0	0	0	0	0	0	0	0	0	0	0	0	0	0	0	0	0	0	0	0	0	0	0	0	0	0	0
hypertrophic chondrocytes	0	0	0	0	0	0	0	0	0.6	0	0	0	0	0	0	0	0	0	0	0	0	0	0	0	0	0	0	0	0	0	0.04	0	0	0	0	0	0	0	0	0	0	0	0.01	0	0	0	0	0	0
iga plasma cells	0	0	0	0	0	0	0	0	0	0	0	0	0	0	0	0	0	0	0	0	0	0	0	0	0	0	0	0	0	0	0	0	0	0	0	0	0	0	0	0	0	0	0	0	0	0	0	0	0
igg memory b cells	0	0	0	0	0	0	0	0	0	0	0	0	0	0	0	0	0	0	0	0	0	0	0	0	0	0	0	0	0	0	0	0	0	0	0	0	0	0	0	0	0	0	0	0	0	0	0	0	0
igg plasma cells	0	0	0	0	0	0	0	0	0	0	0	0	0	0	0	0	0	0	0	0	0	0	0	0	0	0	0	0	0	0	0	0	0	0	0	0	0	0	0	0	0	0	0	0	0	0	0	0	0
igm memory b cells	0	0	0	0	0	0	0	0	0	0	0	0	0	0	0	0	0	0	0	0	0	0	0	0	0	0	0	0	0	0	0	0	0	0	0	0	0	0	0	0	0	0	0.09	0	0	0	0	0	0
igm plasma cells	0	0	0	0	0	0	0	0	0	0	0	0	0	0	0	0	0	0	0	0	0	0	0	0	0	0	0	0	0	0	0	0	0	0	0	0	0	0	0	0	0	0	0	0	0	0	0	0	0
immature astrocytes	0	0	0	0	0	0	0	0	0	0	0	0	0	0	0	0	0	0	0	0	0	0	0	0	0	0	0	0	0	0	0	0	0	0	0	0	0	0	0	0	0	0	0	0	0	0	0	0	0.32
immature b cells	0	0	0	0	0	0	0	0	0	0	0	0	0	0	0	0	0	0	0	0	0	0	0	0	0	0	0	0	0	0	0	0	0	0	0	0	0	0	0	0	0	0	0	0	0	0	0	0	0
immature neutrophils	0	0	0	0	0	0	0	0	0	0	0	0	0	0	0	0	0	0	0	0	0	0	0	0	0	0	0	0	0	0	0	0	0	0	0	0	0	0	0	0	0	0	0.51	0	0	0	0	0	0
immature nk cells	0	0	0	0	0	0	0	0	0	0	0	0	0	0	0	0	0	0	0	0	0	0	0	0	0	0	0	0	0	0	0	0	0	0	0	0	0	0	0	0	0	0	0	0	0	0	0	0	0
immature single positive t cells	0	0	0.07	0	0	0	0	0	0	0	0	0	0	0	0	0	0	0	0	0	0	0	0	0	0	0	0	0	0	0	0	0	0	0	0	0	0	0	0	0	0	0	0	0	0	0	0	0	0
immature t cells	0	0	0	0	0	0	0	0	0	0	0	0	0	0	0	0	0	0	0	0	0	0	0	0	0	0	0	0	0	0	0	0	0	0	0	0	0	0	0	0	0	0	0	0	0	0	0	0	0
induced regulatory t cells	0	0	0	0	0	0	0	0	0	0	0	0	0	0	0	0	0	0	0	0	0	0	0	0	0	0	0	0	0	0	0	0	0	0	0	0	0	0	0	0	0	0	0	0	0	0	0	0	0
inflammatory macrophages	0	0	0.01	0	0	0	0	0.26	0	0	0	0	0	0	0	0	0	0	0	0	0	0	0	0	0	0	0	0	0	0	0.53	0	0	0	0	0	0	0	0	0	0	0	0	0	0	0	0	0	0
inhibitory neurons	0	0	0.22	0	0	0	0	0	0.12	0	0	0	0	0	0	0	0	0	0	0	0	0	0	0	0	0	0	0	0	0.11	0.1	0	0	0	0	0	0	0	0	0	0	0	0	0	0	0	0	0	0
innate immune cells	0	0	0.07	0	0	0	0	0	0	0	0	0	0	0	0	0	0	0	0	0	0	0	0	0	0	0	0	0	0	0	0	0	0	0	0	0	0	0	0	0	0	0	0	0	0	0	0	0	0
innate lymphoid cell precursors	0	0	0	0	0	0	0	0	0	0	0	0	0	0	0	0	0	0	0	0	0	0	0	0	0	0	0	0	0	0	0	0	0	0	0	0	0	0	0	0	0	0	0	0	0	0	0	0	0
innate lymphoid cells	0	0	0	0	0	0	0	0.03	0	0	0	0	0	0	0	0	0	0	0	0	0	0	0	0	0	0	0	0	0	0	0	0	0	0	0	0	0	0	0	0	0	0	0	0	0	0.18	0	0	0.04
inner hair cells	0	0	0	0	0	0	0	0	0	0	0	0	0	0	0	0	0	0	0	0	0	0	0	0	0	0	0	0	0	0	0	0	0	0	0	0	0	0	0	0	0	0	0	0	0	0	0	0	0
insulin secreting cell	0	0	0	0	0	0	0	0	0	0	0	0	0	0	0	0	0	0	0	0	0	0	0	0	0	0	0	0	0.95	0	0.13	0	0	0	0	0	0	0	0	0	0	0	0	0	0	0	0	0	0
intercalated cells	0	0	0.87	0	0	0	0	0	0	0	0	0	0	0	0	0	0	0	0	0	0	0	0	0	0	0	0	0	0	0	0.07	0	0	0	0	0	0	0	0	0	0	0	0	0	0	0	0	0	0
intermediate monocytes	0	0	0	0	0	0	0	0	0	0	0	0	0	0	0	0	0	0	0	0	0	0	0	0	0	0	0	0	0	0	0.25	0	0	0	0	0	0	0	0	0	0	0	0	0	0	0	0	0	0
interneuron	0	0	0.92	0	0	0	0	0	2.1	0	0	0	0	0	0	0.39	0	0	0	0	0	0	0	0	0	0	0	0.25	0	0.15	0.23	0	0	0	0	0	0	0	0	0	0	0	0	0	0	0	0	0	0
interstitial cells	0	0	0	0	0	0	0	0	0	0	0	0	0	0	0	0	0	0	0	0	0	0	0	0	0	0	0	0	0	0	0	0	0	0	0	0	0	0.12	0	0	0	0	0.35	0	0	0	0	0.05	0
interstitial cells of cajal	0	0	0.17	0	0	0	0	0	0	0	0	0	0	0	0	0	0	0	0	0	0	0	0	0	0	0	0	0	0	0	0	0	0	0	0.49	0	0.02	0	0	0	0	0	0.56	0.63	0.07	0.02	0	0.06	0
interstitial macrophages	0	0	0	0	0	0	0	0	0	0	0	0	0	0	0	0	0	0	0	0	0	0	0	0	0	0	0	0	0	0	0	0	0	0	0	0.03	0	0	0	0	0	0	0	0	0	0	0	0	0
intestinal epithelial cells	0	0	0.02	0	0	0.25	0	0.06	0	0.01	0	0	0	0	0	0	0	0.01	0	0	0	0	0	0	0	0	0	0	0	0	1.53	0	0	0	0	0	0	0	0	0	0	0	2.63	0	0.09	0.04	0	0	0
intestinal smooth muscle cells	0	0	0	0	0	0	0	0	0	0	0	0	0	0	0	0	0	0	0	0	0	0	0	0	0	0	0	0	0	0	0	0	0	0	0	0	0	0	0	0	0	0	0	0	0	0	0	0	0
intestinal stem cells	0	0	0.73	0	0	0	0	0	0	0	0	0	0	0	0	0	0	0	0	0	0	0	0	0	0	0	0	0	0	0	0.16	0	0	0	0	0	0	0	0	0	0	0	0.02	0	0	0	0.01	0	0
intraepithelial lymphocytes	0	0	0.47	0	0	0	0	0	0	0.21	0	0	0	0	0	0	0	0	0	0	0	0	0	0	0	0	0	0	0	0	0	0	0	0	0	0	0	0	0	0	0	0	0	0	0	0	0	0	0
ionocytes	0	0	0	0	0	0	0	0	0	0	0	0	0	0	0	0	0	0	0	0	0	0	0	0	0	0	0	0	0	0	0	0	0	0	0	0	0	0	0	0	0	0	0	0	0	0.43	0.61	0	0
juxtaglomerular cells	0	0	0	0	0	0	0	0	0	0	0	0	0	0	0	0	0	0	0.03	0	0	0	0	0	0	0	0	0	0	0	0	0	0	0	0	0	0	0	0	0	0	0	0	0	0	0	0	0	0
kenyon cells	0	0	0	0	0	0	0	0	0	0	0	0	0	0	0	0	0	0	0	0	0	0	0	0	0	0	0	0	0	0	0	0	0	0	0	0	0	0	0	0	0	0	0	0	0	0	0	0	0
keratinocytes	0	0	0.7	1.43	0	0	0	0.01	0	0	0	0	0	0	0.55	0	0	0	0.19	0	0	0	0	0	0	0	0.03	0	0	0	1.11	0.05	4.62	0.65	0.11	0.21	0.89	1.09	0	0.35	0	0	0.97	0	0.02	0.13	0.98	0.31	0
keratocytes	0	0	0.48	0	0	0	0	0	0	0	0	0	0	0	0	0	0	0	0	0	0	0	0	0	0	0	0	0	0	0	0.1	0	0	0	0	0	0	0	0	0	0	0	0	0	0	0	0.62	0	0
ksl cells	0	0	0	0	0	0	0	0	0	0	0	0	0	0	0	0	0	0	0	0	0	0	0	0	0	0	0	0	0	0	0	0	0	0	0	0	0	0	0	0	0	0	0.15	0	0	0	0	0	0
kupffer cells	0	0.13	1.18	0	0	0	0	0	0	0	0	0	0	0	0	0	0	0	0	0	0	0	0	0	0	0	0	0	0	0	1.42	0	0	0	0	0	0	0.24	0	0	0	0	0.02	0	0.47	0.35	0	0.01	0
lactotrophs	0	0	0	0	0	0	0	0	0	0	0	0	0	0	0	0	0	0	0	0	0	0	0	0	0	0	0	0	0	0.03	0	0	0	0	0	0	0	0	0	0	0	0	0	0	0	0	0	0	0
langerhans cells	0.13	0	1.06	0.25	0.15	0.23	0	0.65	0.18	0	0	0	0	0	0	0.02	0	0	0.5	0	0	0	0	0	0.13	0	0	0.2	0	0.17	0.02	0	0	0	0.04	0.02	0.06	0	0	0	0	0	0.57	0	0.05	0	0.05	0	0
lens epithelial cells	0	0	0	0	0	0	0	0.17	0	0	0	0	0	0	0	0	0	0	0.51	0	0	0	0	0	0	0	0	0	0	0	0	0	0	0	0	0	0	0	0	0	0	0	0	0	0	0	0	0	0
lens fiber cells	0	0	0	0	0	0	0	0	0	0	0	0	0	0	0	0	0	0	0	0	0	0	0	0	0	0	0	0	0	0	0	0	0	0	0	0	0	0	0	0	0	0	0.05	0	0	0	0	0	0
leukocyte	0	0	1.81	0.46	0.18	0	0.03	1.63	0	0	0	0	0	0.01	0	0.72	0	0.24	0.51	0	0.13	0	0	0	0	0	0.38	0	0.54	0.53	3.21	0	0.11	0.05	0.35	0.29	0.44	0.1	0.2	0.68	0.83	0.03	1.4	0.04	0.65	0.28	0.14	0.19	0.05
leydig cells	0	0	0.42	0	0	0	0	0	0	0	0	0	0	0	0	0	0	0	0.25	0	0	0	0	0	0	0	0.68	0.06	0	0	0.32	0	0	0	0	0	0	0.81	0	0.01	0	0	0.22	0	0	0	0	0.24	0
liver endothelial cells	0	0	0	0	0	0	0	0	0	0	0	0	0	0	0	0	0	0	0	0	0	0	0	0	0	0	0	0	0	0	0	0	0	0	0	0	0	0	0	0	0	0	0	0	0	0	0	0	0
liver progenitor cells	0	0	0.04	0	0	0	0	0	0	0	0	0	0	0	0	0	0	0	0	0	0	0	0	0	0	0	0	0	0	0	0.17	0	0	0	0	0	0	0	0	0	0	0	0	0	0.03	0	0	0	0
liver sinusoidal endothelial cells	0	0	0.28	0	0	0	0	0	0	0	0	0	0	0	0	0	0	0	0	0	0	0	0	0	0	0	0	0.51	0	0	0	0	0	0	0	0	0	0	0	0	0	0	0	0	0.09	0	0	0	0
liver stem cells	0	0	0	0	0	0	0	0	0	0	0	0	0	0	0	0	0	0	0	0	0	0	0	0	0	0	0	0	0	0	0.12	0	0	0	0	0	0	0	0	0	0	0	0.23	0	0	0.04	0.68	0	0
long lived plasma cells	0	0	0	0	0	0	0	0	0	0	0	0	0	0	0	0	0	0	0	0	0	0	0	0	0	0	0	0	0	0	0	0	0	0	0	0	0	0	0	0	0	0	0	0	0	0	0	0	0
long term hematopoietic stem cells	0	0	0	0	0	0	0	0	0	0	0	0	0	0	0	0	0	0	0	0	0	0	0	0	0	0	0	0	0	0	0.16	0	0	0	0	0	0.15	0	0	0	0	0	0	0	0	0	0	0	0
loop of henle cells	0	0	0	0	0	0	0	0	0	0	0	0	0	0	0	0	0	0	0	0	0	0	0	0	0	0	0	0	0	0	0	0	0	0	0	0	0	0	0	0	0	0	0	0	0	0	0	0	0
luminal progenitor cells	0	0	0	0	0	0	0	0	0	0	0	0	0	0	0	0	0	0	0	0	0	0	0	0	0	0	0	0	0	0	0	0	0	0	0	0	0	0	0	0	0	0	0	0	0	0	0	0	0
lung endothelial cells	0	0	0	0	0	0	0	0	0	0	0	0	0	0	0	0	0	0	0	0	0	0	0	0	0	0	0	0	0	0	0.02	0	0	0	0	0	0	0	0	0	0	0	0	0	0	0	0	0	0
lung epithelial cells	0	0	0	0	0	0	0	0	0	0	0	0	0	0	0	0	0	0	0	0	0	0	0	0	0	0	0	0	0	0	1.17	0	0.19	0	0	2.24	0	0	0	0	0	0	0	0	0	0	0	0	0
luteal cells	0	0	0	0	0	0	0	0	0	0	0	0	0	0	0	0	0	0	0.12	0	0	0	0	0	0	0	0	0	0	0	0.44	0	0	0	0	0	0	0	0	0	0	0	0.02	0	0	0	0	0	0
lymphatic endothelial cells	0	0	0.33	0	0	0	0	0	0	0	0	0	0	0	0	0	0	0	0.07	0	0	0	0	0	0	0	0	0	0	0	0.23	0	0	0	0	0	0	0	0	0	0	0	0	0	0	0	0.04	0	0
lymphocytes	0.04	0	1.5	0	0.04	0	0	1.43	0.09	0	0	0	0	0.11	0	0	0	0.03	0.68	0	0	0	0	0	0	0	0.02	0	0	0.66	1.54	0	0.04	0.06	0.14	0.03	0.21	0.01	0	0.59	0	0	2.76	0	0.06	0.13	0.25	0	0.15
lymphoid cells	0	0	0.41	0	0	0	0	0	0	0	0	0	0	0	0	0	0	0	0	0	0	0	0	0	0	0	0	0	0	0	0.28	0	0	0.05	0	0.01	0	0	0	0	0	0	0.65	0	0	0.11	0	0.41	0
lymphoid progenitors	0	0	0	0	0	0	0	0	0	0	0	0	0	0	0	0	0	0	0	0	0	0	0	0	0	0	0	0	0	0	0	0	0	0	0	0	0	0	0	0	0	0	0	0	0	0	0	0	0
lymphoid tissue inducer	0	0	0	0	0	0	0	0	0	0	0	0	0	0	0	0	0	0	0	0	0	0	0	0	0	0	0	0	0	0	0	0	0	0	0	0	0	0	0	0	0	0	0	0	0	0	0	0	0
macrophage dendritic cell progenitor	0	0	0	0	0	0	0	0	0	0	0	0	0	0	0	0	0	0	0	0	0	0	0	0	0	0	0	0	0	0	0.01	0	0	0	0	0	0	0	0	0	0	0	0.44	0	0	0	0	0	0
macrophage derived foam cells	0	0	0	0	0	0	0	0	0	0	0	0	0	0	0	0	0	0	0	0	0	0	0	0	0	0	0	0	0	0	4.01	0	0	0	0	0	0	0.43	0	0	0	0	0	0	0	0	0	0	0
macrophages	0.06	0	2.62	0	0.85	0.21	0.34	2.69	0.8	0.01	0	0	0	0.11	0	0.04	0	0.25	1.21	0	0	0	0.02	0	0	0	0.72	0.12	0.1	0.61	6.97	1.82	1.01	0.3	1.73	1.63	1.05	1.76	1.1	3.76	0.95	1.47	1.73	0	0.56	1.17	1.68	1.41	0.04
magnocellular neurosecretory cells	0	0	0	0	0	0	0	0	0	0	0	0	0	0	0	0	0	0	0	0	0	0	0	0	0	0	0	0	0	0.37	0	0	0	0	0	0	0	0	0	0	0	0	0	0	0	0	0	0	0
male germ cells	0	0	0	0	0	0	0	0	0	0	0	0	0	0	0	0	0	0	0	0	0	0	0	0	0	0	0.17	0	0	0	0	0	0	0	0	0	0	0	0	0	0	0	0.07	0	0	0	0	0	0
male primordial germ cells	0	0	0	0	0	0	0	0	0	0	0	0	0	0	0	0	0	0	0	0	0	0	0	0	0	0	0	0	0	0	0	0	0	0	0	0	0	0	0	0	0	0	0	0	0	0	0	0	0
mammary epithelial cells	0	0	0.47	0	0	0	0	0	0	0	0	0	0	0	0	0	0	0	0.08	0	0	0	0	0	0	0	0.29	0.04	0	0	1.36	0	0	0	0	0	0	0	0	0.64	0	0	0.83	0.11	0	0.38	0	0	0
mammary stem cells	0	0	0.01	0	0	0	0	0	0	0	0	0	0	0	0	0	0	0	0	0	0	0	0	0	0	0	0	0	0	0	0	0	0	0	0	0	0	0	0	0	0	0	0.04	0	0	0	0	0	0
mammosomatotroph	0	0	0	0	0	0	0	0	0	0	0	0	0	0	0	0	0	0	0	0	0	0	0	0	0	0	0	0	0	0	0	0	0	0	0	0	0	0	0	0	0	0	0	0	0	0	0	0	0
marginal zone b cells	0	0	0	0	0	0	0	0	0	0	0	0	0	0	0	0	0	0	0	0	0	0	0	0	0	0	0	0	0	0	0	0	0	0	0	0	0	0	0	0	0	0	0.18	0	0	0	0	0	0
mast cell progenitor	0	0	0.7	0	0	0	0	0	0	0	0	0	0	0	0	0	0	0	0	0	0	0	0	0	0	0	0	0.05	0	0	0.24	0	0	0	0	0	0	0	0	0	0	0	0.34	0.25	0	0	0	0	0
mast cells	0.01	0	0.67	0	0.02	0	0	1.67	0	0	0	0	0	0	0	0.01	0	0.01	0.29	0	0	0	0	0	0	0	0	0	0	0	0.56	0	0	0.07	0	0.02	0.18	0	0	0.21	0	0	0.84	0	0	0	0	0	0
mature b cells	0	0	0	0	0	0	0	0	0	0	0	0	0	0	0	0	0	0	0	0	0	0	0	0	0	0	0	0	0	0	0	0	0	0	0	0	0	0	0	0	0	0	0.05	0	0	0	0	0	0
mature eosinophils	0	0	0	0	0	0	0	0	0	0	0	0	0	0	0	0	0	0	0	0	0	0	0	0	0	0	0	0	0	0	0	0	0	0	0	0	0	0	0	0	0	0	0	0	0	0	0	0	0
mature nk cells	0	0	0	0	0	0	0	0	0	0	0	0	0	0	0	0	0	0	0	0	0	0	0	0	0	0	0	0	0	0	0	0	0	0	0	0	0	0	0	0	0	0	0.01	0	0	0	0	0	0
mature t cells	0	0	0.15	0	0	0	0	0.13	0	0	0	0	0	0	0	0	0	0	0	0	0	0	0	0	0	0	0	0	0	0	0	0	0	0	0	0	0	0	0	0	0	0	0	0	0	0	0	0	0
medium spiny neuron	0	0	0	0	0	0	0	0	0	0	0	0	0	0	0	0	0	0	0	0	0	0	0	0	0	0	0	0	0	0	0	0	0	0	0	0	0	0	0	0	0	0	0	0	0	0	0	0	0
medullary thymic epithelial cells	0	0	0	0	0	0	0	0	0	0	0	0	0	0	0	0	0	0	0	0	0	0	0	0	0	0	0	0	0	0	0.64	0	0.01	0	0	0	0	0	0	0	0	0	0	0	0.06	0.04	0	0	0
megakaryocyte erythroid mast cell progenitor	0	0	0.77	0	0	0	0	0	0	0	0	0	0	0	0	0	0	0	0	0	0	0	0	0	0	0	0	0	0	0	0	0	0	0	0	0	0	0	0	0	0	0	0	0	0	0	0	0	0
megakaryocyte erythroid progenitor	0	0	0.23	0	0	0	0	0	0	0	0	0	0	0	0	0	0	0	0	0	0	0	0	0	0	0	0	0	0	0	0.07	0	0	0	0.01	0	0	0	0	0	0	0	0	0	0	0	0	0.31	0
megakaryocyte progenitor	0	0	0.03	0	0	0	0	0	0	0	0	0	0	0	0	0	0	0	0	0	0	0	0	0	0	0	0	0	0	0	0.02	0	0	0	0	0	0	0	0	0.23	0	0	0.08	0	0	0.22	0	1.24	0
megakaryocytes	0	0	1.04	0	0	0	0	0	0	0	0	0	0	0	0	0	0	0	0	0	0	0	0	0	0	0	0.02	0	0	0	0.03	0	0	0	0	0	0	0	0	0	0	0	0.15	0	0	0	0	1.17	0
melanoblasts	0	0	0	0	0	0	0	0	0	0	0	0	0	0	0	0	0	0	0	0	0	0	0	0	0	0	0	0	0	0	0	0	0	0	0	0	0	0	0	0	0	0	0	0	0	0	0.09	0	0
melanocytes	0	0	0.85	0	0	0	0	0	0	0	0	0	0	0	0	0	0	0	0.33	0	0	0	0	0	0	0	0	0	0.45	0	0.17	0	0.02	0	0	0	0.34	0	0	0.03	0	0	0.52	0	0	0.07	1.93	1.74	0.05
melanotrope	0	0	0	0	0	0	0	0	0	0	0	0	0	0	0	0	0	0	0	0	0	0	0	0	0	0	0	0	0	0	0	0	0	0	0	0	0	0	0	0	0	0	0	0	0	0	0	0	0
memory b cells	0	0	0.04	0	0	0	0	0	0	0	0	0	0	0	0	0	0	0	0	0	0	0	0	0	0	0	0	0	0	0	0	0	0	0	0	0	0	0	0	0	0	0	0.82	0	0	0	0	0	0
memory cd4 t cells	0	0	0	0	0	0	0	0	0	0	0	0	0	0	0	0	0	0	0	0	0	0	0	0	0	0	0	0	0	0	0	0	0	0	0	0	0	0	0	0	0	0	0.55	0	0	0	0	0	0
memory cd8 t cells	0	0	0	0	0	0	0	0	0	0	0	0	0	0	0	0	0	0	0	0	0	0	0	0	0	0	0	0	0	0	0	0	0	0	0	0	0	0	0	0	0	0	0.08	0	0	0	0	0	0
memory t cells	0	0	0.18	0	0	0	0	0	0	0	0	0	0	0	0	0	0	0	0	0	0	0	0	0	0	0	0	0	0	0	0	0	0	0	0	0	0	0	0	0	0	0	1.25	0	0	0	0	0	0
meningothelial cells	0	0	0	0	0	0	0	0	0	0	0	0	0	0	0	0	0	0	0	0	0	0	0	0	0	0	0	0	0	0	0	0	0	0	0	0	0	0	0	0	0	0	0	0	0	0	0	0	0
merkel cell	0	0	0	0	0	0	0	0	0	0	0	0	0	0	0	0	0	0	0	0	0	0	0	0	0	0	0	0	0	0	0	0	0	0	0	0	0	0	0	0	0	0	0.26	0	0	0	0.02	0	0
mesangial cells	0	0	0.06	0	0	0	0	0	0	0	0	0	0	0	0	0	0	0	0	0	0	0	0	0	0	0	0	0	0	0.01	1.93	0	0	0	0	0	0	0.01	0	0	0	0	1.09	0	0	0	0	0	0
mesenchymal cells	0	0	0.17	0	0	0.09	0	0.39	0	0	0	0	0	0	0	0	0	0.08	0.06	0	0	0	0	0	0	0	0.33	0	0	0	0.32	0	0	0	0	0.06	0	0	0	0	0	0	0.15	0	0.15	0	0.07	0	0
mesenchymal stem cells	0	0	0.67	0	0	0	0	0.73	0	0	0	0	0	0	0	0.2	0	0	0.74	0	0	0	0	0	0	0	0	0	0	0	0.44	0.06	0	0.06	0	0.09	0.26	0	0	0	0.21	0	1.55	0	0.13	0.09	3.89	0	0
mesothelial cells	0	0	0.01	0	0	0	0	0	0	0	0	0	0	0	0	0	0	0	0	0	0	0	0	0	0	0	0	0	0	0	0	0	0	0	0	0	0.6	0	0	0	0	0	0.03	0	0	0.24	0	0	0
microfold cells	0	0	0.04	0	0	0	0	0	0	0	0	0	0	0	0	0	0	0	0	0	0	0	0	0	0	0	0	0	0	0	0.93	0	0	0	0	0	0	0	0.02	0	0	0	0.82	0	0	0	0	0	0
microglia	0	0	1.5	0	0	0	0	0	0	0	0	0	0	0.11	0	0	0	0	0.32	0	0	0	0.1	0	0	0	0	0	0	0.53	2.22	0	0	0.01	0.38	0.31	1.83	0.22	0	3.16	0.07	0.34	1.27	0	0	0	0	0.17	0
microvascular endothelial cells	0	0	0.04	0	0	0.01	0	0	0	0	0	0	0	0	0	0	0	0	0.02	0	0	0	0	0	0	0	0	0	0	0	0.14	0	0	0	0.07	0	0	0.46	0	0	0.06	0	2.37	0	0	0	0.05	0	0
mitral cells	0	0	0.03	0	0	0	0	0	0	0	0	0	0	0	0	0	0	0	0.26	0	0	0	0	0	0	0	0	0	0	0.4	0	0	0	0	0	0	0	0	0	0	0	0	0	0	0	0	0	0	0
monocyte derived macrophages	0	0	0.23	0	0	0	0	0	0	0	0	0	0	0	0	0	0	0	0.07	0	0	0	0	0	0	0	0	0	0	0	3.11	0	0	0	0	0	0	0	0	0.05	0	0	0.5	0	0.03	0	0.17	0	0
monocyte precursors	0	0	0	0	0	0	0	0	0	0	0	0	0	0	0	0	0	0	0	0	0	0	0	0	0	0	0	0	0	0	0.76	0	0	0	0	0	0	0	0	0	0	0	0	0	0	0	0	0	0
monocytes	0.09	0	1.62	0	0	0	0	1.21	0	0	0	0	0	0	0	0	0.03	0.01	0.16	0	0.07	0	0	0	0	0	0.04	0.66	0.03	0.09	3.23	0.74	0.06	0	0.28	0.25	0.27	0.41	0.03	0.9	0.04	1.08	1.33	0.22	0.24	0.08	0.01	0.21	0
mononuclear cells	0	0	0.46	0	0	0	0.3	0.9	0	0	0	0	0	0	0	0	0	0	0.21	0	0	0	0	0	0	0	0.43	0.25	0	0.02	1.48	0	0	0	0.23	0.32	0.04	0	0	0	0	0	2.37	0	0.22	0.09	0.56	0	0.03
motor neuron	0	0	0.52	0	0	0	0	0.33	0.01	0	0	0	0	0	0	0.04	0	0	0	0	0	0	0	0	0	0	0	0.08	0	0	0.08	0	0	0	0	0	0.04	0	0	0	0	0	0	0	0	0	0	0	0
mucosal cells	0	0	0	0	0	0	0.77	0	0	0	0	0	0	0	0	0	0	0	0	0	0	0	0	0	0	0	0	0	0	0	0.24	0	0	0	0	0	0	0	0	0	0	0	0.4	0	0	0	0	0	0
mucosal type mast cells	0	0	0.32	0	0	0	0	0.11	0.17	0	0	0	0	0	0	0	0	0	0.23	0	0	0	0	0	0.07	0	0	0	0	0.76	0.03	0	0	0	0.25	0	0	0	0	0	0	0	0.4	0	0	0	0	0	0
mucous neck cells	0	0	0	0	0	0	0.05	0	0	0	0	0	0	0	0	0	0	0	0	0	0	0	0	0	0	0	0	0	0	0	0	0	0	0	0	0	0	0	0	0	0	0	0	0	0	0	0	0	0
muller cells	0	0	0.94	0	0	0	0	0	0	0	0	0	0	0	0	0.01	0	0	0	0	0	0	0	0	0	0	0	0	0	1	0.34	0	0	0	0	0	1.71	0	0	0	0	0	0.45	0	0	0	0	0	0
multinucleated giant cells	0	0	0	0	0	0	0	0	0	0	0	0	0	0	0	0	0	0	0	0	0	0	0	0	0	0	0	0	0	0	0	0	0	0	0	0	0	0	0	0	0	0	0	0	0	0	0	0	0
multipotent stem cells	0	0	0	0	0	0	0	0	0	0	0	0	0	0	0	0	0	0	0.01	0	0	0	0	0	0	0	0	0	0	0	0	0	0	0.06	0	0	0	0	0	0	0	0	0	0	0	0	0.2	0	0
mural cells	0	0	0	0	0	0	0	0.03	0	0	0	0	0	0	0	0	0	0	0	0	0	0	0	0	0	0	0	0	0	0	0	0	0	0	0	0	0	0	0	0	0	0	0.26	0	0	0	0	0	0
muscle cells	0	0	1.18	0	0	0.02	0	1.88	0.16	0.3	0	0	0	0	0	0.12	0	0.97	0.04	0	0	0	0	0.35	0	0	0.55	0.05	0	0.1	1.74	0	0	0	0	0	0.11	0.02	0	0	0	0	0.69	0.06	0.05	0	0	0.06	0.14
muscle fibroblasts	0	0	0	0	0	0	0	0	0	0	0	0	0	0	0	0	0	0	0	0	0	0	0	0	0	0	0	0	0	0	0	0	0	0	0	0	0	0	0	0	0	0	0	0	0	0	0	0	0
muscle precursor cells	0	0	0	0	0	0	0	0	0	0	0	0	0	0	0	0	0	0	0	0	0	0	0	0	0	0	0	0	0	0	0	0	0	0	0	0	0	0	0	0	0	0	0	0	0	0	0	0	0
muscle stem cells	0	0	0	0	0	0	0	0	0	0	0	0	0	0	0	0	0	0	0	0	0	0	0	0	0	0	0	0	0	0	0	0	0	0	0	0	0	0	0	0	0	0	0	0	0	0	0	0	0
myeloblasts	0	0	0.33	0	0	0	0	0	0	0	0	0	0	0	0	0	0	0	0	0	0	0	0	0	0	0	0	0	0	0	0	0	0	0	0	0	0	0	0	0	0	0	0.44	0	0	0	0	0	0
myeloid cells	0	0	0.24	0	0	0	0	0.18	0	0	0	0	0	0	0	0.07	0.05	0	0	0	0	0	0	0	0	0	0.09	0.23	0.55	0	2.82	0	0	0	0	0	0	0	0.01	1.65	0	0	1.12	0	0	0	0	0.03	0.37
myeloid progenitor cells	0	0	0.02	0	0	0	0	0	0	0	0	0	0	0	0	0	0	0	0	0	0	0	0	0	0	0	0	0	0	0	0.41	0	0	0	0	0	0	0	0	0	0	0	0.75	0	0	0	0	0	0
myeloid suppressor cells	0	0	0	0	0	0	0	0	0	0	0	0	0	0	0	0	0	0	0	0	0	0	0	0	0	0	0	0	0	0	0	0	0	0	0	0	0	0	0	0	0	0	0	0	0	0	0	0	0
myoblasts	0	0	0.63	0	0	0	0	0	0	0	0	0	0	0	0	0	0	0	0.02	0	0	0	0.19	0.39	0	0	0	0	0	0	0.08	0	0	0	0	0	0	0	0	0.27	0	0	0.13	1.15	0	0	0	0	0
myoepithelial cells	0	0	0.58	0	0	0	0	0	0	0	0	0	0	0	0	0	0	0	0	0	0	0	0	0	0	0	0	0	0	0	0	0	0	0	0	0	0	0	0	0	0	0	0.21	0	0	0	0	0	0
myofibroblasts	0	0	0.48	0	0	0	0	0.06	0	0	0	0	0	0	0	0	0	0	0	0	0	0	0	0	0	0	0	0	0	0	0.14	0	0	0	0	0	0	0.01	0	0	0	0	0.1	0	0.14	0.69	0.58	0	0
myometrial cells	0	0	0	0	0	0	0	0	0	0	0	0	0	0	0	0	0	0	0	0	0	0	0	0	0	0	0	0	0	0	0	0	0	0	0	0	0	0	0	0	0	0	0	0	0	0	0	0	0
myotubes	0	0	0.18	0	0	0	0	0	0	0	0	0	0	0	0	0	0	0.31	0	0	0	0	0	0.43	0	0	0	0	0	0	0.87	0	0	0	0	0	0.34	0	0.02	0	0.02	0	0.07	0.19	0.01	0	0	0.07	0.11
naive b cells	0	0	0	0	0	0	0	0	0	0	0	0	0	0	0	0	0	0	0	0	0	0	0	0	0	0	0	0	0	0	0	0	0	0	0	0	0	0	0	0	0	0	1.44	0	0	0	0	0	0
naive cd4 t cells	0	0	0	0	0	0	0	0	0	0	0	0	0	0	0	0	0	0	0	0	0	0	0	0	0	0	0	0	0	0	0	0	0	0	0	0	0	0	0	0	0	0	0	0	0	0	0	0	0
naive cd8+ t cells	0	0	0	0	0	0	0	0	0	0	0	0	0	0	0	0	0	0	0	0	0	0	0	0	0	0	0	0	0	0	0	0	0	0	0	0	0	0	0	0	0	0	0	0	0	0	0	0	0
naive t cells	0	0	0.07	0	0	0	0	0.01	0	0	0	0	0	0	0	0	0	0	0	0	0	0	0	0	0	0	0	0	0	0	0.07	0	0	0	0	0	0	0	0	0	0	0	0	0	0	0	0	0	0
nasopharyngeal epithelial cells	0	0	0	0	0	0	0	0	0	0	0	0	0	0	0	0	0	0	0	0	0	0	0	0	0	0	0	0	0	0	0	0	0	0	0	0	0	0	0	0	0	0	0	0	0	0	0	0	0
natural killer cell progenitors	0	0	0	0	0	0	0	0	0	0	0	0	0	0	0	0	0	0	0	0	0	0	0	0	0	0	0	0	0	0	0	0	0	0	0	0	0	0	0	0	0	0	0	0	0	0	0	0	0
natural killer cells	0	0	1.55	0	0.07	0	0	0.46	0	0	0	0	0	0	0	0.22	0	0	0.04	0	0	0	0	0	0	0.12	0	0	0	0	0.07	0	0	0.01	0.05	0	0	0	0.25	0.06	0.01	0	1.9	0.13	0	0	0	0.17	0
natural killer t cells	0	0	0	0	1.85	0.41	0	0.02	0.06	0	0	0	0	0	0	0	0	0	0	0	0	0	0	0	0	0	0	0	0	0	0.6	0	0	0	0	0	0	0	0	3	0	0	0.82	0	0	0	0	0	0
natural regulatory t cells	0	0	0	0	0	0	0	0	0	0	0	0	0	0	0	0	0	0	0	0	0	0	0	0	0	0	0	0	0	0	0	0	0	0	0	0	0	0	0	0	0	0	0	0	0	0	0.06	0	0
neonatal cardiomyocytes	0	0	0	0	0	0	0	0	0	0	0	0	0	0	0	0	0	0	0	0	0	0	0	0	0	0	0	0	0	0	0	0	0	0	0	0	0	0	0	0	0	0	0.02	0	0	0	0	0	0
neural crest cells	0	0	0	0	0	0	0	0	0	0	0	0	0	0	0	0	0	0	0	0	0	0	0	0	0	0	0	0	0.21	0	0	0	0	0	0	0	0	0	0	0	0	0	0.03	0	0	0	0	0	0
neural stem cells	0	0	0.47	0	0	0.1	0	0.11	0.15	0	0	0	0	0	0	0	0	0	0.06	0	0	0	0	0	0	0	0	0.05	0.1	0.01	0.27	0	0	0	0.69	0.25	0.07	0	0	0.01	0	0	1.14	0	0.13	0	0.21	0	0
neuroblasts	0	0	0.83	0	0	0	0	0	0	0	0	0	0	0	0	0	0	0	0	0.03	0	0	0	0	0	0	0	0	0.01	0.01	0.05	0	0.01	0	0.03	0	0	0	0	0	0	0	0.17	0	0	0	0	0	0
neuroendocrine cells	0	0	0.29	0	0	0	0	0.03	0	0	0	0	0	0	0	0	0	0	0	0	0	0	0	0	0	0	0	0	0	0	0	0	0	0	0.11	0.59	0	0	0	0	0	0	0.11	0	0	0	0	0	0
neuroepithelial stem cells	0	0	0	0	0	0	0	0	0	0	0	0	0	0	0	0	0	0	0	0	0	0	0	0	0	0	0	0	0	0	0	0	0	0	0	0	0	0	0	0	0	0	0.78	0	0	0	0	0	0
neurons	0.33	0	2.95	0	0.28	0.64	0	0.73	1.47	0.02	0	0	0	0.17	0	1.37	0	0	0.86	0	0.58	0.13	0.19	0	0	0.08	0.75	3.41	4.13	2.54	2.2	0.03	0	0.7	1.63	0.15	0.77	0.54	0.04	1.8	0.23	0.05	1.05	0	0	0	0.03	0.11	0.09
neutrophil precursors	0	0	0	0	0	0	0	0	0	0	0	0	0	0	0	0	0	0	0	0	0	0	0	0	0	0	0	0	0	0	0.03	0	0	0	0	0	0	0	0	0	0	0	0	0	0	0	0	0	0
neutrophils	0.83	0	2.53	0.06	0	0	0.19	1.49	0	0	0	0	0	0	0	0	0	0.02	0.04	0	0	0	0	0	0	0	0.28	0	0	0.23	1.71	0	0	0.23	0.2	0.01	0.03	0	0.04	0.18	0	0	0.87	0	0.11	0.25	0.03	0.08	0.05
nociceptor	0	0	0	0	0	0	0	0	0	0	0	0	0	0	0	0	0	0	0	0	0	0	0	0	0	0	0	0	0	0	0	0	0	0	0	0	0	0	0	0	0	0	0	0	0	0	0	0	0
non myelinating schwann cells	0	0	0	0	0	0	0	0	0	0	0	0	0	0	0	0	0	0	0	0	0	0	0	0	0	0	0	0	0	0	0	0	0	0	0	0	0	0	0	0	0	0	0	0	0	0	0	0	0
non-pigmented ciliary epithelial cells	0	0	0	0	0	0	0	0	0	0	0	0	0	0	0	0	0	0	0	0	0	0	0	0	0	0	0	0	0	0	0	0	0	0	0	0	0	0	0	0	0	0	0.17	0	0	0	0	0	0
odontoblasts	0	0	0.2	0	0	0	0	0	0	0	0	0	0	0	0	0	0	0	0	0	0	0	0	0	0	0	0	0	0	0	0	0	0	0	0	0	0	0	0	0	0	0	0	0	0	0	0	0	0
olfactory receptor neuron	0	0	0.05	0	0	0	0	0	0	0	0	0	0	0	0	0	0	0	0	0	0	0	0	0	0	0	0	0	0	0	0	0	0	0	0	0	0	0	0	0	0	0	0	0	0	0	0	0	0
oligodendrocyte progenitor	0	0	0.31	0	0	0	0	0	0	0	0	0	0	0	0	0	0	0	0	0	0	0	0	0	0	0	0	0	0.02	0	2.47	0	0	0	0.04	0	0.04	0.14	0	0	0	0	0.68	0	0	0	0	0	0
oligodendrocytes	0	0	0.89	0	0	0	0	0.01	0	0	0	0	0	0	0	0	0	0	0	0	0.01	0	0.14	0	0	0	0	0	1.78	0.04	1.38	0	0	0.02	1.92	0.35	0.26	0.72	0	0.29	1.79	0	0.39	0	0	0.03	0.02	0	0
on bipolar cells	0	0	0	0	0	0	0	0	0	0	0	0	0	0	0	0	0	0	0	0	0	0	0	0	0	0	0	0	0	0.07	0	0	0	0	0	0	0.06	0	0	0	0	0	0	0	0	0	0	0	0
oocytes	0.1	0.08	0.56	0	0	0	0	0.44	0.06	0	0	0	0	0	0	1.66	0	0	1.6	0	0	0	0	0	0	0	0.03	0	0	0.46	1.5	0	0	0	0	0	0.05	0	0	0.08	0	0	1.54	0	0.17	0	0	0	0.01
oogonia	0	0	0	0	0	0	0	0	0	0	0	0	0	0	0	0	0	0	0	0	0	0	0	0	0	0	0	0	0	0	0	0	0	0	0	0	0	0	0	0	0	0	0	0	0	0	0	0	0
osteoblasts	0	0	1.4	0	0	0.79	0	0	0	0	0	0	0	0.04	0	0.18	0	0	0.03	0	0	0	0	0	0	0	0	0.02	0.03	0.24	0.3	0	0	0	0	0	0	0.44	0	0	0	0	0.19	0	0.15	0.03	0	0	0
osteoclast	0	0	1.09	0	0	0.56	0	0.07	0.21	0	0	0	0	0	0	0	0	0	0.16	0	0	0	0	0	0	0	0	0	0	0.07	0.2	0	0	0	0.02	0	0	0	0	0	0	0	0.04	0	0	0.8	0	0	0
osteocytes	0	0	1.08	0	0	0	0	0	0	0	0	0	0	0	0	0	0	0	0.02	0	0	0	0	0	0	0	0	0	0	0	0.19	0	0	0	0	0	0	0	0	0	0	0	0.02	0	0	0	0	0	0
osteoprogenitor cells	0	0	0.12	0	0	0	0	0	0.23	0	0	0	0	0	0	0	0	0	0	0	0	0	0	0	0	0	0	0	0	0	0	0	0	0	0	0	0	0	0	0	0	0	0	0	0	0	0	0	0
outer hair cells	0	0	0	0	0	0	0	0	0	0	0	0	0	0	0	0	0	0	0	0	0	0	0	0	0	0	0	0	0	0	0	0	0	0	0	0	0	0	0	0	0	0	0	0	0	0	0	0	0
ovarian surface epithelial cells	0	0	0	0	0	0	0	0	0	0	0	0	0	0	0	0	0	0	0	0	0	0	0	0	0	0	0	0	0	0	0	0	0	0	0	0	0	0	0	0	0	0	0	0	0	0	0	0	0
pancreatic acinar cells	0	0	0	0	0	0	0	0	0	0	0	0	0	0	0	0	0	0	0.08	0	0	0	0	0	0	0	0	0	0	0	0	0	0	0	0	0	0	0	0	0	0	0	0	0	0	0	0	0	0
pancreatic beta cell	0	0	0	0	0	0	0	0	0.45	0	0	0	0	0	0	0	0	0	0	0	0	0	0	0	0	0	0	0.06	0	0.31	2.97	0	0.03	0	0	0	0	0.03	0	0	0	0	0.43	0	0.03	0	0	0	0
pancreatic ductal cells	0	0	0	0	0	0	0	0	0	0	0	0	0	0	0	0	0	0	0	0	0	0	0	0	0	0	0	0	0	0	0	0	0	0	0	0	0	0	0	0	0	0	0.07	0	0	0	0	0	0
pancreatic epithelial cells	0	0	0	0	0	0	0	0	0	0	0	0	0	0	0	0	0	0	0	0	0	0	0	0	0	0	0	0	0	0	0	0	0	0	0	0	0	0	0	0	0	0	0.27	0	0	0	0	0	0
pancreatic stellate cells	0	0	0	0	0	0	0	0	0	0	0	0	0	0	0	0	0	0	0	0	0	0	0	0	0	0	0	0	0	0	0	0	0	0	0	0	0	0	0	0	0	0	0	0	0	0	0	0	0
paneth cells	0	0	0.21	0	0	0.27	0	0.16	0	0	0	0	0	0	0	0	0	0	0	0	0	0	0	0	0	0	0	0	0	0	0	0	0	0	0	0	0	0	0	0	0	0	0.02	0	0	0	0	0	0
parafollicular cells	0	0	0.18	0	0	0	0	0	0	0	0	0	0	0	0	0	0	0	0.41	0	0	0	0.43	0	0	0	0	0	0	0	0.29	0	0	0	0	0	0	0	0	0	0	0	0.04	0	0	0.55	0	0	0
parathyroid chief cells	0	0	0	0	0	0	0	0	0	0	0	0	0	0	0	0	0	0	0	0	0	0	0	0	0	0	0	0	0	0	0	0	0	0	0	0	0	0	0	0	0	0	0	0	0	0	0	0	0
parietal cells	0	0	0.19	0	0	0	0	0	0	0	0	0	0	0	0	0	0	0	0	0	0	0	0	0	0	0	0	0	0	0	0	0	0	0	0	0	0	0	0	0	0	0	0	0	0	0	0	0	0
parietal epithelial cells	0	0	0	0	0	0	0	0	0	0	0	0	0	0	0	0	0	0	0	0	0	0	0	0	0	0	0	0	0	0	0	0	0	0	0	0	0	0	0	0	0	0	0	0	0	0	0	0	0
periarticular chondrocytes	0	0	0	0	0	0	0	0	0	0	0	0	0	0	0	0	0	0	0	0	0	0	0	0	0	0	0	0	0	0	0	0	0	0	0	0	0	0	0	0	0	0	0	0	0	0	0	0	0
pericytes	0	0	0.52	0	0	0	0	0	0	0	0	0	0	0	0	0	0	0	0	0	0	0	0	0	0	0	0	0	0	0	1.17	0	0	0	0	0	0.21	0	0	0	0.3	0.05	1.47	0	0	0	0.24	0	0
periglomerular cells	0	0	0	0	0	0	0	0	0	0	0	0	0	0	0	0	0	0	0	0	0	0	0	0	0	0	0	0	0	0	0	0	0	0	0	0	0	0	0	0	0	0	0	0	0	0	0	0	0
peripheral blood mononuclear cells	0	0	0.68	0.23	0	0	0	0.12	0.02	0	0	0	0	0	0	0	0	0	1.04	0	0	0	0	0	0	0	0	0.04	0	0.05	2.27	0	0	0	0	0	0	0	0	0	0	0	3.36	0	0.26	0.01	0.61	0	0
peripheral blood stem cell	0	0	0	0	0	0	0	0	0	0	0	0	0	0	0	0	0	0	0	0	0	0	0	0	0	0	0	0	0	0	0	0	0	0	0	0	0.15	0	0	0	0	0	0.11	0	0	0	0	0	0
periportal hepatocytes	0	0	0	0	0	0	0	0	0	0	0	0	0	0	0	0	0	0	0	0	0	0	0	0	0	0	0	0	0	0	0	0	0	0	0	0	0	0	0	0	0	0	0.04	0	0.31	0.48	0	0	0
peritoneal macrophage	0	0	0.55	0	0	0	0	0	0	0	0	0	0	0	0	0	0	0	0	0	0	0	0	0	0	0	0	0	0	0	1.47	0	0	0	0	0	0	0	0	0	0	0	0	0	0	0	0	0	0
perivascular cells	0	0	0.29	0	0	0	0	0	0	0	0	0	0	0	0	0	0	0	0	0	0	0	0	0	0	0	0	0	0	0	0	0	0	0	0	0	0.01	0	0	0	0	0	0.06	0	0	0	0	0	0
photoreceptor	0	0.06	0.31	0	0	0	0	0.11	0	0	0	0	0	0	0	0.16	0	0	3.23	0	0	0	0	0	0	0	0	0.25	0	0.56	1.25	0	0.43	0.09	0	0.06	5.25	0.4	0.02	0	0	0	0	0	0	0	0.01	0	0.01
pigmented cells	0	0	0	0	0	0	0	0	0	0	0	0	0	0	0	0	0	0	0	0	0	0	0	0	0	0	0	0	0	0	0	0	0	0	0	0	0	0	0	0	0	0	0	0	0	0	0.69	0	0
pigmented epithelial cells	0	0	0	0	0	0	0	0	0	0	0	0	0	0	0	0	0	0	0	0	0	0	0	0	0	0	0	0	0	0	0	0	0	0	0	0	0.21	0	0	0	0	0	0	0	0	0	0	0	0
pillar cells	0	0	0	0	0	0	0	0	0	0	0	0	0	0	0	0	0	0	0	0	0	0	0	0	0	0	0	0	0	0	0	0	0	0	0	0	0	0	0	0	0	0	0	0	0	0	0	0	0
pinealocytes	0	0	0	0	0	0	0	0	0	0	0	0	0	0	0	0	0	0	3.87	0	0	0	0	0	0	0	0	0	0	0	0	0	0	0	0	0	0	0	0	0	0	0	0	0	0	0	0	0	0
pit cells	0	0	0	0	0	0	0	0	0	0	0	0	0	0	0	0	0	0	0	0	0	0	0	0	0	0	0	0	0	0	0	0	0	0	0	0	0	0	0	0	0	0	0	0	0	0	0	0	0
pituicytes	0	0	0	0	0	0	0	0	0	0	0	0	0	0	0	0	0	0	0	0	0	0	0	0	0	0	0	0	0	0	0	0	0	0	0	0	0	0	0	0	0	0	0.16	0	0	0	0	0	0
placental macrophages	0	0	0	0	0	0	0	0	0	0	0	0	0	0	0	0	0	0	0	0	0	0	0	0	0	0	0	0	0	0	0.36	0	0	0	0	0	0	0	0	0	0	0	0.01	0	0	0	0	0	0
plasma cells	0	0	0.73	0	0	0	0	0.07	0	0	0	0	0	0	0	0	0	0	0	0	0	0	0	0	0	0	0	1.16	0	0	0.23	0	0.04	0	0	0	0	0	0	0.01	0	0	0.98	0	0	0.01	0	0	0
plasmablasts	0	0	0	0	0	0	0	0	0	0	0	0	0	0	0	0	0	0	0	0	0	0	0	0	0	0	0	0	0	0	0.03	0	0	0	0	0	0	0	0	0	0	0	0	0	0	0	0	0	0
plasmacytoid dendritic cells	0	0	0.2	0	0	0	0	0.27	0	0	0	0	0	0	0	0	0	0	0	0.42	0	0	0	0	0	0	0.02	0	0	0.5	0.77	0	0	0	0	0	0.36	0	0	0	0	0	0.41	0	0.02	0.07	0.1	0	0
platelet	1.02	0	3.16	0	0	0	0.32	1.26	0.06	0.48	0	0	0.02	0	0	0	0	0	1.5	0	0	0	0.03	0	0	0	0.35	0.13	0	2.68	2.17	0	0	0	0.05	0.27	0.1	0	0.28	1.38	0	0.13	1.71	0.15	0.41	0.34	0.22	1.28	0.12
pleural mesothelial cells	0	0	0	0	0	0	0	0	0	0	0	0	0	0	0	0	0	0	0	0	0	0	0	0	0	0	0	0	0	0	0	0	0	0	0	0	0	0	0	0	0	0	0	0	0	0	0	0	0
pluripotent stem cells	0	0	0.02	0	0.03	0	0	0	0	0.21	0	0	0	0	0	0	0	0	0	0	0	0	0.04	0	0	0	0	0	0	0	0.29	0	0	0	0	0.05	0.45	0	0	0.04	0	0	0.63	0	0.16	0	0.01	0	0
pneumocytes	0	0	0	0	0	0	0	0	0	0	0	0	0	0	0	0.69	0	0	0	0	0	0	0	0	0	0	0	0	0	0	2.4	0	0.05	0	0	2.87	0	0	0	0.01	0	0	0.51	0	0.06	0	0	0	0
podocytes	0	0	0.18	0	0.06	0.6	0	0	0	0	0	0	0	0	0	0	0	0	0	0	0	0	0	0	0	0	0	0	0	0	2.86	0	0	0	0	0	0	0.13	0	0	0	0	1	0	0	0	0	0	0
polar body	0	0	0	0	0	0	0	0	0	0	0	0	0	0	0	0	0	0	0	0	0	0	0	0	0	0	0	0	0	0	0	0	0	0	0	0	0	0	0	0	0	0	0	0	0	0	0	0	0
postmitotic neurons	0	0	0	0	0	0	0	0	0	0	0	0	0	0	0	0	0	0	0	0	0	0	0	0	0	0	0	0.28	0	0	0	0	0	0	0	0	0	0.04	0	0	0	0.01	0.08	0	0	0	0	0	0
pre b cell	0	0	0	0	0	0.08	0	0	0	0	0	0	0	0	0	0	0	0	0	0	0	0	0	0	0	0	0	0.07	0	0	0.2	0	0	0	0	0	0	0	0	0	0	0	0.34	0	0	0	0	0.09	0
pre bi cells	0	0	0	0	0	0	0	0	0	0	0	0	0	0	0	0	0	0	0	0	0	0	0	0	0	0	0	0	0	0	0	0	0	0	0	0	0	0	0	0	0	0	0	0	0	0	0	0	0
pre pro b cell	0	0	0.18	0	0	0	0	0	0	0	0	0	0	0	0	0	0	0	0	0	0	0	0	0	0	0	0	0	0	0	0	0	0	0	0	0	0	0	0	0	0	0	0	0	0	0	0	0	0
pre sertoli cells	0	0	0	0	0	0	0	0	0	0	0	0	0	0	0	0	0	0	0	0	0	0	0	0	0	0	0	0	0	0	0	0	0	0	0	0	0	0	0	0	0	0	0	0	0	0	0	0	0
pre t cell	0	0	0	0	0	0	0	0	0	0	0	0	0	0	0	0	0	0	0	0	0	0	0	0	0	0	0	0	0	0	0	0	0	0	0	0	0	0	0	0	0	0	0	0	0	0	0	0	0
preadipocytes	0	0	0.86	0	0	0	0	0	0.44	0	0	0	0	0	0	0	1.82	0	0	0	0	0	0	0	0	0	0	0	0	0.12	1.09	0	0	0	0	0	0	0	0	0.21	0	0.14	0.05	0	0	0	0	0	0
preosteoclasts	0	0	0	0	0	0.03	0	0	0	0	0	0	0	0	0	0	0	0	0	0	0	0	0	0	0	0	0	0	0	0	0	0	0	0	0	0	0	0	0	0	0	0	0	0	0	0.16	0	0	0
presynaptic neurons	0	0	0	0	0	0	0	0	0	0	0	0	0	0	0	0	0	0	0	0	0	0	0	0	0	0	0	0	0	0.39	0	0	0	0	0	0	0	0	0	0	0	0	0	0	0	0	0	0	0
primitive erythroid cells	0	0	0	0	0	0	0	0	0	0	0	0	0	0	0	0	0	0	0	0	0	0	0	0	0	0	0	0	0	0	0	0	0	0	0	0	0	0	0	0	0	0	0	0	0	0	0	0	0.14
primordial germ cells	0	0	0	0	0	0	0	0	0	0	0	0	0	0	0	1.58	0	0	0	0	0	0	0	0	0	0	0	0	0	0	0	0	0	0	0	0	0	0	0	0	0	0	0	0	0	0.15	0	0	0
principal cells	0	0	0.85	0	0	0	0	0.08	2.54	0	0	0	0	0	0	0	0	0	0	0	0	0	0	0	0	0	0	0	0	0	2.02	0	0	0	0	0	0	0	0	0.4	0	0	0.11	0	0	0	0	0	0
proerythroblasts	0	0	0	0	0	0	0	0	0	0	0	0	0	0	0	0	0	0	0	0	0	0	0	0	0	0	0	0	0	0	0	0	0	0	0	0	0	0	0	0	0	0	0.03	0	0	0	0	0.06	0
professional antigen presenting cells	0	0	0	0	0	0	0	0	0	0	0	0	0	0	0	0	0	0	0	0	0	0	0	0	0	0	0	0	0	0	0.01	0	0	0	0	0	0	0	0	0	0	0	0.05	0	0	0	0	0	0
progenitor b cells	0	0	0.12	0	0	0	0	0	0	0	0	0	0	0	0	0	0	0	0	0	0	0	0	0	0	0	0	0	0	0	0	0	0	0	0	0	0	0	0	0	0	0	0	0	0	0	0	0	0
progenitor t cells	0	0	0	0	0	0	0	0	0	0	0	0	0	0	0	0	0	0	0	0	0	0	0	0	0	0	0	0	0	0	0	0	0	0	0	0	0	0	0	0	0	0	0	0	0	0	0	0	0
proliferating cells	0.17	0.32	0.69	0.09	0	0.02	0	0.48	0	0	0	0	0	0	0	0	0	0	0.1	0.24	0	0	0	0	0	0	0	0.36	0	0	0.24	0.37	0.15	0	0.23	0.47	0	0.01	0.07	0.16	0.15	0.24	1.38	0	0	0	0.03	0	0
proliferating t cells	0	0	0.43	0	0	0	0	0	0	0	0	0	0	0	0	0	0	0	0	0	0	0	0	0	0	0	0	0	0	0	0	0	0	0	0	0	0	0	0	0	0	0	0	0	0	0	0	0	0
promyelocytes	0	0	0	0	0	0	0	0	0	0	0	0	0	0	0	0	0	0	0	0	0	0	0	0	0	0	0	0	0	0	0	0	0	0	0	0	0	0	0	0	0	0	0.24	0	0	0	0	0	0
prostate epithelial cells	0	0	0	0	0	0	0	0	0.09	0	0	0	0	0	0	0	0	0	0	0	0	0	0	0	0	0	0	0	0	0	0.66	0	0	0	0	0	0	0	0	0	0	0	0.27	0	0	0	0	0	0
prostate stem cell	0.01	0	0.04	0	0	0	0	0	0	0	0	0	0	0	0	0	0	0	0	0	0	0	0	0	0	0	0	0	0	0	0	0	0	0	0	0	0	0	0	0	0.01	0	0.45	0	0	0	0	0	0
prostate stromal cells	0	0	0	0	0	0	0	0	0	0	0	0	0	0	0	0	0	0	0	0	0	0	0	0	0	0	0	0	0	0	0	0	0	0	0	0	0	0	0	0	0	0	0.01	0	0	0	0	0	0
proximal tubule cells	0	0	0.98	0	0	0.29	0	0.06	0	0	0	0	0	0	0	0	0	0	0	0	0	0	0	0	0	0	0	0.69	0	0	0.45	0	0	0	0	0.1	0	0	0	0.27	0.03	0	2.75	0	0.13	0	0	0	0
pulmonary artery endothelial cells	0	0	0	0	0	0	0	0	0	0	0	0	0	0	0	0	0	0	0	0	0	0	0	0	0	0	0	0	0	0	0.26	0	0	0	0	0	0	0	0	0	0	0	0	0	0	0	0	0	0
pulmonary neuroendocrine cells	0	0	0	0	0	0	0	0	0	0	0	0	0	0	0	0	0	0	0	0	0	0	0	0	0	0	0	0	0	0	0	0	0	0	0	0	0	0	0	0	0	0	0.26	0	0	0	0	0	0
purkinje cells	0	0	0.04	0	0	0	0	0.05	0	0.04	0	0	0	0	0	0	0	0	0.21	0	0	0	0	0	0	0	0	0.04	0	0.23	0.04	0	0	0	0	0.04	0.01	0	0	0	0	0	0.31	0	0	0	0.95	0	0
pyramidal cells	0	0	2.23	0	0	0	0	0	2.29	0	0	0	0	0	0	0	0	0	0	0	0	0	0	0	0	0	0.16	0	0	0.49	0.02	0	0	0	0.16	0	0.07	0	0	0	0	0	0.16	0	0	0	0	0	0
radial glia	0	0	0	0	0	0	0	0	0	0	0	0	0	0	0	0	0	0	0	0	0	0	0	0	0	0	0	0	0	0	0	0	0	0	0	0	0	0	0	0	0	0	0.41	0	0	0	0	0	0
regulatory b cells	0	0	0	0	0	0	0	0	0	0	0	0	0	0	0	0	0	0	0	0	0	0	0	0	0	0	0	0	0	0	0	0	0	0	0	0	0	0	0	0	0	0	0	0	0	0	0	0	0
regulatory t cells	0	0	0.59	0	0.03	0	0	0.49	0	0	0	0	0	0	0	0	0	0.04	0.03	0	0	0	0	0	0	0	0	0.04	0	0	0.73	0	0	0	0	0	0	0	0	0.05	0	0	0.55	0	0.03	0.01	0.46	0	0
renal epithelial cells	0	0	0.06	0	0	0.11	0	0	0	0	0	0	0	0	0	0	0	0	0	0	0	0	0	0	0	0	0	0	0	0	0.13	0	0.01	0	0	0	0	0	0	0	0	0	1.78	0	0	0	0.13	0	0
resident memory cd8 t cells	0	0	0	0	0	0	0	0	0	0	0	0	0	0	0	0	0	0	0	0	0	0	0	0	0	0	0	0	0	0	0	0	0	0	0	0	0	0	0	0	0	0	0	0	0	0	0	0	0
resident memory t cells	0	0	0	0	0	0	0	0	0	0	0	0	0	0	0	0	0	0	0	0	0	0	0	0	0	0	0	0	0	0	0	0	0	0	0	0	0	0	0	0	0	0	0	0	0	0	0	0	0
resting microglia	0	0	0.36	0	0	0	0	0	0	0	0	0	0	0	0	0	0	0	0	0	0	0	0	0	0	0	0	0	0	0	0	0	0	0	0	0	0	0	0	0	0	0	0.02	0	0	0	0	0	0
reticulocyte	0	0	0.97	0	0	0	0	0	0	0	0	0	0	0	0	0	0	0	0	0	0	0	0	0	0	0	0	0.05	0	0.42	0	0	0	0	0	0	0	0	0	0	0	0	0.06	0.3	0.02	0	0	1.71	0.66
reticulum cell	0	0	0	0	0	0	0	0	0	0	0	0	0	0	0	0	0	0	0	0	0	0	0	0	0	0	0	0	0	0	0	0	0	0	0.08	0	0	0	0	0	0	0	0	0	0	0	0	0	0
retinal ganglion cells	0	0	0.24	0	0	0	0	0	0	0.16	0	0	0	0	0	0	0	0	0.68	0	0	0	0	0	0	0	0	0.01	0	0.18	1.51	0	0	0	0	0	0.1	0	0	0	0	0	0.11	0	0	0	0	0	0
retinal neurons	0	0	0	0	0	0	0	0	0	0	0	0	0	0	0	0.3	0	0	0.24	0	0	0	0	0	0	0	0	0	0	0	0	0	0	0	0	0	0.12	0	0	0	0	0	0	0	0	0	0	0	0
retinal pigment epithelial cells	0	0	0.76	0	0	0	0	0	0	0.05	0	0	0	0.23	0	0	0	0	0.38	0	0	0	0	0	0	0	0	0	0	0.01	3.77	0	0	0	0	0.17	5.85	0	0.02	0	0	0	1.01	0	0.07	0	0.93	1.5	0.18
retinal progenitor cells	0	0	0	0	0	0	0	0	0	0	0	0	0	0	0	0	0	0	0	0	0	0	0	0	0	0	0	0	0	0	0	0	0	0	0	0	0.14	0	0	0	0	0	0	0	0	0	0	0	0
rod bipolar cells	0	0	0	0	0	0	0	0	0	0	0	0	0	0	0	0	0	0	0	0	0	0	0	0	0	0	0	0	0	0	0	0	0	0	0	0	0	0	0	0	0	0	0	0	0	0	0	0	0
rod photoreceptors	0	0	0.02	0	0	0	0	0.01	0	0	0	0	0	0	0	0	0	0	0.12	0	0	0	0	0	0	0	0	0	0	0.03	1.49	0	0.01	0	0	0	3.23	0.38	0	0.02	0	0.01	0.06	0.14	0	0	0	0	0.04
round spermatids	0	0	0	0	0	0	0	0	0	0	0	0	0	0	0	0	0	0	0	0	0.07	0	0	0	0	0	0	0	0	0	0.08	0	0	0	0	0	0	0	0	0.1	0	0	0	0	0	0	0	0	0
salivary gland epithelial cells	0	0	0.28	0	0	0	0	0	0	0	0	0	0	0	0	0	0	0	0	0	0	0	0	0	0	0	0	0	0	0	0	0	0	0	0	0	0	0	0	0	0	0	0	0	0	0	0	0	0
satellite cells	0	0	0	0	0.34	0	0	0.03	0	0	0	0	0	0	0	0	0	0	0	0	0	0	0	0	0	0	0.16	0	0	0.12	0.27	0	0	0	0	0	0	0	0	0	0	0	0	0	0	0	0	0	0
satellite stem cells	0	0	0	0	0	0	0	0	0	0	0	0	0	0	0	0	0	0	0	0	0	0	0	0	0	0	0	0	0	0	0	0	0	0	0	0	0	0	0	0	0	0	0	0	0	0	0	0	0
schwann cells	0	0	0.35	0	0	0	0	0	0	0	0	0	0	0	0	0	0	0	0	0	0	0	0	0	0	0	0	0	0.01	0	1.52	0	0	0	1.26	0	0	0	0	0	0.01	0	0.02	0	0	0	0	0	0
sebocytes	0	0	0	0	0	0	0	0	0	0	0	0	0	0	0	0	0	0	0	0	0	0	0	0	0	0	0.04	0	0	0	0.82	0	0	0	0	0	0	0	0	0	0	0	0.02	0	0	0	0	0	0
secretin producing cells	0	0	0	0	0	0	0	0	0	0	0	0	0	0	0	0	0	0	0	0	0	0	0	0	0	0	0	0	0	0	0.02	0	0	0	0.05	0	0	0	0	0	0	0	0.74	0	0	0	0	0	0
secretory cells	0	0	0	0	0	0	0	0	0	0	0	0	0	0	0	0	0	0	0	0	0	0	0	0	0	0	0	0	0	0	0	0	0	0	0	0.01	0	0	0	0	0	0	0.18	0	0	0	0	0	0
sensory neuron	0	0	0	0	0	0	0	0	0	0	0	0	0	0	0	0	0	0	0	0	0	0	0	0	0	0	0	1.38	0	0	0.02	0	0	0	0	0	0	0	0	0	0	0	0	0	0	0	0	0	0
serotonergic neurons	0	0	0	0	0	0	0	0.13	0	0	0	0	0	0	0	0	0	0	0	0	0	0	0	0	0	0	0	0	0	0	0	0	0	0	0	0	0	0	0	0	0	0	0	0	0	0	0	0	0
serous cells	0	0	0	0	0	0	0	0	0	0	0	0	0	0	0	0	0	0	0	0	0	0	0	0	0	0	0	0	0	0	0	0	0	0	0	0	0	0	0	0	0	0	0.32	0	0	0	0	0	0
sertoli cells	0	0	1.55	0	0	0	0	0	0	0	0	0	0	0	0	0	0	0	0	0	1.12	0	0	0	0	0	0.09	0	0	0	2.55	0	0	0	0	0	0	0.01	0	0.11	0	0	2.18	0	0	0	0	0.01	0
short term hematopoietic stem cells	0	0	0	0	0	0	0	0	0	0	0	0	0	0	0	0	0	0	0	0	0	0	0	0	0	0	0	0	0	0	0	0	0	0	0	0	0	0	0	0	0	0	0	0	0	0	0	0	0
single positive cd4 thymocytes	0	0	0	0	0	0	0	0	0	0	0	0	0	0	0	0	0	0	0	0	0	0	0	0	0	0	0	0	0	0	0	0	0	0	0	0	0	0	0	0	0	0	0	0	0	0	0	0	0
sinoatrial node cells	0	0	0	0	0	0	0	0	0	0	0	0	0	0	0	0	0	0	0	0	0	0	0	0	0	0	0	0	0	0	0	0	0	0	0	0	0	0	0	0	0	0	0	0	0	0	0	0	0
sinusoidal endothelial cells	0	0	0.09	0	0	0	0	0	0	0	0	0	0	0	0	0	0	0	0	0	0	0	0	0	0	0	0	0	0	0	0	0	0	0	0	0	0	0	0	0	0	0	0	0	0	0	0	0	0
skeletal muscle satellite cells	0	0	0	0	0	0	0	0	0	0	0	0	0	0	0	0	0	0	0	0	0	0	0	0	0	0	0	0	0	0	0	0	0	0	0	0	0	0	0	0	0	0	0	0	0	0	0	0	0
skeletal myoblasts	0	0	0	0	0	0	0	0	0	0	0	0	0	0	0	0	0	0	0	0	0	0	0	0	0	0	0	0	0	0	0	0	0	0	0	0	0	0	0	0	0	0	0	0	0	0	0	0	0
skin fibroblasts	0	0	0.6	0	0	0	0	1.27	0	0	0	0	0	0	0	0	0	0	0	0	0	0	0.49	0	0	0	0.01	0	0	0.21	2.02	0	0.34	0	0	0	0.02	0	0	0.11	0	0	0.16	0	0	0.01	0	0	0
skin keratinocytes	0	0	0	0	0	0	0	0	0	0	0	0	0	0	0	0	0	0	0	0	0	0	0	0	0	0	0	0	0	0	0.05	0	0.52	0	0	0	0	0.01	0	0	0	0	0	0	0	0	0	0	0
small pre b cells	0	0	0	0	0	0	0	0	0	0	0	0	0	0	0	0	0	0	0	0	0	0	0	0	0	0	0	0	0	0	0	0	0	0	0	0	0	0	0	0	0	0	0	0	0	0	0	0	0
smooth muscle cells	0	0	1.15	0	0	0	0	3.23	0	0.39	0	0	0	0	0	0	0	1.64	0.01	0	0	0	0	0	0	0	0.01	0	0	0	2.99	0	0	0	0	0	0	0.03	0	0	0	0	0.43	0	0	0	0	0.04	0
somatotroph	0	0	0	0	0	0	0	0	0	0	0	0	0	0	0	0	0	0	0	0	0	0	0	0	0	0	0	0	0	0	0	0	0	0	0	0	0	0	0	0	0	0	0	0	0	0	0	0	0
spermatids	0	0	0.34	0	0	0	0	0	0	0	0	0	0	0	0	0	0	0	0.04	0	0.25	0	0	0	0	0	0	0	0	0	0.25	0	0	0	0	0.03	0	0	0	0.31	0	0	0.3	0	0	0	0	0.03	0
spermatocytes	0	0	0.04	0	0	0	0	0	0	0	0	0	0	0	0	0	0	0	0.06	0	0.04	0	0	0	0	0	0	0	0	0	0.03	0	0	0	0	0	0	0	0	0.14	0	0	0.09	0	0	0	0	0.36	0
spermatogonia	0	0	0.24	0	0	0	0	0	0	0	0	0	0	0	0	0	0	0	0	0	0	0	0	0	0	0	0	0	0	0	0.05	0	0	0	0	0	0	0	0	0.17	0	0	0.17	0	0	0	0	0.11	0
spermatogonial stem cells	0	0	0	0	0	0	0	0	0	0	0	0	0	0	0	0	0	0	0	0	0	0	0	0	0	0	0	0	0	0	0	0	0	0	0	0	0	0	0	0	0	0	0.02	0	0	0	0	0	0
spermatozoa	0	0.07	0.89	0	0	0	0	0	0	0	0	0	0	0	0	0	0	0	0	0	0	0	0	0	0	0	0.06	0	0	0	2.05	0	0	0	0	0	0	0	0	1.76	0	0	0.86	0	0	0	0	0	0
splenocytes	0	0	0.33	0	0.34	0.35	0	0.01	0.42	0	0	0	0	0	0	0.06	0	0	0.02	0	0	0	0	0	0	0	0	0	0	0	0.15	0	0	0	0.07	0	0	0	0	0.02	0	0	0	0	0	0	0	0.21	0
spongiotrophoblast	0	0	0	0	0	0	0	0	0	0	0	0	0	0	0	0	0	0	0	0	0	0	0	0	0	0	0	0	0	0	0.36	0	0	0	0	0	0	0	0	0	0	0	0	0	0	0	0	0	0
stellate cells	0	0.08	1.39	0	0	0	0	0	0	0	0	0	0	0	0	0	0	0	0.12	0	0	0	0	0	0	0	0	0	0	0.01	0.19	0	0	0	0	0	0	0	0	0	0	0	0.1	0	0.16	0.22	0.06	0	0
stem cells	0.01	0	1.05	0	0.12	0.1	0.03	0.83	0.24	0.07	0	0	0	0	0	0.22	0	0.02	0.24	0	0	0	0.01	0	0.03	0	0.03	0.24	0.38	0.13	1.49	0.05	0.24	0.2	0.64	1.18	0.96	0.31	0.01	0.12	0.6	0	2.52	0.41	0.16	0.28	3.78	0.93	0.28
stromal cells	0	0	0.52	0	0	0	0	0.03	0	0	0	0	0	0	0	0.02	0	0	0.06	0	0	0	0	0	0	0	0.08	0	0	0	0.35	0	0	0.1	0	0	0	0	0.25	0	0.2	0.25	0.83	0	0.02	0.23	1.09	0	0
stromal progenitor	0	0	0	0	0	0	0	0	0	0	0	0	0	0	0	0	0	0	0	0	0	0	0	0	0	0	0	0	0	0	0	0	0	0	0	0	0	0	0	0	0	0	0.01	0	0	0	0	0	0
subcutaneous adipocytes	0	0	0	0	0	0	0	0	0.36	0	0	0	0	0	0	0	0	0	0	0	0	0	0	0	0	0	0	0	0	0	0.32	0	0	0	0	0	0	0	0	0	0	0	0	0	0	0	0	0	0
supporting cells	0	0	0	0	0	0	0	0	0	0	0	0	0	0	0	0	0	0	0	0	0	0	0	0	0	0	0	0	0	0	0.02	0	0	0	0	0	0	0	0	0	0	0	0	0	0	0	0	0	0
sustentacular cells	0	0	0	0	0	0	0	0	0	0	0	0	0	0	0	0	0	0	0	0	0	0	0	0	0	0	0	0	0	0	0.18	0	0	0	0	0	0	0	0	0	0	0	0	0	0	0	0	0	0
sympathetic neuron	0	0	0	0	0	0	0	0	0	0	0	0	0	0	0	0	0	0	0	0	0	0	0	0	0	0	0	0	0	0	0	0	0	0	0	0	0	0	0	0	0	0	0	0	0	0	0	0	0
syncytial cells	0	0	0	0	0	0	0	0	0.05	0	0	0	0	0	0	0	0	0	0	0	0	0	0	0	0	0	0	0	0	0	0.56	0	0	0	0	0	0.01	0	0	0	0	0	0.17	0	0.14	0.11	0	0	0
syncytiotrophoblast	0	0	1.28	0	0	0	0	0	0	0	0	0	0	0	0	0	0	0	1.19	0	0	0	0	0	0	0	0	0	0	0	1.73	0	0	0	0	0	0	0	0.95	0.1	0	0	2.18	0	0.07	0.03	1.03	0	0
synoviocytes	0	0	0.31	0	0	0	0	0	0	0	0	0	0	0	0	0	0	0	0	0	0	0	0	0	0	0	0	0	0	0	0	0	0	0	0	0	0	0	0	0	0	0	0.59	0	0	0	0	0	0
t cell	0.15	0.01	2.59	0.01	0.21	0.04	0	1.16	0.04	0.09	0	0	0	0.2	0	0.97	0.06	0.11	0.52	0	0	0	0.01	0	0	0.19	0.01	0.14	0	0.41	1.3	0	0.28	0.06	0.36	0.29	0.02	0.11	0	0.59	0.17	0.12	1.74	0.01	0.17	0.11	1.13	0.05	0.02
t helper 0 cells	0	0	0	0	0	0	0	0	0	0	0	0	0	0	0	0	0	0	0	0	0	0	0	0	0	0	0	0	0	0	0.03	0	0	0	0	0	0	0	0	0	0	0	0	0	0	0	0	0	0
t helper 1 cells	0	0	0.29	0	0	0	0	0	0	0	0	0	0	0	0	0	0	0	0	0	0	0	0	0	0	0	0	0	0	0	0.07	0	0	0	0	0	0	0	0	0	0	0	0.38	0	0	0	0	0	0
t helper 17 cells	0	0	0.25	0	0	0	0	0.12	0	0	0	0	0	0	0	0.32	0	0	0	0	0	0	0	0	0	0	0	0	0	0	0.31	0	0	0	0	0	0	0	0	0	0	0	1.28	0	0	0	0	0	0
t helper 2 cells	0	0	0.27	0	0	0	0	0.41	0	0	0	0	0	0	0	0	0	0	0	0	0	0	0	0	0	0	0	0	0	0	0.01	0	0	0	0	0	0	0	0	0	0	0	0.17	0	0	0	0	0	0
t helper 22 cells	0	0	0	0	0	0	0	0	0	0	0	0	0	0	0	0	0	0	0	0	0	0	0	0	0	0	0	0	0	0	0	0	0	0	0	0	0	0	0	0	0	0	0	0	0	0	0	0	0
t helper 9 cells	0	0	0	0	0	0	0	0	0	0	0	0	0	0	0	0	0	0	0	0	0	0	0	0	0	0	0	0	0	0	0	0	0	0	0	0	0	0	0	0	0	0	0	0	0	0	0	0	0
tanycytes	0	0	0	0	0	0	0	0	0	0	0	0	0	0	0	0	0	0	0	0	0	0	0	0	0	0	0	0	0	0	0	0	0	0	0	0	0	0	0	0	0	0	0.11	0	0	0	0	0	0
taste cells	0	0	0	0	0	0	0	0	0	0	0	0	0	0	0	0	0	0	0	0	0	0	0	0	0	0	0	0	0	0	0	0	0	0	0	0	0	0	0	0	0	0	0.14	0	0	0	0	0	0
tendon cells	0	0	0	0	0	0	0	0	0	0	0	0	0	0	0	0	0	0	0	0	0	0	0	0	0	0	0	0	0	0	0	0	0	0	0	0	0	0	0	0	0	0	0	0	0	0	0	0	0
tendon progenitors	0	0	0	0	0	0	0	0	0	0	0	0	0	0	0	0	0	0	0	0	0	0	0	0	0	0	0	0	0	0	0	0	0	0	0	0	0	0	0	0	0	0	0	0	0	0	0	0	0
theca cells	0	0	0.25	0	0	0	0	0	0	0	0	0	0	0	0	0	0	0	0	0	0	0	0	0	0	0	0	0	0	0	1.11	0	0	0	0	0	0	0	0	0	0	0	0	0	0	0	0	0	0
thymic epithelial cells	0	0	0	0	0	0	0	0	0	0	0	0	0	0	0	0	0	0	0	0	0	0	0	0	0	0	0	0	0	0	0	0	0	0	0	0	0	0	0	0	0	0	0	0	0.05	0.02	0	0	0
thymocytes	0	0	0.47	0	0.94	0.49	0	0	0	0	0	0	0	0	0	0	0	0.03	0.19	0	0	0	0	0	0	0	0	1.34	0	0.14	0.78	0	0	0	0	0	0	0	0	1.62	0	0	1.08	0	0	0	0	0	0
thyrocytes	0	0	0	0	0	0	0	0	0	0	0	0	0	0	0	0	0	0	0.03	0	0	0	0	0	0	0	0	0	0	0	0	0	0	0	0	0	0	0	0	0	0	0	0	0	0	0	0	0.01	0
thyrotroph	0	0	0	0	0	0	0	0	0	0	0	0	0	0	0	0	0	0	0	0	0	0	0	0	0	0	0	0	0	0	0	0	0	0	0	0	0	0	0	0	0	0	0	0	0	0	0	0	0
tissue eosinophils	0	0	0.2	0	0	0	0	0	0	0	0	0	0	0	0	0	0	0	0	0	0	0	0	0	0	0	0	0	0	0	0	0	0	0	0	0	0	0	0	0	0	0	0	0	0	0	0	0	0
tissue macrophages	0	0	0.19	0	0	0	0	0.11	0	0	0	0	0	0	0	0	0	0	0	0	0	0	0	0	0	0	0	0	0	0	1.68	0	0	0	0	0	0	0	0	0.09	0	0	0.06	0	0	0.13	0	0	0
trabecular meshwork cells	0	0	0.62	0	0	0	0	0	0	0	0	0	0	0	0	0	0	0	0	0	0	0	0	0	0	0	0	0	0	0	0	0	0	0	0	0	0	0	0	0	0	0	0.09	0	0	0	0	0	0
tracheal epithelial cells	0	0	0	0	0	0	0	0	0	0	0	0	0	0	0	0	0	0	0	0	0	0	0	0	0	0	0	0	0	0	0	0	0	0	0	0	0	0	0	0	0	0	0	0	0	0	0	0	0
transit amplifying cells	0	0	0	0	0	0	0	0	0	0	0	0	0	0	0	0	0	0	0	0	0	0	0	0	0	0	0	0	0	0	0	0	0	0	0	0	0	0	0	0	0	0	0	0	0	0	0	0	0
transitional stage 1 b cells	0	0	0	0	0	0	0	0	0	0	0	0	0	0	0	0	0	0	0	0	0	0	0	0	0	0	0	0	0	0	0	0	0	0	0	0	0	0	0	0	0	0	0	0	0	0	0	0	0
transitional stage b cells	0	0	0	0	0	0	0	0	0	0	0	0	0	0	0	0	0	0	0	0	0	0	0	0	0	0	0	0	0	0	0	0	0	0	0	0	0	0	0	0	0	0	0.61	0	0	0	0	0	0
trophoblast	0.19	0	1.13	0.03	0	0	0	0.19	0	0	0	0	0	0	0	0	0	0.28	0.8	0	0	0	0	0	0	0	0	0	0.02	0	1.99	0	0.01	0	0.09	0.11	0	0	0	0	0	0.01	1.82	0.54	0.18	0	1.31	0	0
trophoblast giant cells	0	0	0	0	0	0	0	0	0	0	0	0	0	0	0	0	0	0	0	0	0	0	0	0	0	0	0	0	0	0	0	0	0	0	0	0	0	0	0	0	0	0	0	0	0	0	0	0	0
trophoblast stem cells	0	0	0	0	0	0	0	0	0	0	0	0	0	0	0	0	0	0	0	0	0	0	0	0	0	0	0	0	0	0	0	0	0	0	0	0	0	0	0	0	0	0	0.01	0	0	0	0	0	0
type 1 conventional dendritic cells	0	0	0	0	0	0	0	0	0	0	0	0	0	0	0	0	0	0	0	0	0	0	0	0	0	0	0	0	0	0	0	0	0	0	0	0	0	0	0	0	0	0	0	0	0	0	0	0	0
type 1 cytotoxic t cells	0	0	0.01	0	0	0	0	0	0	0	0	0	0	0	0	0	0	0	0	0	0	0	0	0	0	0	0	0	0	0	0.18	0	0	0	0	0	0	0	0	0	0	0	0	0	0	0	0	0	0
type 1 innate lymphoid cells	0	0	0	0	0	0	0	0	0	0	0	0	0	0	0	0	0	0	0	0	0	0	0	0	0	0	0	0	0	0	0	0	0	0	0	0	0	0	0	0	0	0	0	0	0	0	0	0	0
type 1 natural killer t cells	0	0	0	0	0.17	0	0	0	0	0	0	0	0	0	0	0	0	0	0	0	0	0	0	0	0	0	0	0	0	0	0	0	0	0	0	0	0	0	0	0	0	0	0	0	0	0	0	0	0
type 1 pneumocytes	0.16	0	1.31	0	0.02	0	0	1.13	0.25	0	0	0	0	0	0	0.46	0	0	0.41	0	0	0	0	0	0	0	0.02	0.06	0	0.4	1.16	0	0.06	0	0.2	1.18	0.83	0	0	0.23	0	0	1.24	0	0.75	0.52	0.1	0	0.02
type 1 regulatory t cells	0	0	0	0	0	0	0	0	0	0	0	0	0	0	0	0	0	0	0	0	0	0	0	0	0	0	0	0	0	0	0	0	0	0	0	0	0	0	0	0	0	0	0	0	0	0.04	0	0	0
type 17 cytotoxic t cells	0	0	0	0	0	0	0	0	0	0	0	0	0	0	0	0	0	0	0	0	0	0	0	0	0	0	0	0	0	0	0	0	0	0	0	0	0	0	0	0	0	0	0	0	0	0	0	0	0
type 2 conventional dendritic cells	0	0	0.72	0	0	0	0	0	0	0.08	0	0	0	0	0	0.11	0	0	0	0	0	0	0	0	0	0	0	0.03	0	0	0.77	0	0	0	0	0.16	0.2	0	0	0	0.33	0	0.52	0	0	0.32	0.61	0	0
type 2 cytotoxic t cells	0	0	0.22	0	0	0	0	0	0	0	0	0	0	0	0	0	0	0	0	0	0	0	0	0	0	0	0	0	0	0	0	0	0	0	0	0	0	0	0	0	0	0	0	0	0	0	0	0	0
type 2 innate lymphoid cells	0	0	0	0	0	0	0	0	0	0	0	0	0	0	0	0	0	0	0	0	0	0	0	0	0	0	0	0	0	0	0	0	0	0	0	0	0	0	0	0	0	0	0.04	0	0	0	0	0	0
type 2 natural killer t cells	0	0	0	0	0.03	0	0	0	0	0	0	0	0	0	0	0	0	0	0	0	0	0	0	0	0	0	0	0	0	0	0	0	0	0	0	0	0	0	0	0	0	0	0	0	0	0	0	0	0
type 2 pneumocytes	0	0	0.96	0	0	0.03	0	2.12	0	0	0	0	0	0	0.06	0.84	0	0	0.11	0	0	0	0.26	0	0	0	0	0	0	0.32	1.13	0	1.18	0	0.09	3.75	0.99	0.45	0	0	0	0	0.69	0.89	0.26	0.42	0.05	0.38	0
type 3 innate lymphoid cells	0	0	0	0	0	0	0	0	0	0	0	0	0	0	0	0	0	0	0	0	0	0	0	0	0	0	0	0	0	0	0	0	0	0	0	0	0	0	0	0	0	0	0	0	0	0	0	0	0
type d enteroendocrine cells	0	0	0.21	0	0	0	0	0	0	0	0	0	0	0.01	0	0	0	0	0	0	0	0	0	0	0	0	0	0	0	0.16	0.15	0	0	0	0.17	0	0	0	0	0	0	0	0.48	0	0	0	0.01	0	0
type n enteroendocrine cell	0	0	0	0	0	0	0	0	0	0	0	0	0	0	0	0	0	0	0	0	0	0	0	0	0	0	0	0	0	0	0.01	0	0.05	0	0.02	0	0	0	0	0	0	0.01	0.05	0	0	0	0	0	0
type x enteroendocrine cell	0	0	0	0	0	0	0	0.32	0	0	0	0	0	0	0	0	0	0	0	0	0	0	0	0	0	0	0	0	0	0	0	0	0	0	0	0.01	0	0	0	0	0	0	0.27	0	0	0	0	0	0.21
umbrella cells	0	0	0	0	0	0	0	0	0	0	0	0	0	0	0	0	0	0	0	0	0	0	0	0	0	0	0	0	0	0	0	0	0	0	0	0	0	0	0	0	0	0	0	0	0	0	0	0	0
unswitched memory b cells	0	0	0	0	0	0	0	0	0	0	0	0	0	0	0	0	0	0	0	0	0	0	0	0	0	0	0	0	0	0	0	0	0	0	0	0	0	0	0	0	0	0	0	0	0	0	0	0	0
urothelial cells	0	0	0.34	0	0	0	0	0	0	0	0	0	0	0	0	0	0	0	0	0	0	0	0	0	0	0	0	0	0	0	0	0	0	0	0	0	0	0	0	0	0	0	0.38	0	0	0	0	0	0
uterine epithelial cells	0	0	0	0	0	0	0	0	0	0	0	0	0	0	0	0	0	0	0	0	0	0	0	0	0	0	0	0	0	0	0	0	0	0	0	0	0	0	0	0	0	0	0	0	0	0	0	0	0
uterine smooth muscle cells	0	0	0.01	0	0	0	0	0	0	0	0	0	0	0	0	0	0	0	0	0	0	0	0	0	0	0	0	0	0	0	0	0	0	0	0	0	0	0	0	0	0	0	0	0	0	0	0	0	0
vascular endothelial cells	0	0	0.02	0	0	0.04	0	0.04	0	0	0	0	0	0	0	0	0	0.31	0.18	0	0	0	0	0	0	0	0.21	0	0	0	1.84	0	0	0	0	0	0	0.06	0.45	0	0	0.27	0.57	0.04	0	0.03	0.07	0	0
vascular smooth muscle cells	0	0	1.11	0	0	0	0	2.5	0	0.86	0	0	0	0	0	0	0	0.17	0	0	0	0	0	0	0	0	0.01	0	0	0	2.89	0	0	0	0	0	0	0	0	0	0	0	0.2	0	0	0	0	0	0
vein endothelial cells	0	0	0.22	0	0	0	0	0.05	0	0	0	0	0	0	0	0	0	0.01	0	0	0	0	0	0	0	0	0	0	0	0	0.59	0	0	0	0	0	0	0	0.06	0	0	0	0.67	0	0	0	0	0	0
ventricular myocytes	0	0	0	0	0	0	0	0	0	0	0	0	0	0	0	0.09	0	0	0	0	0	0	0	0	0	0	0.14	0	0	0	0	0	0	0	0	0	0	0	0	0	0	0	0	0	0	0	0	0	0
vestibular hair cells	0	0	0	0	0	0	0	0	0	0	0	0	0	0	0	0	0	0	0	0	0	0	0	0	0	0	0	0	0	0	0	0	0	0	0	0	0	0	0	0	0	0	0	0	0	0	0	0	0
villous cytotrophoblast	0	0	0	0	0	0	0	0	0	0	0	0	0	0	0	0	0	0	0.03	0	0	0	0	0	0	0	0	0	0	0	0.8	0	0	0	0	0	0	0	0	0	0	0	0	0	0	0	0	0	0
white adipocytes	0	0	0	0	0	0	0	0.25	0	0	0	0	0	0	0	0	0	0	0	0	0	0	0	0	0	0	0	0	0	0.48	0	0	0	0	0	0	0	0	0	0.03	0	0	0	0	0.27	0	0	0	0
[truncated: 5,000 more columns]
