# Supplementary material for: A Literature-Derived Knowledge Graph Augments the Interpretation of Single Cell RNA-seq Datasets
Source: Genes (Basel). 2021 Jun 10;12(6):898. doi: 10.3390/genes12060898 (PMC8229796; doi:10.3390/genes12060898)
Supplement: Supplementary file 1 [file genes-12-00898-s001.zip › Supplemental_File_7_panglao_filtered_data_for_matched_gene_cell_type_pairs.csv]

cell.type	gene	direct_map	map_to	cdg_pair
Acinar cells	CTRB1	acinar.cells	acinar.cells	acinar.cells_ctrb1
Acinar cells	KLK1	acinar.cells	acinar.cells	acinar.cells_klk1
Acinar cells	PTF1A	acinar.cells	acinar.cells	acinar.cells_ptf1a
Acinar cells	CELA3A	acinar.cells	acinar.cells	acinar.cells_cela3a
Acinar cells	PRSS1	acinar.cells	acinar.cells	acinar.cells_prss1
Acinar cells	SPINK1	acinar.cells	acinar.cells	acinar.cells_spink1
Acinar cells	CEL	acinar.cells	acinar.cells	acinar.cells_cel
Acinar cells	CELA2A	acinar.cells	acinar.cells	acinar.cells_cela2a
Acinar cells	CPB1	acinar.cells	acinar.cells	acinar.cells_cpb1
Acinar cells	CELA1	acinar.cells	acinar.cells	acinar.cells_cela1
Acinar cells	RNASE1	acinar.cells	acinar.cells	acinar.cells_rnase1
Acinar cells	AMY2B	acinar.cells	acinar.cells	acinar.cells_amy2b
Acinar cells	CPA2	acinar.cells	acinar.cells	acinar.cells_cpa2
Acinar cells	CPA1	acinar.cells	acinar.cells	acinar.cells_cpa1
Acinar cells	CELA3B	acinar.cells	acinar.cells	acinar.cells_cela3b
Acinar cells	PNLIP	acinar.cells	acinar.cells	acinar.cells_pnlip
Acinar cells	CTRB2	acinar.cells	acinar.cells	acinar.cells_ctrb2
Acinar cells	PLA2G1B	acinar.cells	acinar.cells	acinar.cells_pla2g1b
Acinar cells	PRSS2	acinar.cells	acinar.cells	acinar.cells_prss2
Acinar cells	CLPS	acinar.cells	acinar.cells	acinar.cells_clps
Acinar cells	REG1A	acinar.cells	acinar.cells	acinar.cells_reg1a
Acinar cells	SYCN	acinar.cells	acinar.cells	acinar.cells_sycn
Acinar cells	PNLIPRP1	acinar.cells	acinar.cells	acinar.cells_pnliprp1
Acinar cells	CTRC	acinar.cells	acinar.cells	acinar.cells_ctrc
Acinar cells	REG3A	acinar.cells	acinar.cells	acinar.cells_reg3a
Acinar cells	PRSS3	acinar.cells	acinar.cells	acinar.cells_prss3
Acinar cells	REG1B	acinar.cells	acinar.cells	acinar.cells_reg1b
Acinar cells	GDF15	acinar.cells	acinar.cells	acinar.cells_gdf15
Acinar cells	MUC1	acinar.cells	acinar.cells	acinar.cells_muc1
Acinar cells	C15ORF48	acinar.cells	acinar.cells	acinar.cells_c15orf48
Acinar cells	AKR1C3	acinar.cells	acinar.cells	acinar.cells_akr1c3
Acinar cells	OLFM4	acinar.cells	acinar.cells	acinar.cells_olfm4
Acinar cells	GSTA1	acinar.cells	acinar.cells	acinar.cells_gsta1
Acinar cells	LGALS2	acinar.cells	acinar.cells	acinar.cells_lgals2
Acinar cells	PDZK1IP1	acinar.cells	acinar.cells	acinar.cells_pdzk1ip1
Acinar cells	RARRES2	acinar.cells	acinar.cells	acinar.cells_rarres2
Acinar cells	CXCL17	acinar.cells	acinar.cells	acinar.cells_cxcl17
Acinar cells	GSTA2	acinar.cells	acinar.cells	acinar.cells_gsta2
Acinar cells	ANPEP	acinar.cells	acinar.cells	acinar.cells_anpep
Acinar cells	ANGPTL4	acinar.cells	acinar.cells	acinar.cells_angptl4
Acinar cells	ALDOB	acinar.cells	acinar.cells	acinar.cells_aldob
Adipocytes	CIDEA	adipocytes	adipocytes	adipocytes_cidea
Adipocytes	FFAR2	adipocytes	adipocytes	adipocytes_ffar2
Adipocytes	ADRB3	adipocytes	adipocytes	adipocytes_adrb3
Adipocytes	FABP4	adipocytes	adipocytes	adipocytes_fabp4
Adipocytes	ADIPOQ	adipocytes	adipocytes	adipocytes_adipoq
Adipocytes	CFD	adipocytes	adipocytes	adipocytes_cfd
Adipocytes	ACVR1C	adipocytes	adipocytes	adipocytes_acvr1c
Adipocytes	LPIN1	adipocytes	adipocytes	adipocytes_lpin1
Adipocytes	PLIN1	adipocytes	adipocytes	adipocytes_plin1
Adipocytes	PCK1	adipocytes	adipocytes	adipocytes_pck1
Adipocytes	PPARG	adipocytes	adipocytes	adipocytes_pparg
Adipocytes	ADM2	adipocytes	adipocytes	adipocytes_adm2
Adipocytes	STAT6	adipocytes	adipocytes	adipocytes_stat6
Adipocytes	TFE3	adipocytes	adipocytes	adipocytes_tfe3
Adipocytes	CPPED1	adipocytes	adipocytes	adipocytes_cpped1
Adipocytes	CAVIN1	adipocytes	adipocytes	adipocytes_cavin1
Adipocytes	AGT	adipocytes	adipocytes	adipocytes_agt
Adipocytes	ACSL1	adipocytes	adipocytes	adipocytes_acsl1
Adipocytes	BCAT2	adipocytes	adipocytes	adipocytes_bcat2
Adipocytes	PNPLA2	adipocytes	adipocytes	adipocytes_pnpla2
Adipocytes	CIDEC	adipocytes	adipocytes	adipocytes_cidec
Adipocytes	CDO1	adipocytes	adipocytes	adipocytes_cdo1
Adipocytes	APOC1	adipocytes	adipocytes	adipocytes_apoc1
Adipocytes	MMP2	adipocytes	adipocytes	adipocytes_mmp2
Adipocytes	POSTN	adipocytes	adipocytes	adipocytes_postn
Adipocytes	LOX	adipocytes	adipocytes	adipocytes_lox
Adipocytes	COL6A2	adipocytes	adipocytes	adipocytes_col6a2
Adipocytes	FZD4	adipocytes	adipocytes	adipocytes_fzd4
Adipocytes	FGF7	adipocytes	adipocytes	adipocytes_fgf7
Adipocytes	MAOB	adipocytes	adipocytes	adipocytes_maob
Adipocytes	NNMT	adipocytes	adipocytes	adipocytes_nnmt
Adipocytes	AOC3	adipocytes	adipocytes	adipocytes_aoc3
Adipocytes	H6PD	adipocytes	adipocytes	adipocytes_h6pd
Adipocytes	HSD11B1	adipocytes	adipocytes	adipocytes_hsd11b1
Adipocytes	AR	adipocytes	adipocytes	adipocytes_ar
Adipocytes	CYP1B1	adipocytes	adipocytes	adipocytes_cyp1b1
Adipocytes	DEPTOR	adipocytes	adipocytes	adipocytes_deptor
Adipocytes	FMO1	adipocytes	adipocytes	adipocytes_fmo1
Adipocytes	ACADSB	adipocytes	adipocytes	adipocytes_acadsb
Adipocytes	LBP	adipocytes	adipocytes	adipocytes_lbp
Adipocytes	C3	adipocytes	adipocytes	adipocytes_c3
Adipocytes	ADAMTS5	adipocytes	adipocytes	adipocytes_adamts5
Adipocytes	METRN	adipocytes	adipocytes	adipocytes_metrn
Adipocytes	METRNL	adipocytes	adipocytes	adipocytes_metrnl
Adipocytes	MYO1C	adipocytes	adipocytes	adipocytes_myo1c
Adipocytes	NQO1	adipocytes	adipocytes	adipocytes_nqo1
Adipocytes	PDE3B	adipocytes	adipocytes	adipocytes_pde3b
Adipocytes	SERPINF1	adipocytes	adipocytes	adipocytes_serpinf1
Adipocytes	HOXC9	adipocytes	adipocytes	adipocytes_hoxc9
Adipocytes	ESM1	adipocytes	adipocytes	adipocytes_esm1
Adrenergic neurons	DDC		neurons	neurons_ddc
Adrenergic neurons	DBH		neurons	neurons_dbh
Airway goblet cells	MUC5B		goblet.cells	goblet.cells_muc5b
Airway goblet cells	MUC16		goblet.cells	goblet.cells_muc16
Airway goblet cells	GALNT6		goblet.cells	goblet.cells_galnt6
Alpha cells	GCG	alpha.cell	alpha.cell	alpha.cell_gcg
Alpha cells	TTR	alpha.cell	alpha.cell	alpha.cell_ttr
Alpha cells	ARX	alpha.cell	alpha.cell	alpha.cell_arx
Alpha cells	PYY	alpha.cell	alpha.cell	alpha.cell_pyy
Alpha cells	PCSK2	alpha.cell	alpha.cell	alpha.cell_pcsk2
Alpha cells	TM4SF4	alpha.cell	alpha.cell	alpha.cell_tm4sf4
Alpha cells	CRYBA2	alpha.cell	alpha.cell	alpha.cell_cryba2
Alpha cells	NKX6-1	alpha.cell	alpha.cell	alpha.cell_nkx6-1
Alpha cells	IRX2	alpha.cell	alpha.cell	alpha.cell_irx2
Alpha cells	ALDH1A1	alpha.cell	alpha.cell	alpha.cell_aldh1a1
Alpha cells	PEMT	alpha.cell	alpha.cell	alpha.cell_pemt
Alpha cells	CHGA	alpha.cell	alpha.cell	alpha.cell_chga
Alpha cells	SMIM24	alpha.cell	alpha.cell	alpha.cell_smim24
Alpha cells	F10	alpha.cell	alpha.cell	alpha.cell_f10
Alpha cells	SCGN	alpha.cell	alpha.cell	alpha.cell_scgn
Alpha cells	SLC30A8	alpha.cell	alpha.cell	alpha.cell_slc30a8
Alpha cells	SH3GL2	alpha.cell	alpha.cell	alpha.cell_sh3gl2
Alpha cells	SCGB2A1	alpha.cell	alpha.cell	alpha.cell_scgb2a1
Alpha cells	GPR119	alpha.cell	alpha.cell	alpha.cell_gpr119
Alpha cells	MAFB	alpha.cell	alpha.cell	alpha.cell_mafb
Alpha cells	PAX6	alpha.cell	alpha.cell	alpha.cell_pax6
Alpha cells	NEUROD1	alpha.cell	alpha.cell	alpha.cell_neurod1
Alpha cells	LOXL4	alpha.cell	alpha.cell	alpha.cell_loxl4
Alpha cells	PLCE1	alpha.cell	alpha.cell	alpha.cell_plce1
Alpha cells	GC	alpha.cell	alpha.cell	alpha.cell_gc
Alpha cells	KLHL41	alpha.cell	alpha.cell	alpha.cell_klhl41
Alpha cells	FEV	alpha.cell	alpha.cell	alpha.cell_fev
Alpha cells	RFX6	alpha.cell	alpha.cell	alpha.cell_rfx6
Alpha cells	SMARCA1	alpha.cell	alpha.cell	alpha.cell_smarca1
Alpha cells	IRX1	alpha.cell	alpha.cell	alpha.cell_irx1
Alpha cells	UCP2	alpha.cell	alpha.cell	alpha.cell_ucp2
Alpha cells	RGS4	alpha.cell	alpha.cell	alpha.cell_rgs4
Alveolar macrophages	ITGAX	alveolar.macrophages	macrophages	macrophages_itgax
Alveolar macrophages	MRC1	alveolar.macrophages	macrophages	macrophages_mrc1
Alveolar macrophages	MARCO	alveolar.macrophages	macrophages	macrophages_marco
Alveolar macrophages	GNGT2	alveolar.macrophages	macrophages	macrophages_gngt2
Anterior pituitary gland cells	IGSF1			_igsf1
Anterior pituitary gland cells	POU1F1			_pou1f1
Anterior pituitary gland cells	PRL			_prl
Anterior pituitary gland cells	POMC			_pomc
Anterior pituitary gland cells	FSHB			_fshb
Anterior pituitary gland cells	PCSK1			_pcsk1
Anterior pituitary gland cells	GNRHR			_gnrhr
Anterior pituitary gland cells	LHB			_lhb
Astrocytes	GFAP	astrocytes	astrocytes	astrocytes_gfap
Astrocytes	ALDH1L1	astrocytes	astrocytes	astrocytes_aldh1l1
Astrocytes	FGFR3	astrocytes	astrocytes	astrocytes_fgfr3
Astrocytes	GJB6	astrocytes	astrocytes	astrocytes_gjb6
Astrocytes	AQP4	astrocytes	astrocytes	astrocytes_aqp4
Astrocytes	CLDN10	astrocytes	astrocytes	astrocytes_cldn10
Astrocytes	ITIH3	astrocytes	astrocytes	astrocytes_itih3
Astrocytes	NKAIN4	astrocytes	astrocytes	astrocytes_nkain4
Astrocytes	ACSBG1	astrocytes	astrocytes	astrocytes_acsbg1
Astrocytes	AGT	astrocytes	astrocytes	astrocytes_agt
Astrocytes	GPR37L1	astrocytes	astrocytes	astrocytes_gpr37l1
Astrocytes	SLC4A4	astrocytes	astrocytes	astrocytes_slc4a4
Astrocytes	NTSR2	astrocytes	astrocytes	astrocytes_ntsr2
Astrocytes	SLC6A11	astrocytes	astrocytes	astrocytes_slc6a11
Astrocytes	HSPA2	astrocytes	astrocytes	astrocytes_hspa2
Astrocytes	SYNE1	astrocytes	astrocytes	astrocytes_syne1
Astrocytes	DIO2	astrocytes	astrocytes	astrocytes_dio2
Astrocytes	ENTPD2	astrocytes	astrocytes	astrocytes_entpd2
Astrocytes	HSPB6	astrocytes	astrocytes	astrocytes_hspb6
Astrocytes	PLXNB1	astrocytes	astrocytes	astrocytes_plxnb1
Astrocytes	LCAT	astrocytes	astrocytes	astrocytes_lcat
Astrocytes	PLA2G7	astrocytes	astrocytes	astrocytes_pla2g7
Astrocytes	CMTM5	astrocytes	astrocytes	astrocytes_cmtm5
Astrocytes	LUZP2	astrocytes	astrocytes	astrocytes_luzp2
Astrocytes	FZD2	astrocytes	astrocytes	astrocytes_fzd2
B cells	MS4A1	b.cell	b.cell	b.cell_ms4a1
B cells	CR2	b.cell	b.cell	b.cell_cr2
B cells	CD22	b.cell	b.cell	b.cell_cd22
B cells	FCER2	b.cell	b.cell	b.cell_fcer2
B cells	CD40	b.cell	b.cell	b.cell_cd40
B cells	CD79A	b.cell	b.cell	b.cell_cd79a
B cells	CD79B	b.cell	b.cell	b.cell_cd79b
B cells	CD86	b.cell	b.cell	b.cell_cd86
B cells	TNFRSF13C	b.cell	b.cell	b.cell_tnfrsf13c
B cells	IGHD	b.cell	b.cell	b.cell_ighd
B cells	HLA-DRA	b.cell	b.cell	b.cell_hla-dra
B cells	MME	b.cell	b.cell	b.cell_mme
B cells	CD19	b.cell	b.cell	b.cell_cd19
B cells	CD24	b.cell	b.cell	b.cell_cd24
B cells	CD27	b.cell	b.cell	b.cell_cd27
B cells	CD72	b.cell	b.cell	b.cell_cd72
B cells	PAX5	b.cell	b.cell	b.cell_pax5
B cells	LY6D	b.cell	b.cell	b.cell_ly6d
B cells	FCMR	b.cell	b.cell	b.cell_fcmr
B cells	BANK1	b.cell	b.cell	b.cell_bank1
B cells	VPREB3	b.cell	b.cell	b.cell_vpreb3
B cells	POU2AF1	b.cell	b.cell	b.cell_pou2af1
B cells	CXCR4	b.cell	b.cell	b.cell_cxcr4
B cells	IGLC2	b.cell	b.cell	b.cell_iglc2
B cells	IGLC3	b.cell	b.cell	b.cell_iglc3
B cells	VPREB1	b.cell	b.cell	b.cell_vpreb1
B cells	LRMP	b.cell	b.cell	b.cell_lrmp
B cells	KLHL6	b.cell	b.cell	b.cell_klhl6
B cells	FAM129C	b.cell	b.cell	b.cell_fam129c
B cells	BST1	b.cell	b.cell	b.cell_bst1
B cells	BACH2	b.cell	b.cell	b.cell_bach2
B cells	PXK	b.cell	b.cell	b.cell_pxk
B cells	CD38	b.cell	b.cell	b.cell_cd38
B cells	CCR7	b.cell	b.cell	b.cell_ccr7
B cells	CD55	b.cell	b.cell	b.cell_cd55
B cells	SWAP70	b.cell	b.cell	b.cell_swap70
B cells	LINC00926	b.cell	b.cell	b.cell_linc00926
B cells	STAG3	b.cell	b.cell	b.cell_stag3
B cells	BIRC3	b.cell	b.cell	b.cell_birc3
B cells	CD69	b.cell	b.cell	b.cell_cd69
B cells	EAF2	b.cell	b.cell	b.cell_eaf2
B cells	ADAM28	b.cell	b.cell	b.cell_adam28
B cells	BLK	b.cell	b.cell	b.cell_blk
B cells	TCL1A	b.cell	b.cell	b.cell_tcl1a
B cells	HLA-DQB1	b.cell	b.cell	b.cell_hla-dqb1
B cells	IL4R	b.cell	b.cell	b.cell_il4r
B cells	SELL	b.cell	b.cell	b.cell_sell
B cells naive	CD22	na�ve.b.cells	b.cell	b.cell_cd22
B cells naive	CD69	na�ve.b.cells	b.cell	b.cell_cd69
B cells naive	ADAM28	na�ve.b.cells	b.cell	b.cell_adam28
B cells naive	BANK1	na�ve.b.cells	b.cell	b.cell_bank1
B cells naive	BLK	na�ve.b.cells	b.cell	b.cell_blk
B cells naive	TNFRSF13C	na�ve.b.cells	b.cell	b.cell_tnfrsf13c
B cells naive	LINC00926	na�ve.b.cells	b.cell	b.cell_linc00926
B cells naive	STAG3	na�ve.b.cells	b.cell	b.cell_stag3
B cells naive	BIRC3	na�ve.b.cells	b.cell	b.cell_birc3
B cells naive	CD79B	na�ve.b.cells	b.cell	b.cell_cd79b
B cells naive	EAF2	na�ve.b.cells	b.cell	b.cell_eaf2
B cells naive	FCER2	na�ve.b.cells	b.cell	b.cell_fcer2
B cells naive	IGHD	na�ve.b.cells	b.cell	b.cell_ighd
B cells naive	IL4R	na�ve.b.cells	b.cell	b.cell_il4r
B cells naive	MS4A1	na�ve.b.cells	b.cell	b.cell_ms4a1
B cells naive	SELL	na�ve.b.cells	b.cell	b.cell_sell
B cells naive	TCL1A	na�ve.b.cells	b.cell	b.cell_tcl1a
B cells naive	VPREB3	na�ve.b.cells	b.cell	b.cell_vpreb3
B cells naive	HLA-DQB1	na�ve.b.cells	b.cell	b.cell_hla-dqb1
B cells naive	CD79A	na�ve.b.cells	b.cell	b.cell_cd79a
Basal cells	KRT14	basal.cell	basal.cell	basal.cell_krt14
Basal cells	TP63	basal.cell	basal.cell	basal.cell_tp63
Basal cells	KRT5	basal.cell	basal.cell	basal.cell_krt5
Basal cells	KRT15	basal.cell	basal.cell	basal.cell_krt15
Basal cells	LAMC2	basal.cell	basal.cell	basal.cell_lamc2
Basal cells	KRT6B	basal.cell	basal.cell	basal.cell_krt6b
Basal cells	LAMB3	basal.cell	basal.cell	basal.cell_lamb3
Basal cells	BMP7	basal.cell	basal.cell	basal.cell_bmp7
Basal cells	MYLK	basal.cell	basal.cell	basal.cell_mylk
Basophils	IL3RA	basophils	basophils	basophils_il3ra
Basophils	FCER1A	basophils	basophils	basophils_fcer1a
Basophils	CD69	basophils	basophils	basophils_cd69
Basophils	HTR1B	basophils	basophils	basophils_htr1b
Basophils	GRM6	basophils	basophils	basophils_grm6
Basophils	CPA3	basophils	basophils	basophils_cpa3
Basophils	ITGAL	basophils	basophils	basophils_itgal
Basophils	ITGAM	basophils	basophils	basophils_itgam
Basophils	ITGB7	basophils	basophils	basophils_itgb7
Basophils	IL4	basophils	basophils	basophils_il4
Basophils	MS4A2	basophils	basophils	basophils_ms4a2
Basophils	MS4A3	basophils	basophils	basophils_ms4a3
Basophils	HDC	basophils	basophils	basophils_hdc
Basophils	GATA2	basophils	basophils	basophils_gata2
Basophils	CCL3	basophils	basophils	basophils_ccl3
Basophils	CDH1	basophils	basophils	basophils_cdh1
Basophils	HIST1H2AC	basophils	basophils	basophils_hist1h2ac
Basophils	IFITM1	basophils	basophils	basophils_ifitm1
Basophils	INF2	basophils	basophils	basophils_inf2
Basophils	MBOAT1	basophils	basophils	basophils_mboat1
Basophils	NFIL3	basophils	basophils	basophils_nfil3
Basophils	NPL	basophils	basophils	basophils_npl
Basophils	P2RY1	basophils	basophils	basophils_p2ry1
Basophils	PLEKHG5	basophils	basophils	basophils_plekhg5
Basophils	BACE1	basophils	basophils	basophils_bace1
Basophils	CCL4	basophils	basophils	basophils_ccl4
Basophils	CEBPA	basophils	basophils	basophils_cebpa
Basophils	FAR2	basophils	basophils	basophils_far2
Basophils	FBXO9	basophils	basophils	basophils_fbxo9
Basophils	GPR183	basophils	basophils	basophils_gpr183
Basophils	HGF	basophils	basophils	basophils_hgf
Basophils	HIST1H1D	basophils	basophils	basophils_hist1h1d
Basophils	AQP9	basophils	basophils	basophils_aqp9
Basophils	ACSS2	basophils	basophils	basophils_acss2
Basophils	ADORA2B	basophils	basophils	basophils_adora2b
Bergmann glia	GPR37L1	bergmann.glia	glia	glia_gpr37l1
Bergmann glia	HOPX	bergmann.glia	glia	glia_hopx
Bergmann glia	GDF10	bergmann.glia	glia	glia_gdf10
Bergmann glia	GRIA4	bergmann.glia	glia	glia_gria4
Bergmann glia	ITIH3	bergmann.glia	glia	glia_itih3
Bergmann glia	A2M	bergmann.glia	glia	glia_a2m
Bergmann glia	PTCH1	bergmann.glia	glia	glia_ptch1
Bergmann glia	CDC42EP4	bergmann.glia	glia	glia_cdc42ep4
Bergmann glia	BTBD17	bergmann.glia	glia	glia_btbd17
Bergmann glia	AQP4	bergmann.glia	glia	glia_aqp4
Bergmann glia	GRIA1	bergmann.glia	glia	glia_gria1
Bergmann glia	ACSBG1	bergmann.glia	glia	glia_acsbg1
Bergmann glia	HEPACAM	bergmann.glia	glia	glia_hepacam
Beta cells	G6PC2	pancreatic.beta.cell	pancreatic.beta.cell	pancreatic.beta.cell_g6pc2
Beta cells	PCSK2	pancreatic.beta.cell	pancreatic.beta.cell	pancreatic.beta.cell_pcsk2
Beta cells	PDX1	pancreatic.beta.cell	pancreatic.beta.cell	pancreatic.beta.cell_pdx1
Beta cells	FXYD2	pancreatic.beta.cell	pancreatic.beta.cell	pancreatic.beta.cell_fxyd2
Beta cells	INS	pancreatic.beta.cell	pancreatic.beta.cell	pancreatic.beta.cell_ins
Beta cells	MAFA	pancreatic.beta.cell	pancreatic.beta.cell	pancreatic.beta.cell_mafa
Beta cells	EFNA5	pancreatic.beta.cell	pancreatic.beta.cell	pancreatic.beta.cell_efna5
Beta cells	NKX2-2	pancreatic.beta.cell	pancreatic.beta.cell	pancreatic.beta.cell_nkx2-2
Beta cells	NKX6-1	pancreatic.beta.cell	pancreatic.beta.cell	pancreatic.beta.cell_nkx6-1
Beta cells	IAPP	pancreatic.beta.cell	pancreatic.beta.cell	pancreatic.beta.cell_iapp
Beta cells	SH3GL2	pancreatic.beta.cell	pancreatic.beta.cell	pancreatic.beta.cell_sh3gl2
Beta cells	ADCYAP1	pancreatic.beta.cell	pancreatic.beta.cell	pancreatic.beta.cell_adcyap1
Beta cells	SCGB2A1	pancreatic.beta.cell	pancreatic.beta.cell	pancreatic.beta.cell_scgb2a1
Beta cells	CASR	pancreatic.beta.cell	pancreatic.beta.cell	pancreatic.beta.cell_casr
Beta cells	MAFB	pancreatic.beta.cell	pancreatic.beta.cell	pancreatic.beta.cell_mafb
Beta cells	PAX6	pancreatic.beta.cell	pancreatic.beta.cell	pancreatic.beta.cell_pax6
Beta cells	NEUROD1	pancreatic.beta.cell	pancreatic.beta.cell	pancreatic.beta.cell_neurod1
Beta cells	ISL1	pancreatic.beta.cell	pancreatic.beta.cell	pancreatic.beta.cell_isl1
Beta cells	SIX3	pancreatic.beta.cell	pancreatic.beta.cell	pancreatic.beta.cell_six3
Beta cells	BMP5	pancreatic.beta.cell	pancreatic.beta.cell	pancreatic.beta.cell_bmp5
Beta cells	DLK1	pancreatic.beta.cell	pancreatic.beta.cell	pancreatic.beta.cell_dlk1
Beta cells	RGS16	pancreatic.beta.cell	pancreatic.beta.cell	pancreatic.beta.cell_rgs16
Beta cells	EDARADD	pancreatic.beta.cell	pancreatic.beta.cell	pancreatic.beta.cell_edaradd
Beta cells	HOPX	pancreatic.beta.cell	pancreatic.beta.cell	pancreatic.beta.cell_hopx
Beta cells	GJD2	pancreatic.beta.cell	pancreatic.beta.cell	pancreatic.beta.cell_gjd2
Beta cells	SCGN	pancreatic.beta.cell	pancreatic.beta.cell	pancreatic.beta.cell_scgn
Beta cells	SLC30A8	pancreatic.beta.cell	pancreatic.beta.cell	pancreatic.beta.cell_slc30a8
Beta cells	PCSK1	pancreatic.beta.cell	pancreatic.beta.cell	pancreatic.beta.cell_pcsk1
Beta cells	FFAR2	pancreatic.beta.cell	pancreatic.beta.cell	pancreatic.beta.cell_ffar2
Beta cells	NPTX2	pancreatic.beta.cell	pancreatic.beta.cell	pancreatic.beta.cell_nptx2
Beta cells	IGF2	pancreatic.beta.cell	pancreatic.beta.cell	pancreatic.beta.cell_igf2
Beta cells	SYT13	pancreatic.beta.cell	pancreatic.beta.cell	pancreatic.beta.cell_syt13
Beta cells	PFKFB2	pancreatic.beta.cell	pancreatic.beta.cell	pancreatic.beta.cell_pfkfb2
Cajal-Retzius cells	EOMES	cajal.retzius.cells	cajal.retzius.cells	cajal.retzius.cells_eomes
Cajal-Retzius cells	EBF3	cajal.retzius.cells	cajal.retzius.cells	cajal.retzius.cells_ebf3
Cajal-Retzius cells	CALB2	cajal.retzius.cells	cajal.retzius.cells	cajal.retzius.cells_calb2
Cardiomyocytes	NPPA	cardiomyocytes	cardiomyocytes	cardiomyocytes_nppa
Cardiomyocytes	CKMT2	cardiomyocytes	cardiomyocytes	cardiomyocytes_ckmt2
Cardiomyocytes	MYH7B	cardiomyocytes	cardiomyocytes	cardiomyocytes_myh7b
Cardiomyocytes	NPPB	cardiomyocytes	cardiomyocytes	cardiomyocytes_nppb
Cardiomyocytes	ANKRD1	cardiomyocytes	cardiomyocytes	cardiomyocytes_ankrd1
Cardiomyocytes	DES	cardiomyocytes	cardiomyocytes	cardiomyocytes_des
Cardiomyocytes	HAND2	cardiomyocytes	cardiomyocytes	cardiomyocytes_hand2
Cardiomyocytes	GATA4	cardiomyocytes	cardiomyocytes	cardiomyocytes_gata4
Cardiomyocytes	GATA6	cardiomyocytes	cardiomyocytes	cardiomyocytes_gata6
Cardiomyocytes	MYL2	cardiomyocytes	cardiomyocytes	cardiomyocytes_myl2
Cardiomyocytes	ACTA1	cardiomyocytes	cardiomyocytes	cardiomyocytes_acta1
Cardiomyocytes	CD36	cardiomyocytes	cardiomyocytes	cardiomyocytes_cd36
Cardiomyocytes	ALPK3	cardiomyocytes	cardiomyocytes	cardiomyocytes_alpk3
Cardiomyocytes	FABP4	cardiomyocytes	cardiomyocytes	cardiomyocytes_fabp4
Cardiomyocytes	GPIHBP1	cardiomyocytes	cardiomyocytes	cardiomyocytes_gpihbp1
Cardiomyocytes	AQP1	cardiomyocytes	cardiomyocytes	cardiomyocytes_aqp1
Cardiomyocytes	MFN2	cardiomyocytes	cardiomyocytes	cardiomyocytes_mfn2
Cardiomyocytes	ASB2	cardiomyocytes	cardiomyocytes	cardiomyocytes_asb2
Cardiomyocytes	ART3	cardiomyocytes	cardiomyocytes	cardiomyocytes_art3
Cardiomyocytes	JPH2	cardiomyocytes	cardiomyocytes	cardiomyocytes_jph2
Cardiomyocytes	HSPB7	cardiomyocytes	cardiomyocytes	cardiomyocytes_hspb7
Cardiomyocytes	MYOZ2	cardiomyocytes	cardiomyocytes	cardiomyocytes_myoz2
Cardiomyocytes	ENO3	cardiomyocytes	cardiomyocytes	cardiomyocytes_eno3
Cardiomyocytes	ACTN2	cardiomyocytes	cardiomyocytes	cardiomyocytes_actn2
Cardiomyocytes	MYL7	cardiomyocytes	cardiomyocytes	cardiomyocytes_myl7
Cardiomyocytes	MB	cardiomyocytes	cardiomyocytes	cardiomyocytes_mb
Cardiomyocytes	CTGF	cardiomyocytes	cardiomyocytes	cardiomyocytes_ctgf
Cardiomyocytes	MYL4	cardiomyocytes	cardiomyocytes	cardiomyocytes_myl4
Cardiomyocytes	CTNNB1	cardiomyocytes	cardiomyocytes	cardiomyocytes_ctnnb1
Cardiomyocytes	CSRP3	cardiomyocytes	cardiomyocytes	cardiomyocytes_csrp3
Cardiomyocytes	CKM	cardiomyocytes	cardiomyocytes	cardiomyocytes_ckm
Cardiomyocytes	MITF	cardiomyocytes	cardiomyocytes	cardiomyocytes_mitf
Cardiomyocytes	GJA5	cardiomyocytes	cardiomyocytes	cardiomyocytes_gja5
Cardiomyocytes	ADIPOR2	cardiomyocytes	cardiomyocytes	cardiomyocytes_adipor2
Cardiomyocytes	CASQ2	cardiomyocytes	cardiomyocytes	cardiomyocytes_casq2
Cardiomyocytes	MYL3	cardiomyocytes	cardiomyocytes	cardiomyocytes_myl3
Cardiomyocytes	PDE4D	cardiomyocytes	cardiomyocytes	cardiomyocytes_pde4d
Cardiomyocytes	NEXN	cardiomyocytes	cardiomyocytes	cardiomyocytes_nexn
Cardiomyocytes	FHL2	cardiomyocytes	cardiomyocytes	cardiomyocytes_fhl2
Cardiomyocytes	MYBPC3	cardiomyocytes	cardiomyocytes	cardiomyocytes_mybpc3
Cardiomyocytes	MYH6	cardiomyocytes	cardiomyocytes	cardiomyocytes_myh6
Cardiomyocytes	MYH7	cardiomyocytes	cardiomyocytes	cardiomyocytes_myh7
Cardiomyocytes	PLN	cardiomyocytes	cardiomyocytes	cardiomyocytes_pln
Cardiomyocytes	MYOM2	cardiomyocytes	cardiomyocytes	cardiomyocytes_myom2
Cardiomyocytes	PDLIM5	cardiomyocytes	cardiomyocytes	cardiomyocytes_pdlim5
Cardiomyocytes	ACTC1	cardiomyocytes	cardiomyocytes	cardiomyocytes_actc1
Cholangiocytes	JAG1	cholangiocytes	cholangiocytes	cholangiocytes_jag1
Cholangiocytes	ONECUT2	cholangiocytes	cholangiocytes	cholangiocytes_onecut2
Cholangiocytes	KRT7	cholangiocytes	cholangiocytes	cholangiocytes_krt7
Cholangiocytes	ITGB4	cholangiocytes	cholangiocytes	cholangiocytes_itgb4
Cholangiocytes	GGT6	cholangiocytes	cholangiocytes	cholangiocytes_ggt6
Cholangiocytes	CFTR	cholangiocytes	cholangiocytes	cholangiocytes_cftr
Cholangiocytes	AQP1	cholangiocytes	cholangiocytes	cholangiocytes_aqp1
Cholangiocytes	PIGR	cholangiocytes	cholangiocytes	cholangiocytes_pigr
Cholangiocytes	CXCL6	cholangiocytes	cholangiocytes	cholangiocytes_cxcl6
Cholangiocytes	LGALS2	cholangiocytes	cholangiocytes	cholangiocytes_lgals2
Cholangiocytes	TACSTD2	cholangiocytes	cholangiocytes	cholangiocytes_tacstd2
Cholangiocytes	ELF3	cholangiocytes	cholangiocytes	cholangiocytes_elf3
Cholangiocytes	SPP1	cholangiocytes	cholangiocytes	cholangiocytes_spp1
Cholangiocytes	MUC5B	cholangiocytes	cholangiocytes	cholangiocytes_muc5b
Cholangiocytes	LGALS4	cholangiocytes	cholangiocytes	cholangiocytes_lgals4
Cholangiocytes	TFF1	cholangiocytes	cholangiocytes	cholangiocytes_tff1
Cholangiocytes	CLDN4	cholangiocytes	cholangiocytes	cholangiocytes_cldn4
Cholangiocytes	MMP7	cholangiocytes	cholangiocytes	cholangiocytes_mmp7
Cholangiocytes	SCGB3A1	cholangiocytes	cholangiocytes	cholangiocytes_scgb3a1
Cholangiocytes	DEFB1	cholangiocytes	cholangiocytes	cholangiocytes_defb1
Cholangiocytes	CD24	cholangiocytes	cholangiocytes	cholangiocytes_cd24
Cholangiocytes	LCN2	cholangiocytes	cholangiocytes	cholangiocytes_lcn2
Cholangiocytes	CXCL1	cholangiocytes	cholangiocytes	cholangiocytes_cxcl1
Cholangiocytes	TFF3	cholangiocytes	cholangiocytes	cholangiocytes_tff3
Cholangiocytes	ALB	cholangiocytes	cholangiocytes	cholangiocytes_alb
Cholangiocytes	AGR2	cholangiocytes	cholangiocytes	cholangiocytes_agr2
Chondrocytes	COL10A1	chondrocytes	chondrocytes	chondrocytes_col10a1
Chondrocytes	COL9A1	chondrocytes	chondrocytes	chondrocytes_col9a1
Chondrocytes	PRG4	chondrocytes	chondrocytes	chondrocytes_prg4
Chondrocytes	CREB3L2	chondrocytes	chondrocytes	chondrocytes_creb3l2
Chondrocytes	ACAN	chondrocytes	chondrocytes	chondrocytes_acan
Chondrocytes	COL2A1	chondrocytes	chondrocytes	chondrocytes_col2a1
Chondrocytes	COMP	chondrocytes	chondrocytes	chondrocytes_comp
Chondrocytes	MATN3	chondrocytes	chondrocytes	chondrocytes_matn3
Chondrocytes	BMP2	chondrocytes	chondrocytes	chondrocytes_bmp2
Chondrocytes	MATN1	chondrocytes	chondrocytes	chondrocytes_matn1
Chondrocytes	LCN2	chondrocytes	chondrocytes	chondrocytes_lcn2
Chondrocytes	LUM	chondrocytes	chondrocytes	chondrocytes_lum
Chondrocytes	MIA	chondrocytes	chondrocytes	chondrocytes_mia
Chondrocytes	CYTL1	chondrocytes	chondrocytes	chondrocytes_cytl1
Chondrocytes	CHAD	chondrocytes	chondrocytes	chondrocytes_chad
Chondrocytes	DLK1	chondrocytes	chondrocytes	chondrocytes_dlk1
Choroid plexus cells	KL			_kl
Choroid plexus cells	CLIC6			_clic6
Choroid plexus cells	AQP1			_aqp1
Ciliated cells	FOXJ1	ciliated.cells	ciliated.cells	ciliated.cells_foxj1
Clara cells	MUC5B	clara.cells	clara.cells	clara.cells_muc5b
Clara cells	SCGB3A2	clara.cells	clara.cells	clara.cells_scgb3a2
Clara cells	SCGB1A1	clara.cells	clara.cells	clara.cells_scgb1a1
Clara cells	MUC1	clara.cells	clara.cells	clara.cells_muc1
Clara cells	CYP4B1	clara.cells	clara.cells	clara.cells_cyp4b1
Clara cells	ALDH1A1	clara.cells	clara.cells	clara.cells_aldh1a1
Clara cells	SFTPC	clara.cells	clara.cells	clara.cells_sftpc
Clara cells	SCGB3A1	clara.cells	clara.cells	clara.cells_scgb3a1
Clara cells	AHR	clara.cells	clara.cells	clara.cells_ahr
Clara cells	SFTPA1	clara.cells	clara.cells	clara.cells_sftpa1
Clara cells	BPIFA1	clara.cells	clara.cells	clara.cells_bpifa1
Clara cells	SFTPD	clara.cells	clara.cells	clara.cells_sftpd
Delta cells	SST	delta.cells	delta.cells	delta.cells_sst
Delta cells	RBP4	delta.cells	delta.cells	delta.cells_rbp4
Delta cells	HHEX	delta.cells	delta.cells	delta.cells_hhex
Delta cells	EDN3	delta.cells	delta.cells	delta.cells_edn3
Delta cells	FRZB	delta.cells	delta.cells	delta.cells_frzb
Delta cells	PCSK1	delta.cells	delta.cells	delta.cells_pcsk1
Delta cells	BHLHE41	delta.cells	delta.cells	delta.cells_bhlhe41
Delta cells	ISL1	delta.cells	delta.cells	delta.cells_isl1
Delta cells	SCGN	delta.cells	delta.cells	delta.cells_scgn
Delta cells	KCNK16	delta.cells	delta.cells	delta.cells_kcnk16
Delta cells	IAPP	delta.cells	delta.cells	delta.cells_iapp
Delta cells	GPC5-AS1	delta.cells	delta.cells	delta.cells_gpc5-as1
Delta cells	UCP2	delta.cells	delta.cells	delta.cells_ucp2
Delta cells	BAIAP3	delta.cells	delta.cells	delta.cells_baiap3
Delta cells	CASR	delta.cells	delta.cells	delta.cells_casr
Delta cells	GABRB3	delta.cells	delta.cells	delta.cells_gabrb3
Delta cells	PDX1	delta.cells	delta.cells	delta.cells_pdx1
Delta cells	FFAR4	delta.cells	delta.cells	delta.cells_ffar4
Delta cells	EHF	delta.cells	delta.cells	delta.cells_ehf
Delta cells	ETV1	delta.cells	delta.cells	delta.cells_etv1
Dendritic cells	HLA-DQB1	dendritic.cells	dendritic.cells	dendritic.cells_hla-dqb1
Dendritic cells	CLEC10A	dendritic.cells	dendritic.cells	dendritic.cells_clec10a
Dendritic cells	CD86	dendritic.cells	dendritic.cells	dendritic.cells_cd86
Dendritic cells	CD83	dendritic.cells	dendritic.cells	dendritic.cells_cd83
Dendritic cells	CD1C	dendritic.cells	dendritic.cells	dendritic.cells_cd1c
Dendritic cells	LAMP3	dendritic.cells	dendritic.cells	dendritic.cells_lamp3
Dendritic cells	TREM2	dendritic.cells	dendritic.cells	dendritic.cells_trem2
Dendritic cells	FABP4	dendritic.cells	dendritic.cells	dendritic.cells_fabp4
Dendritic cells	HLA-DRA	dendritic.cells	dendritic.cells	dendritic.cells_hla-dra
Dendritic cells	HLA-DMB	dendritic.cells	dendritic.cells	dendritic.cells_hla-dmb
Dendritic cells	HLA-DMA	dendritic.cells	dendritic.cells	dendritic.cells_hla-dma
Dendritic cells	CCR7	dendritic.cells	dendritic.cells	dendritic.cells_ccr7
Dendritic cells	TRAF1	dendritic.cells	dendritic.cells	dendritic.cells_traf1
Dendritic cells	RELB	dendritic.cells	dendritic.cells	dendritic.cells_relb
Dendritic cells	BATF3	dendritic.cells	dendritic.cells	dendritic.cells_batf3
Dendritic cells	CCL22	dendritic.cells	dendritic.cells	dendritic.cells_ccl22
Dendritic cells	SLAMF7	dendritic.cells	dendritic.cells	dendritic.cells_slamf7
Dendritic cells	XCR1	dendritic.cells	dendritic.cells	dendritic.cells_xcr1
Dendritic cells	CXCL16	dendritic.cells	dendritic.cells	dendritic.cells_cxcl16
Dendritic cells	SCIMP	dendritic.cells	dendritic.cells	dendritic.cells_scimp
Dendritic cells	FCGR2B	dendritic.cells	dendritic.cells	dendritic.cells_fcgr2b
Dendritic cells	RAB7B	dendritic.cells	dendritic.cells	dendritic.cells_rab7b
Dendritic cells	NAAA	dendritic.cells	dendritic.cells	dendritic.cells_naaa
Dendritic cells	HCK	dendritic.cells	dendritic.cells	dendritic.cells_hck
Dendritic cells	CD180	dendritic.cells	dendritic.cells	dendritic.cells_cd180
Dendritic cells	CCR2	dendritic.cells	dendritic.cells	dendritic.cells_ccr2
Dendritic cells	ITGAE	dendritic.cells	dendritic.cells	dendritic.cells_itgae
Dendritic cells	SEMA4A	dendritic.cells	dendritic.cells	dendritic.cells_sema4a
Dendritic cells	DPP4	dendritic.cells	dendritic.cells	dendritic.cells_dpp4
Dendritic cells	BTLA	dendritic.cells	dendritic.cells	dendritic.cells_btla
Dendritic cells	FLT3	dendritic.cells	dendritic.cells	dendritic.cells_flt3
Dendritic cells	ITGAX	dendritic.cells	dendritic.cells	dendritic.cells_itgax
Dendritic cells	GPR132	dendritic.cells	dendritic.cells	dendritic.cells_gpr132
Dendritic cells	ADAM19	dendritic.cells	dendritic.cells	dendritic.cells_adam19
Dendritic cells	AP1S3	dendritic.cells	dendritic.cells	dendritic.cells_ap1s3
Dendritic cells	ASS1	dendritic.cells	dendritic.cells	dendritic.cells_ass1
Dendritic cells	GPR68	dendritic.cells	dendritic.cells	dendritic.cells_gpr68
Dendritic cells	KIT	dendritic.cells	dendritic.cells	dendritic.cells_kit
Dendritic cells	KMO	dendritic.cells	dendritic.cells	dendritic.cells_kmo
Dendritic cells	P2RY10	dendritic.cells	dendritic.cells	dendritic.cells_p2ry10
Dendritic cells	HLA-DRB1	dendritic.cells	dendritic.cells	dendritic.cells_hla-drb1
Dendritic cells	HLA-DPA1	dendritic.cells	dendritic.cells	dendritic.cells_hla-dpa1
Dendritic cells	HLA-DPB1	dendritic.cells	dendritic.cells	dendritic.cells_hla-dpb1
Dendritic cells	DNASE1L3	dendritic.cells	dendritic.cells	dendritic.cells_dnase1l3
Dendritic cells	CLEC9A	dendritic.cells	dendritic.cells	dendritic.cells_clec9a
Dendritic cells	ETV6	dendritic.cells	dendritic.cells	dendritic.cells_etv6
Dendritic cells	CD163	dendritic.cells	dendritic.cells	dendritic.cells_cd163
Dendritic cells	CXCR4	dendritic.cells	dendritic.cells	dendritic.cells_cxcr4
Dendritic cells	CXCL8	dendritic.cells	dendritic.cells	dendritic.cells_cxcl8
Dendritic cells	VSIG4	dendritic.cells	dendritic.cells	dendritic.cells_vsig4
Dendritic cells	NR4A3	dendritic.cells	dendritic.cells	dendritic.cells_nr4a3
Dendritic cells	SERPINA1	dendritic.cells	dendritic.cells	dendritic.cells_serpina1
Dendritic cells	AXL	dendritic.cells	dendritic.cells	dendritic.cells_axl
Dendritic cells	VCAN	dendritic.cells	dendritic.cells	dendritic.cells_vcan
Dendritic cells	LYZ	dendritic.cells	dendritic.cells	dendritic.cells_lyz
Dendritic cells	FCER1A	dendritic.cells	dendritic.cells	dendritic.cells_fcer1a
Dendritic cells	C1ORF54	dendritic.cells	dendritic.cells	dendritic.cells_c1orf54
Dendritic cells	CAMK2D	dendritic.cells	dendritic.cells	dendritic.cells_camk2d
Dendritic cells	NAPSA	dendritic.cells	dendritic.cells	dendritic.cells_napsa
Dendritic cells	PLBD1	dendritic.cells	dendritic.cells	dendritic.cells_plbd1
Dendritic cells	RNASE6	dendritic.cells	dendritic.cells	dendritic.cells_rnase6
Dendritic cells	SLC11A1	dendritic.cells	dendritic.cells	dendritic.cells_slc11a1
Dendritic cells	HLA-DRB5	dendritic.cells	dendritic.cells	dendritic.cells_hla-drb5
Dendritic cells	SERPINB9	dendritic.cells	dendritic.cells	dendritic.cells_serpinb9
Dendritic cells	PDCD1LG2	dendritic.cells	dendritic.cells	dendritic.cells_pdcd1lg2
Dendritic cells	FCGR3A	dendritic.cells	dendritic.cells	dendritic.cells_fcgr3a
Dendritic cells	CCL17	dendritic.cells	dendritic.cells	dendritic.cells_ccl17
Dendritic cells	CD14	dendritic.cells	dendritic.cells	dendritic.cells_cd14
Dendritic cells	CLEC7A	dendritic.cells	dendritic.cells	dendritic.cells_clec7a
Dendritic cells	ADGRE1	dendritic.cells	dendritic.cells	dendritic.cells_adgre1
Dendritic cells	CX3CR1	dendritic.cells	dendritic.cells	dendritic.cells_cx3cr1
Dendritic cells	ITGAM	dendritic.cells	dendritic.cells	dendritic.cells_itgam
Dendritic cells	CD207	dendritic.cells	dendritic.cells	dendritic.cells_cd207
Dendritic cells	CD8A	dendritic.cells	dendritic.cells	dendritic.cells_cd8a
Dendritic cells	LY75	dendritic.cells	dendritic.cells	dendritic.cells_ly75
Distal tubule cells	KCNJ1			_kcnj1
Distal tubule cells	KCNJ16			_kcnj16
Distal tubule cells	CLDN8			_cldn8
Distal tubule cells	PGAM2			_pgam2
Distal tubule cells	AQP2			_aqp2
Ductal cells	SLPI	ductal.cells	ductal.cells	ductal.cells_slpi
Ductal cells	SERPINA5	ductal.cells	ductal.cells	ductal.cells_serpina5
Ductal cells	CFTR	ductal.cells	ductal.cells	ductal.cells_cftr
Ductal cells	MUC1	ductal.cells	ductal.cells	ductal.cells_muc1
Ductal cells	AMBP	ductal.cells	ductal.cells	ductal.cells_ambp
Ductal cells	SPP1	ductal.cells	ductal.cells	ductal.cells_spp1
Ductal cells	GDF15	ductal.cells	ductal.cells	ductal.cells_gdf15
Ductal cells	AKR1C3	ductal.cells	ductal.cells	ductal.cells_akr1c3
Ductal cells	MMP7	ductal.cells	ductal.cells	ductal.cells_mmp7
Ductal cells	DEFB1	ductal.cells	ductal.cells	ductal.cells_defb1
Ductal cells	TSPAN8	ductal.cells	ductal.cells	ductal.cells_tspan8
Ductal cells	CLDN10	ductal.cells	ductal.cells	ductal.cells_cldn10
Ductal cells	CCL2	ductal.cells	ductal.cells	ductal.cells_ccl2
Ductal cells	CXCL2	ductal.cells	ductal.cells	ductal.cells_cxcl2
Ductal cells	PDLIM3	ductal.cells	ductal.cells	ductal.cells_pdlim3
Ductal cells	PIGR	ductal.cells	ductal.cells	ductal.cells_pigr
Ductal cells	CLDN1	ductal.cells	ductal.cells	ductal.cells_cldn1
Ductal cells	LGALS4	ductal.cells	ductal.cells	ductal.cells_lgals4
Ductal cells	KRT7	ductal.cells	ductal.cells	ductal.cells_krt7
Ductal cells	WFDC2	ductal.cells	ductal.cells	ductal.cells_wfdc2
Ductal cells	ALDH1A3	ductal.cells	ductal.cells	ductal.cells_aldh1a3
Ductal cells	TFF1	ductal.cells	ductal.cells	ductal.cells_tff1
Ductal cells	CLDN4	ductal.cells	ductal.cells	ductal.cells_cldn4
Ductal cells	LAMB3	ductal.cells	ductal.cells	ductal.cells_lamb3
Ductal cells	TACSTD2	ductal.cells	ductal.cells	ductal.cells_tacstd2
Embryonic stem cells	POU5F1			_pou5f1
Embryonic stem cells	L1TD1			_l1td1
Embryonic stem cells	GDF3			_gdf3
Embryonic stem cells	CDH1			_cdh1
Embryonic stem cells	NANOG			_nanog
Embryonic stem cells	GJC1			_gjc1
Embryonic stem cells	FBXO15			_fbxo15
Embryonic stem cells	PML			_pml
Embryonic stem cells	KIT			_kit
Embryonic stem cells	PECAM1			_pecam1
Embryonic stem cells	ITGA6			_itga6
Embryonic stem cells	HMGA2			_hmga2
Embryonic stem cells	NACC1			_nacc1
Embryonic stem cells	NR6A1			_nr6a1
Embryonic stem cells	DPPA3			_dppa3
Embryonic stem cells	HHEX			_hhex
Embryonic stem cells	DPPA4			_dppa4
Embryonic stem cells	DPPA2			_dppa2
Embryonic stem cells	LIFR			_lifr
Embryonic stem cells	ESRRB			_esrrb
Embryonic stem cells	DNMT3B			_dnmt3b
Endothelial cells	TEK	endothelial.cells	endothelial.cells	endothelial.cells_tek
Endothelial cells	PROCR	endothelial.cells	endothelial.cells	endothelial.cells_procr
Endothelial cells	PECAM1	endothelial.cells	endothelial.cells	endothelial.cells_pecam1
Endothelial cells	ICAM1	endothelial.cells	endothelial.cells	endothelial.cells_icam1
Endothelial cells	SELE	endothelial.cells	endothelial.cells	endothelial.cells_sele
Endothelial cells	MCAM	endothelial.cells	endothelial.cells	endothelial.cells_mcam
Endothelial cells	NOSTRIN	endothelial.cells	endothelial.cells	endothelial.cells_nostrin
Endothelial cells	MFSD2A	endothelial.cells	endothelial.cells	endothelial.cells_mfsd2a
Endothelial cells	ACVRL1	endothelial.cells	endothelial.cells	endothelial.cells_acvrl1
Endothelial cells	AQP1	endothelial.cells	endothelial.cells	endothelial.cells_aqp1
Endothelial cells	MYLK	endothelial.cells	endothelial.cells	endothelial.cells_mylk
Endothelial cells	RASIP1	endothelial.cells	endothelial.cells	endothelial.cells_rasip1
Endothelial cells	FLI1	endothelial.cells	endothelial.cells	endothelial.cells_fli1
Endothelial cells	TIE1	endothelial.cells	endothelial.cells	endothelial.cells_tie1
Endothelial cells	APLNR	endothelial.cells	endothelial.cells	endothelial.cells_aplnr
Endothelial cells	NRP2	endothelial.cells	endothelial.cells	endothelial.cells_nrp2
Endothelial cells	ADAMTS1	endothelial.cells	endothelial.cells	endothelial.cells_adamts1
Endothelial cells	FABP4	endothelial.cells	endothelial.cells	endothelial.cells_fabp4
Endothelial cells	GPIHBP1	endothelial.cells	endothelial.cells	endothelial.cells_gpihbp1
Endothelial cells	FHL2	endothelial.cells	endothelial.cells	endothelial.cells_fhl2
Endothelial cells	LOX	endothelial.cells	endothelial.cells	endothelial.cells_lox
Endothelial cells	ARHGEF15	endothelial.cells	endothelial.cells	endothelial.cells_arhgef15
Endothelial cells	CARD10	endothelial.cells	endothelial.cells	endothelial.cells_card10
Endothelial cells	CLEC14A	endothelial.cells	endothelial.cells	endothelial.cells_clec14a
Endothelial cells	DLL4	endothelial.cells	endothelial.cells	endothelial.cells_dll4
Endothelial cells	ESM1	endothelial.cells	endothelial.cells	endothelial.cells_esm1
Endothelial cells	GIMAP5	endothelial.cells	endothelial.cells	endothelial.cells_gimap5
Endothelial cells	MMRN2	endothelial.cells	endothelial.cells	endothelial.cells_mmrn2
Endothelial cells	NOTCH4	endothelial.cells	endothelial.cells	endothelial.cells_notch4
Endothelial cells	NPR1	endothelial.cells	endothelial.cells	endothelial.cells_npr1
Endothelial cells	PRKCH	endothelial.cells	endothelial.cells	endothelial.cells_prkch
Endothelial cells	RASGRP3	endothelial.cells	endothelial.cells	endothelial.cells_rasgrp3
Endothelial cells	ROBO4	endothelial.cells	endothelial.cells	endothelial.cells_robo4
Endothelial cells	SCARF1	endothelial.cells	endothelial.cells	endothelial.cells_scarf1
Endothelial cells	SOX18	endothelial.cells	endothelial.cells	endothelial.cells_sox18
Endothelial cells	FLT4	endothelial.cells	endothelial.cells	endothelial.cells_flt4
Endothelial cells	APLN	endothelial.cells	endothelial.cells	endothelial.cells_apln
Endothelial cells	VWF	endothelial.cells	endothelial.cells	endothelial.cells_vwf
Endothelial cells	NOS3	endothelial.cells	endothelial.cells	endothelial.cells_nos3
Endothelial cells	THBD	endothelial.cells	endothelial.cells	endothelial.cells_thbd
Endothelial cells	PLVAP	endothelial.cells	endothelial.cells	endothelial.cells_plvap
Endothelial cells	ACKR1	endothelial.cells	endothelial.cells	endothelial.cells_ackr1
Endothelial cells	TMEM100	endothelial.cells	endothelial.cells	endothelial.cells_tmem100
Endothelial cells	ADGRF5	endothelial.cells	endothelial.cells	endothelial.cells_adgrf5
Endothelial cells	ABCG2	endothelial.cells	endothelial.cells	endothelial.cells_abcg2
Endothelial cells	PODXL	endothelial.cells	endothelial.cells	endothelial.cells_podxl
Endothelial cells	CALCRL	endothelial.cells	endothelial.cells	endothelial.cells_calcrl
Endothelial cells	FOXF1	endothelial.cells	endothelial.cells	endothelial.cells_foxf1
Endothelial cells	CASZ1	endothelial.cells	endothelial.cells	endothelial.cells_casz1
Endothelial cells	AQP7	endothelial.cells	endothelial.cells	endothelial.cells_aqp7
Endothelial cells	TCF15	endothelial.cells	endothelial.cells	endothelial.cells_tcf15
Endothelial cells	CD300LG	endothelial.cells	endothelial.cells	endothelial.cells_cd300lg
Endothelial cells	BTNL9	endothelial.cells	endothelial.cells	endothelial.cells_btnl9
Endothelial cells	MEOX2	endothelial.cells	endothelial.cells	endothelial.cells_meox2
Endothelial cells	ERG	endothelial.cells	endothelial.cells	endothelial.cells_erg
Endothelial cells	HEXIM1	endothelial.cells	endothelial.cells	endothelial.cells_hexim1
Endothelial cells	GLYCAM1	endothelial.cells	endothelial.cells	endothelial.cells_glycam1
Endothelial cells	CD55	endothelial.cells	endothelial.cells	endothelial.cells_cd55
Endothelial cells	MMRN1	endothelial.cells	endothelial.cells	endothelial.cells_mmrn1
Endothelial cells	C7	endothelial.cells	endothelial.cells	endothelial.cells_c7
Endothelial cells	RAMP3	endothelial.cells	endothelial.cells	endothelial.cells_ramp3
Endothelial cells	GJA5	endothelial.cells	endothelial.cells	endothelial.cells_gja5
Endothelial cells	HEY1	endothelial.cells	endothelial.cells	endothelial.cells_hey1
Endothelial cells	RND1	endothelial.cells	endothelial.cells	endothelial.cells_rnd1
Endothelial cells	BDP1	endothelial.cells	endothelial.cells	endothelial.cells_bdp1
Endothelial cells	CD46	endothelial.cells	endothelial.cells	endothelial.cells_cd46
Endothelial cells	MEOX1	endothelial.cells	endothelial.cells	endothelial.cells_meox1
Endothelial cells	CCL19	endothelial.cells	endothelial.cells	endothelial.cells_ccl19
Endothelial cells	MADCAM1	endothelial.cells	endothelial.cells	endothelial.cells_madcam1
Endothelial cells	CYP1B1	endothelial.cells	endothelial.cells	endothelial.cells_cyp1b1
Endothelial cells	IRX3	endothelial.cells	endothelial.cells	endothelial.cells_irx3
Endothelial cells	BIRC2	endothelial.cells	endothelial.cells	endothelial.cells_birc2
Endothelial cells	LYVE1	endothelial.cells	endothelial.cells	endothelial.cells_lyve1
Endothelial cells	SEMA3D	endothelial.cells	endothelial.cells	endothelial.cells_sema3d
Endothelial cells	EMCN	endothelial.cells	endothelial.cells	endothelial.cells_emcn
Endothelial cells	ADGRL4	endothelial.cells	endothelial.cells	endothelial.cells_adgrl4
Endothelial cells	VWA1	endothelial.cells	endothelial.cells	endothelial.cells_vwa1
Endothelial cells	PTPRB	endothelial.cells	endothelial.cells	endothelial.cells_ptprb
Endothelial cells	CLDN5	endothelial.cells	endothelial.cells	endothelial.cells_cldn5
Endothelial cells	FOXF2	endothelial.cells	endothelial.cells	endothelial.cells_foxf2
Endothelial cells	PDGFB	endothelial.cells	endothelial.cells	endothelial.cells_pdgfb
Endothelial cells	ECSCR	endothelial.cells	endothelial.cells	endothelial.cells_ecscr
Endothelial cells	ELK3	endothelial.cells	endothelial.cells	endothelial.cells_elk3
Endothelial cells	CDH5	endothelial.cells	endothelial.cells	endothelial.cells_cdh5
Endothelial cells	PLEC	endothelial.cells	endothelial.cells	endothelial.cells_plec
Endothelial cells	STAB1	endothelial.cells	endothelial.cells	endothelial.cells_stab1
Endothelial cells	TGFBR2	endothelial.cells	endothelial.cells	endothelial.cells_tgfbr2
Endothelial cells	CD93	endothelial.cells	endothelial.cells	endothelial.cells_cd93
Endothelial cells	CXCL1	endothelial.cells	endothelial.cells	endothelial.cells_cxcl1
Endothelial cells	SLC7A5	endothelial.cells	endothelial.cells	endothelial.cells_slc7a5
Endothelial cells	ENG	endothelial.cells	endothelial.cells	endothelial.cells_eng
Endothelial cells	KDR	endothelial.cells	endothelial.cells	endothelial.cells_kdr
Endothelial cells	FLT1	endothelial.cells	endothelial.cells	endothelial.cells_flt1
Endothelial cells	EDNRB	endothelial.cells	endothelial.cells	endothelial.cells_ednrb
Endothelial cells	KCNJ8	endothelial.cells	endothelial.cells	endothelial.cells_kcnj8
Endothelial cells	CHST1	endothelial.cells	endothelial.cells	endothelial.cells_chst1
Endothelial cells	PROX1	endothelial.cells	endothelial.cells	endothelial.cells_prox1
Endothelial cells	EHD3	endothelial.cells	endothelial.cells	endothelial.cells_ehd3
Endothelial cells	OIT3	endothelial.cells	endothelial.cells	endothelial.cells_oit3
Endothelial cells	IL1A	endothelial.cells	endothelial.cells	endothelial.cells_il1a
Endothelial cells	BMP2	endothelial.cells	endothelial.cells	endothelial.cells_bmp2
Endothelial cells	C1QTNF1	endothelial.cells	endothelial.cells	endothelial.cells_c1qtnf1
Endothelial cells	PCDH12	endothelial.cells	endothelial.cells	endothelial.cells_pcdh12
Endothelial cells	DPP4	endothelial.cells	endothelial.cells	endothelial.cells_dpp4
Endothelial cells	PALMD	endothelial.cells	endothelial.cells	endothelial.cells_palmd
Endothelial cells	POSTN	endothelial.cells	endothelial.cells	endothelial.cells_postn
Endothelial cells	BMX	endothelial.cells	endothelial.cells	endothelial.cells_bmx
Endothelial cells	SLC38A5	endothelial.cells	endothelial.cells	endothelial.cells_slc38a5
Endothelial cells	ICAM2	endothelial.cells	endothelial.cells	endothelial.cells_icam2
Endothelial cells	SRPX	endothelial.cells	endothelial.cells	endothelial.cells_srpx
Endothelial cells	HSPG2	endothelial.cells	endothelial.cells	endothelial.cells_hspg2
Endothelial cells	CLEC1B	endothelial.cells	endothelial.cells	endothelial.cells_clec1b
Endothelial cells	FCN2	endothelial.cells	endothelial.cells	endothelial.cells_fcn2
Endothelial cells	FCN3	endothelial.cells	endothelial.cells	endothelial.cells_fcn3
Endothelial cells	CRHBP	endothelial.cells	endothelial.cells	endothelial.cells_crhbp
Endothelial cells	CCL23	endothelial.cells	endothelial.cells	endothelial.cells_ccl23
Endothelial cells	DNASE1L3	endothelial.cells	endothelial.cells	endothelial.cells_dnase1l3
Endothelial cells	LIFR	endothelial.cells	endothelial.cells	endothelial.cells_lifr
Endothelial cells	PCAT19	endothelial.cells	endothelial.cells	endothelial.cells_pcat19
Endothelial cells	INMT	endothelial.cells	endothelial.cells	endothelial.cells_inmt
Endothelial cells	PTGDS	endothelial.cells	endothelial.cells	endothelial.cells_ptgds
Endothelial cells	FAM167B	endothelial.cells	endothelial.cells	endothelial.cells_fam167b
Endothelial cells	LTC4S	endothelial.cells	endothelial.cells	endothelial.cells_ltc4s
Endothelial cells	HYAL2	endothelial.cells	endothelial.cells	endothelial.cells_hyal2
Endothelial cells	CLEC4G	endothelial.cells	endothelial.cells	endothelial.cells_clec4g
Endothelial cells	GPR182	endothelial.cells	endothelial.cells	endothelial.cells_gpr182
Endothelial cells	F8	endothelial.cells	endothelial.cells	endothelial.cells_f8
Endothelial cells	RBP7	endothelial.cells	endothelial.cells	endothelial.cells_rbp7
Endothelial cells	THSD1	endothelial.cells	endothelial.cells	endothelial.cells_thsd1
Endothelial cells	APOLD1	endothelial.cells	endothelial.cells	endothelial.cells_apold1
Endothelial cells	CD36	endothelial.cells	endothelial.cells	endothelial.cells_cd36
Endothelial cells	SOX7	endothelial.cells	endothelial.cells	endothelial.cells_sox7
Endothelial cells	CTGF	endothelial.cells	endothelial.cells	endothelial.cells_ctgf
Endothelial cells	RNASE1	endothelial.cells	endothelial.cells	endothelial.cells_rnase1
Endothelial cells (aorta)	BMX	aortic.endothelial.cells	endothelial.cells	endothelial.cells_bmx
Enteric glia cells	GFRA3		glia	glia_gfra3
Enteric neurons	CCK		neurons	neurons_cck
Enteric neurons	NMU		neurons	neurons_nmu
Enteric neurons	GAL		neurons	neurons_gal
Enteric neurons	CARTPT		neurons	neurons_cartpt
Enterocytes	LYPD8	enterocytes	enterocytes	enterocytes_lypd8
Enterocytes	GATA4	enterocytes	enterocytes	enterocytes_gata4
Enterocytes	CPS1	enterocytes	enterocytes	enterocytes_cps1
Enterocytes	DPP4	enterocytes	enterocytes	enterocytes_dpp4
Enterocytes	NLRP6	enterocytes	enterocytes	enterocytes_nlrp6
Enterocytes	KRT20	enterocytes	enterocytes	enterocytes_krt20
Enterocytes	MYO1A	enterocytes	enterocytes	enterocytes_myo1a
Enterocytes	PPARG	enterocytes	enterocytes	enterocytes_pparg
Enterocytes	FLOT2	enterocytes	enterocytes	enterocytes_flot2
Enterocytes	APOBEC1	enterocytes	enterocytes	enterocytes_apobec1
Enterocytes	SLC40A1	enterocytes	enterocytes	enterocytes_slc40a1
Enterocytes	NPC1L1	enterocytes	enterocytes	enterocytes_npc1l1
Enterocytes	FABP1	enterocytes	enterocytes	enterocytes_fabp1
Enterocytes	ANPEP	enterocytes	enterocytes	enterocytes_anpep
Enterocytes	CA1	enterocytes	enterocytes	enterocytes_ca1
Enterocytes	CLDN15	enterocytes	enterocytes	enterocytes_cldn15
Enterocytes	ALDOB	enterocytes	enterocytes	enterocytes_aldob
Enterocytes	ALPI	enterocytes	enterocytes	enterocytes_alpi
Enterocytes	FABP2	enterocytes	enterocytes	enterocytes_fabp2
Enterocytes	LCT	enterocytes	enterocytes	enterocytes_lct
Enterocytes	VIL1	enterocytes	enterocytes	enterocytes_vil1
Enterocytes	FUOM	enterocytes	enterocytes	enterocytes_fuom
Enterocytes	FAHD1	enterocytes	enterocytes	enterocytes_fahd1
Enterocytes	OTC	enterocytes	enterocytes	enterocytes_otc
Enterocytes	CDH17	enterocytes	enterocytes	enterocytes_cdh17
Enterocytes	KHK	enterocytes	enterocytes	enterocytes_khk
Enterocytes	VDR	enterocytes	enterocytes	enterocytes_vdr
Enterocytes	RNF186	enterocytes	enterocytes	enterocytes_rnf186
Enterocytes	FABP6	enterocytes	enterocytes	enterocytes_fabp6
Enterocytes	APOB	enterocytes	enterocytes	enterocytes_apob
Enterocytes	MTTP	enterocytes	enterocytes	enterocytes_mttp
Enterocytes	APOC3	enterocytes	enterocytes	enterocytes_apoc3
Enterocytes	CD36	enterocytes	enterocytes	enterocytes_cd36
Enterocytes	ISX	enterocytes	enterocytes	enterocytes_isx
Enterocytes	SLC51B	enterocytes	enterocytes	enterocytes_slc51b
Enterocytes	ABCC2	enterocytes	enterocytes	enterocytes_abcc2
Enterocytes	ABCG5	enterocytes	enterocytes	enterocytes_abcg5
Enterocytes	DMBT1	enterocytes	enterocytes	enterocytes_dmbt1
Enterocytes	ABCG8	enterocytes	enterocytes	enterocytes_abcg8
Enterocytes	GSTA1	enterocytes	enterocytes	enterocytes_gsta1
Enterocytes	CYBRD1	enterocytes	enterocytes	enterocytes_cybrd1
Enterocytes	ABCG2	enterocytes	enterocytes	enterocytes_abcg2
Enterocytes	NR1H4	enterocytes	enterocytes	enterocytes_nr1h4
Enterocytes	DAB1	enterocytes	enterocytes	enterocytes_dab1
Enterocytes	NR5A2	enterocytes	enterocytes	enterocytes_nr5a2
Enterocytes	ACSL5	enterocytes	enterocytes	enterocytes_acsl5
Enterocytes	AQP11	enterocytes	enterocytes	enterocytes_aqp11
Enterocytes	AQP7	enterocytes	enterocytes	enterocytes_aqp7
Enterocytes	AQP8	enterocytes	enterocytes	enterocytes_aqp8
Enterocytes	HMOX1	enterocytes	enterocytes	enterocytes_hmox1
Enterocytes	SLC39A5	enterocytes	enterocytes	enterocytes_slc39a5
Enterocytes	SLC51A	enterocytes	enterocytes	enterocytes_slc51a
Enterocytes	TRPM6	enterocytes	enterocytes	enterocytes_trpm6
Enterocytes	MOGAT2	enterocytes	enterocytes	enterocytes_mogat2
Enterocytes	MAOA	enterocytes	enterocytes	enterocytes_maoa
Enterocytes	DGAT1	enterocytes	enterocytes	enterocytes_dgat1
Enterocytes	DGAT2	enterocytes	enterocytes	enterocytes_dgat2
Enterocytes	L1CAM	enterocytes	enterocytes	enterocytes_l1cam
Enterocytes	PRAP1	enterocytes	enterocytes	enterocytes_prap1
Enterocytes	CCL25	enterocytes	enterocytes	enterocytes_ccl25
Enterocytes	LGALS2	enterocytes	enterocytes	enterocytes_lgals2
Enterocytes	EPHX2	enterocytes	enterocytes	enterocytes_ephx2
Enterocytes	SLC26A3	enterocytes	enterocytes	enterocytes_slc26a3
Enterocytes	APOA1	enterocytes	enterocytes	enterocytes_apoa1
Enterocytes	APOA4	enterocytes	enterocytes	enterocytes_apoa4
Enterocytes	GSTM3	enterocytes	enterocytes	enterocytes_gstm3
Enterocytes	CREB3L3	enterocytes	enterocytes	enterocytes_creb3l3
Enterocytes	MEP1A	enterocytes	enterocytes	enterocytes_mep1a
Enteroendocrine cells	NEUROG3	enteroendocrine.cells	enteroendocrine.cells	enteroendocrine.cells_neurog3
Enteroendocrine cells	PYY	enteroendocrine.cells	enteroendocrine.cells	enteroendocrine.cells_pyy
Enteroendocrine cells	GAST	enteroendocrine.cells	enteroendocrine.cells	enteroendocrine.cells_gast
Enteroendocrine cells	SST	enteroendocrine.cells	enteroendocrine.cells	enteroendocrine.cells_sst
Enteroendocrine cells	GPR119	enteroendocrine.cells	enteroendocrine.cells	enteroendocrine.cells_gpr119
Enteroendocrine cells	GCG	enteroendocrine.cells	enteroendocrine.cells	enteroendocrine.cells_gcg
Enteroendocrine cells	IAPP	enteroendocrine.cells	enteroendocrine.cells	enteroendocrine.cells_iapp
Enteroendocrine cells	GHRL	enteroendocrine.cells	enteroendocrine.cells	enteroendocrine.cells_ghrl
Enteroendocrine cells	CHGA	enteroendocrine.cells	enteroendocrine.cells	enteroendocrine.cells_chga
Enteroendocrine cells	FFAR4	enteroendocrine.cells	enteroendocrine.cells	enteroendocrine.cells_ffar4
Enteroendocrine cells	INSL5	enteroendocrine.cells	enteroendocrine.cells	enteroendocrine.cells_insl5
Enteroendocrine cells	ALCAM	enteroendocrine.cells	enteroendocrine.cells	enteroendocrine.cells_alcam
Enteroendocrine cells	ISL1	enteroendocrine.cells	enteroendocrine.cells	enteroendocrine.cells_isl1
Enteroendocrine cells	PAX6	enteroendocrine.cells	enteroendocrine.cells	enteroendocrine.cells_pax6
Enteroendocrine cells	GIP	enteroendocrine.cells	enteroendocrine.cells	enteroendocrine.cells_gip
Enteroendocrine cells	NKX2-2	enteroendocrine.cells	enteroendocrine.cells	enteroendocrine.cells_nkx2-2
Enteroendocrine cells	CCK	enteroendocrine.cells	enteroendocrine.cells	enteroendocrine.cells_cck
Enteroendocrine cells	FFAR1	enteroendocrine.cells	enteroendocrine.cells	enteroendocrine.cells_ffar1
Enteroendocrine cells	ARX	enteroendocrine.cells	enteroendocrine.cells	enteroendocrine.cells_arx
Enteroendocrine cells	SCGN	enteroendocrine.cells	enteroendocrine.cells	enteroendocrine.cells_scgn
Enteroendocrine cells	PCSK1	enteroendocrine.cells	enteroendocrine.cells	enteroendocrine.cells_pcsk1
Enteroendocrine cells	GFRA3	enteroendocrine.cells	enteroendocrine.cells	enteroendocrine.cells_gfra3
Enteroendocrine cells	NEUROD1	enteroendocrine.cells	enteroendocrine.cells	enteroendocrine.cells_neurod1
Eosinophils	CPA3	eosinophils	eosinophils	eosinophils_cpa3
Eosinophils	EPX	eosinophils	eosinophils	eosinophils_epx
Eosinophils	PRG2	eosinophils	eosinophils	eosinophils_prg2
Eosinophils	PRG3	eosinophils	eosinophils	eosinophils_prg3
Ependymal cells	FOXJ1	ependymal.cells	ependymal.cells	ependymal.cells_foxj1
Ependymal cells	RIIAD1	ependymal.cells	ependymal.cells	ependymal.cells_riiad1
Ependymal cells	TMEM212	ependymal.cells	ependymal.cells	ependymal.cells_tmem212
Ependymal cells	AQP4	ependymal.cells	ependymal.cells	ependymal.cells_aqp4
Ependymal cells	CELSR2	ependymal.cells	ependymal.cells	ependymal.cells_celsr2
Ependymal cells	GFAP	ependymal.cells	ependymal.cells	ependymal.cells_gfap
Ependymal cells	ENKUR	ependymal.cells	ependymal.cells	ependymal.cells_enkur
Ependymal cells	KRT15	ependymal.cells	ependymal.cells	ependymal.cells_krt15
Ependymal cells	ODF3B	ependymal.cells	ependymal.cells	ependymal.cells_odf3b
Ependymal cells	CROCC	ependymal.cells	ependymal.cells	ependymal.cells_crocc
Ependymal cells	HSPA2	ependymal.cells	ependymal.cells	ependymal.cells_hspa2
Ependymal cells	CALML4	ependymal.cells	ependymal.cells	ependymal.cells_calml4
Ependymal cells	HDC	ependymal.cells	ependymal.cells	ependymal.cells_hdc
Ependymal cells	PCP4L1	ependymal.cells	ependymal.cells	ependymal.cells_pcp4l1
Ependymal cells	CFAP44	ependymal.cells	ependymal.cells	ependymal.cells_cfap44
Ependymal cells	PVALB	ependymal.cells	ependymal.cells	ependymal.cells_pvalb
Ependymal cells	ANGPTL2	ependymal.cells	ependymal.cells	ependymal.cells_angptl2
Ependymal cells	CCDC153	ependymal.cells	ependymal.cells	ependymal.cells_ccdc153
Ependymal cells	AK7	ependymal.cells	ependymal.cells	ependymal.cells_ak7
Ependymal cells	EFNB3	ependymal.cells	ependymal.cells	ependymal.cells_efnb3
Ependymal cells	MYB	ependymal.cells	ependymal.cells	ependymal.cells_myb
Ependymal cells	STOML3	ependymal.cells	ependymal.cells	ependymal.cells_stoml3
Ependymal cells	PLTP	ependymal.cells	ependymal.cells	ependymal.cells_pltp
Ependymal cells	AK8	ependymal.cells	ependymal.cells	ependymal.cells_ak8
Ependymal cells	RFX2	ependymal.cells	ependymal.cells	ependymal.cells_rfx2
Ependymal cells	ZMYND10	ependymal.cells	ependymal.cells	ependymal.cells_zmynd10
Epithelial cells	CDH1	epithelial.cells	epithelial.cells	epithelial.cells_cdh1
Epithelial cells	CD24	epithelial.cells	epithelial.cells	epithelial.cells_cd24
Epithelial cells	ANPEP	epithelial.cells	epithelial.cells	epithelial.cells_anpep
Epithelial cells	SCGB1A1	epithelial.cells	epithelial.cells	epithelial.cells_scgb1a1
Epithelial cells	KRT7	epithelial.cells	epithelial.cells	epithelial.cells_krt7
Epithelial cells	MUC1	epithelial.cells	epithelial.cells	epithelial.cells_muc1
Epithelial cells	OCLN	epithelial.cells	epithelial.cells	epithelial.cells_ocln
Epithelial cells	KRT13	epithelial.cells	epithelial.cells	epithelial.cells_krt13
Epithelial cells	CLDN1	epithelial.cells	epithelial.cells	epithelial.cells_cldn1
Erythroid-like and erythroid precursor cells	GYPB			_gypb
Erythroid-like and erythroid precursor cells	ITGA4			_itga4
Erythroid-like and erythroid precursor cells	ALAS2			_alas2
Erythroid-like and erythroid precursor cells	HBB			_hbb
Erythroid-like and erythroid precursor cells	CD36			_cd36
Erythroid-like and erythroid precursor cells	GYPA			_gypa
Erythroid-like and erythroid precursor cells	EPB41			_epb41
Erythroid-like and erythroid precursor cells	RHD			_rhd
Erythroid-like and erythroid precursor cells	KIT			_kit
Erythroid-like and erythroid precursor cells	SLC25A37			_slc25a37
Erythroid-like and erythroid precursor cells	CD55			_cd55
Erythroid-like and erythroid precursor cells	GYPC			_gypc
Erythroid-like and erythroid precursor cells	KLF1			_klf1
Erythroid-like and erythroid precursor cells	EPB42			_epb42
Erythroid-like and erythroid precursor cells	KEL			_kel
Erythroid-like and erythroid precursor cells	RHAG			_rhag
Fibroblasts	CELA1	fibroblasts	fibroblasts	fibroblasts_cela1
Fibroblasts	LOX	fibroblasts	fibroblasts	fibroblasts_lox
Fibroblasts	FLI1	fibroblasts	fibroblasts	fibroblasts_fli1
Fibroblasts	MMP14	fibroblasts	fibroblasts	fibroblasts_mmp14
Fibroblasts	COL6A2	fibroblasts	fibroblasts	fibroblasts_col6a2
Fibroblasts	FABP4	fibroblasts	fibroblasts	fibroblasts_fabp4
Fibroblasts	ASPN	fibroblasts	fibroblasts	fibroblasts_aspn
Fibroblasts	ANGPTL2	fibroblasts	fibroblasts	fibroblasts_angptl2
Fibroblasts	EFEMP1	fibroblasts	fibroblasts	fibroblasts_efemp1
Fibroblasts	SCARA5	fibroblasts	fibroblasts	fibroblasts_scara5
Fibroblasts	IGFBP3	fibroblasts	fibroblasts	fibroblasts_igfbp3
Fibroblasts	DPEP1	fibroblasts	fibroblasts	fibroblasts_dpep1
Fibroblasts	ADAMTS5	fibroblasts	fibroblasts	fibroblasts_adamts5
Fibroblasts	COL5A1	fibroblasts	fibroblasts	fibroblasts_col5a1
Fibroblasts	CD248	fibroblasts	fibroblasts	fibroblasts_cd248
Fibroblasts	PI16	fibroblasts	fibroblasts	fibroblasts_pi16
Fibroblasts	MMP2	fibroblasts	fibroblasts	fibroblasts_mmp2
Fibroblasts	COL14A1	fibroblasts	fibroblasts	fibroblasts_col14a1
Fibroblasts	IGFBP6	fibroblasts	fibroblasts	fibroblasts_igfbp6
Fibroblasts	COL5A2	fibroblasts	fibroblasts	fibroblasts_col5a2
Fibroblasts	FBN1	fibroblasts	fibroblasts	fibroblasts_fbn1
Fibroblasts	FKBP10	fibroblasts	fibroblasts	fibroblasts_fkbp10
Fibroblasts	SNHG18	fibroblasts	fibroblasts	fibroblasts_snhg18
Fibroblasts	CDH11	fibroblasts	fibroblasts	fibroblasts_cdh11
Fibroblasts	PTCH1	fibroblasts	fibroblasts	fibroblasts_ptch1
Fibroblasts	FBLN2	fibroblasts	fibroblasts	fibroblasts_fbln2
Fibroblasts	IGF1	fibroblasts	fibroblasts	fibroblasts_igf1
Fibroblasts	PRRX1	fibroblasts	fibroblasts	fibroblasts_prrx1
Fibroblasts	COL6A3	fibroblasts	fibroblasts	fibroblasts_col6a3
Fibroblasts	CTSK	fibroblasts	fibroblasts	fibroblasts_ctsk
Fibroblasts	C1S	fibroblasts	fibroblasts	fibroblasts_c1s
Fibroblasts	GREM1	fibroblasts	fibroblasts	fibroblasts_grem1
Fibroblasts	SPON2	fibroblasts	fibroblasts	fibroblasts_spon2
Fibroblasts	PCSK6	fibroblasts	fibroblasts	fibroblasts_pcsk6
Fibroblasts	COL8A1	fibroblasts	fibroblasts	fibroblasts_col8a1
Fibroblasts	ENTPD2	fibroblasts	fibroblasts	fibroblasts_entpd2
Fibroblasts	CXCL8	fibroblasts	fibroblasts	fibroblasts_cxcl8
Fibroblasts	CYP1B1	fibroblasts	fibroblasts	fibroblasts_cyp1b1
Fibroblasts	CCL11	fibroblasts	fibroblasts	fibroblasts_ccl11
Fibroblasts	CD55	fibroblasts	fibroblasts	fibroblasts_cd55
Fibroblasts	PTX3	fibroblasts	fibroblasts	fibroblasts_ptx3
Fibroblasts	MMP3	fibroblasts	fibroblasts	fibroblasts_mmp3
Fibroblasts	FRZB	fibroblasts	fibroblasts	fibroblasts_frzb
Fibroblasts	COL12A1	fibroblasts	fibroblasts	fibroblasts_col12a1
Fibroblasts	MEOX1	fibroblasts	fibroblasts	fibroblasts_meox1
Fibroblasts	PRG4	fibroblasts	fibroblasts	fibroblasts_prg4
Fibroblasts	PKD2	fibroblasts	fibroblasts	fibroblasts_pkd2
Fibroblasts	CCL19	fibroblasts	fibroblasts	fibroblasts_ccl19
Fibroblasts	NNMT	fibroblasts	fibroblasts	fibroblasts_nnmt
Fibroblasts	FOXF1	fibroblasts	fibroblasts	fibroblasts_foxf1
Fibroblasts	HAS1	fibroblasts	fibroblasts	fibroblasts_has1
Fibroblasts	CTGF	fibroblasts	fibroblasts	fibroblasts_ctgf
Fibroblasts	ERCC1	fibroblasts	fibroblasts	fibroblasts_ercc1
Fibroblasts	TWIST2	fibroblasts	fibroblasts	fibroblasts_twist2
Fibroblasts	DDR2	fibroblasts	fibroblasts	fibroblasts_ddr2
Fibroblasts	ELN	fibroblasts	fibroblasts	fibroblasts_eln
Fibroblasts	HHIP	fibroblasts	fibroblasts	fibroblasts_hhip
Fibroblasts	FMO2	fibroblasts	fibroblasts	fibroblasts_fmo2
Fibroblasts	NT5E	fibroblasts	fibroblasts	fibroblasts_nt5e
Fibroblasts	NOX4	fibroblasts	fibroblasts	fibroblasts_nox4
Fibroblasts	CD40	fibroblasts	fibroblasts	fibroblasts_cd40
Fibroblasts	PDGFRA	fibroblasts	fibroblasts	fibroblasts_pdgfra
Fibroblasts	EN1	fibroblasts	fibroblasts	fibroblasts_en1
Fibroblasts	FOSL2	fibroblasts	fibroblasts	fibroblasts_fosl2
Fibroblasts	NFAT5	fibroblasts	fibroblasts	fibroblasts_nfat5
Fibroblasts	NFATC1	fibroblasts	fibroblasts	fibroblasts_nfatc1
Fibroblasts	NFKB1	fibroblasts	fibroblasts	fibroblasts_nfkb1
Fibroblasts	NR4A2	fibroblasts	fibroblasts	fibroblasts_nr4a2
Fibroblasts	RUNX1	fibroblasts	fibroblasts	fibroblasts_runx1
Fibroblasts	LAMC1	fibroblasts	fibroblasts	fibroblasts_lamc1
Fibroblasts	MEDAG	fibroblasts	fibroblasts	fibroblasts_medag
Fibroblasts	LAMB1	fibroblasts	fibroblasts	fibroblasts_lamb1
Fibroblasts	DKK3	fibroblasts	fibroblasts	fibroblasts_dkk3
Fibroblasts	NGF	fibroblasts	fibroblasts	fibroblasts_ngf
Fibroblasts	VEGFA	fibroblasts	fibroblasts	fibroblasts_vegfa
Fibroblasts	FGF2	fibroblasts	fibroblasts	fibroblasts_fgf2
Fibroblasts	P4HTM	fibroblasts	fibroblasts	fibroblasts_p4htm
Fibroblasts	INMT	fibroblasts	fibroblasts	fibroblasts_inmt
Fibroblasts	CXCL14	fibroblasts	fibroblasts	fibroblasts_cxcl14
Fibroblasts	VTN	fibroblasts	fibroblasts	fibroblasts_vtn
Fibroblasts	ITIH5	fibroblasts	fibroblasts	fibroblasts_itih5
Fibroblasts	LUM	fibroblasts	fibroblasts	fibroblasts_lum
Fibroblasts	DPT	fibroblasts	fibroblasts	fibroblasts_dpt
Fibroblasts	POSTN	fibroblasts	fibroblasts	fibroblasts_postn
Fibroblasts	P4HA1	fibroblasts	fibroblasts	fibroblasts_p4ha1
Fibroblasts	PRKCD	fibroblasts	fibroblasts	fibroblasts_prkcd
Fibroblasts	ACTA2	fibroblasts	fibroblasts	fibroblasts_acta2
Fibroblasts	PDGFRB	fibroblasts	fibroblasts	fibroblasts_pdgfrb
Fibroblasts	GJB2	fibroblasts	fibroblasts	fibroblasts_gjb2
Fibroblasts	CTHRC1	fibroblasts	fibroblasts	fibroblasts_cthrc1
Fibroblasts	COL15A1	fibroblasts	fibroblasts	fibroblasts_col15a1
Follicular cells	IYD	thyrocytes	thyrocytes	thyrocytes_iyd
Follicular cells	FOXE1	thyrocytes	thyrocytes	thyrocytes_foxe1
Follicular cells	PRLR	thyrocytes	thyrocytes	thyrocytes_prlr
Follicular cells	DIO1	thyrocytes	thyrocytes	thyrocytes_dio1
Foveolar cells	LGALS4			_lgals4
Foveolar cells	CLDN18			_cldn18
Foveolar cells	MUC5AC			_muc5ac
Foveolar cells	IL33			_il33
GABAergic neurons	DLX1	gabaergic.neurons	gabaergic.neurons	gabaergic.neurons_dlx1
GABAergic neurons	GAD1	gabaergic.neurons	gabaergic.neurons	gabaergic.neurons_gad1
GABAergic neurons	PARM1	gabaergic.neurons	gabaergic.neurons	gabaergic.neurons_parm1
Gamma (PP) cells	PAX6	gamma.cell	gamma.cell	gamma.cell_pax6
Gamma (PP) cells	PPY	gamma.cell	gamma.cell	gamma.cell_ppy
Gamma (PP) cells	SCGN	gamma.cell	gamma.cell	gamma.cell_scgn
Gamma (PP) cells	FXYD2	gamma.cell	gamma.cell	gamma.cell_fxyd2
Gamma (PP) cells	SCGB2A1	gamma.cell	gamma.cell	gamma.cell_scgb2a1
Gamma (PP) cells	GPC5-AS1	gamma.cell	gamma.cell	gamma.cell_gpc5-as1
Gamma (PP) cells	CMTM8	gamma.cell	gamma.cell	gamma.cell_cmtm8
Gamma (PP) cells	ARX	gamma.cell	gamma.cell	gamma.cell_arx
Gamma (PP) cells	NEUROD1	gamma.cell	gamma.cell	gamma.cell_neurod1
Gamma (PP) cells	AQP3	gamma.cell	gamma.cell	gamma.cell_aqp3
Gamma (PP) cells	ISL1	gamma.cell	gamma.cell	gamma.cell_isl1
Gamma delta T cells	SPON2	gamma.delta.t.cells	gamma.delta.t.cells	gamma.delta.t.cells_spon2
Gamma delta T cells	IFITM1	gamma.delta.t.cells	gamma.delta.t.cells	gamma.delta.t.cells_ifitm1
Gamma delta T cells	GZMB	gamma.delta.t.cells	gamma.delta.t.cells	gamma.delta.t.cells_gzmb
Gamma delta T cells	FGFBP2	gamma.delta.t.cells	gamma.delta.t.cells	gamma.delta.t.cells_fgfbp2
Gamma delta T cells	NKG7	gamma.delta.t.cells	gamma.delta.t.cells	gamma.delta.t.cells_nkg7
Gamma delta T cells	GNLY	gamma.delta.t.cells	gamma.delta.t.cells	gamma.delta.t.cells_gnly
Gamma delta T cells	KLRF1	gamma.delta.t.cells	gamma.delta.t.cells	gamma.delta.t.cells_klrf1
Gamma delta T cells	HOPX	gamma.delta.t.cells	gamma.delta.t.cells	gamma.delta.t.cells_hopx
Gamma delta T cells	CST7	gamma.delta.t.cells	gamma.delta.t.cells	gamma.delta.t.cells_cst7
Gamma delta T cells	PRF1	gamma.delta.t.cells	gamma.delta.t.cells	gamma.delta.t.cells_prf1
Gamma delta T cells	CTSW	gamma.delta.t.cells	gamma.delta.t.cells	gamma.delta.t.cells_ctsw
Gamma delta T cells	AURKB	gamma.delta.t.cells	gamma.delta.t.cells	gamma.delta.t.cells_aurkb
Gamma delta T cells	GZMA	gamma.delta.t.cells	gamma.delta.t.cells	gamma.delta.t.cells_gzma
Gamma delta T cells	KLRD1	gamma.delta.t.cells	gamma.delta.t.cells	gamma.delta.t.cells_klrd1
Gamma delta T cells	CLIC3	gamma.delta.t.cells	gamma.delta.t.cells	gamma.delta.t.cells_clic3
Gamma delta T cells	CD7	gamma.delta.t.cells	gamma.delta.t.cells	gamma.delta.t.cells_cd7
Gamma delta T cells	ADGRG1	gamma.delta.t.cells	gamma.delta.t.cells	gamma.delta.t.cells_adgrg1
Gamma delta T cells	CD247	gamma.delta.t.cells	gamma.delta.t.cells	gamma.delta.t.cells_cd247
Gamma delta T cells	TRDC	gamma.delta.t.cells	gamma.delta.t.cells	gamma.delta.t.cells_trdc
Gamma delta T cells	ASPM	gamma.delta.t.cells	gamma.delta.t.cells	gamma.delta.t.cells_aspm
Gamma delta T cells	CCL5	gamma.delta.t.cells	gamma.delta.t.cells	gamma.delta.t.cells_ccl5
Germ cells	TNP2			_tnp2
Germ cells	SPATA18			_spata18
Germ cells	PGK2			_pgk2
Germ cells	PRM1			_prm1
Germ cells	SYCP1			_sycp1
Germ cells	ODF2			_odf2
Germ cells	SLC25A31			_slc25a31
Germ cells	PHF13			_phf13
Germ cells	CABS1			_cabs1
Germ cells	H1FNT			_h1fnt
Germ cells	GAPDHS			_gapdhs
Germ cells	PRM3			_prm3
Germ cells	TNP1			_tnp1
Germ cells	SMCP			_smcp
Germ cells	PRM2			_prm2
Germ cells	FKBP6			_fkbp6
Germ cells	TAF7L			_taf7l
Germ cells	SPAG6			_spag6
Germ cells	ZPBP2			_zpbp2
Germ cells	DNAH6			_dnah6
Germ cells	CAMK4			_camk4
Germ cells	EGR4			_egr4
Germ cells	SMC1B			_smc1b
Germ cells	NR6A1			_nr6a1
Germ cells	RSBN1L			_rsbn1l
Germ cells	PARN			_parn
Germ cells	CHEK1			_chek1
Germ cells	BRCA1			_brca1
Germ cells	DMC1			_dmc1
Germ cells	MLH3			_mlh3
Germ cells	DAZL			_dazl
Germ cells	DDX4			_ddx4
Germ cells	HOOK1			_hook1
Germ cells	SPATA12			_spata12
Germ cells	SOHLH1			_sohlh1
Germ cells	MYO1D			_myo1d
Goblet cells	MUC13	goblet.cells	goblet.cells	goblet.cells_muc13
Goblet cells	ATOH1	goblet.cells	goblet.cells	goblet.cells_atoh1
Goblet cells	MUC2	goblet.cells	goblet.cells	goblet.cells_muc2
Goblet cells	ITLN1	goblet.cells	goblet.cells	goblet.cells_itln1
Goblet cells	MUC4	goblet.cells	goblet.cells	goblet.cells_muc4
Goblet cells	MUC5B	goblet.cells	goblet.cells	goblet.cells_muc5b
Goblet cells	TFF3	goblet.cells	goblet.cells	goblet.cells_tff3
Goblet cells	AGR2	goblet.cells	goblet.cells	goblet.cells_agr2
Goblet cells	GUCA2A	goblet.cells	goblet.cells	goblet.cells_guca2a
Goblet cells	PHGR1	goblet.cells	goblet.cells	goblet.cells_phgr1
Goblet cells	SPDEF	goblet.cells	goblet.cells	goblet.cells_spdef
Goblet cells	SPINK4	goblet.cells	goblet.cells	goblet.cells_spink4
Granulosa cells	INHA	granulosa.cells	granulosa.cells	granulosa.cells_inha
Granulosa cells	AMH	granulosa.cells	granulosa.cells	granulosa.cells_amh
Hematopoietic stem cells	PROCR	hematopoietic.stem.cell	hematopoietic.stem.cell	hematopoietic.stem.cell_procr
Hematopoietic stem cells	MPL	hematopoietic.stem.cell	hematopoietic.stem.cell	hematopoietic.stem.cell_mpl
Hematopoietic stem cells	KIT	hematopoietic.stem.cell	hematopoietic.stem.cell	hematopoietic.stem.cell_kit
Hematopoietic stem cells	FLT3	hematopoietic.stem.cell	hematopoietic.stem.cell	hematopoietic.stem.cell_flt3
Hematopoietic stem cells	ABCG2	hematopoietic.stem.cell	hematopoietic.stem.cell	hematopoietic.stem.cell_abcg2
Hematopoietic stem cells	PTPRE	hematopoietic.stem.cell	hematopoietic.stem.cell	hematopoietic.stem.cell_ptpre
Hematopoietic stem cells	GATA2	hematopoietic.stem.cell	hematopoietic.stem.cell	hematopoietic.stem.cell_gata2
Hematopoietic stem cells	GPR171	hematopoietic.stem.cell	hematopoietic.stem.cell	hematopoietic.stem.cell_gpr171
Hematopoietic stem cells	ANGPT1	hematopoietic.stem.cell	hematopoietic.stem.cell	hematopoietic.stem.cell_angpt1
Hematopoietic stem cells	NCOR2	hematopoietic.stem.cell	hematopoietic.stem.cell	hematopoietic.stem.cell_ncor2
Hematopoietic stem cells	MECOM	hematopoietic.stem.cell	hematopoietic.stem.cell	hematopoietic.stem.cell_mecom
Hematopoietic stem cells	NKX2-3	hematopoietic.stem.cell	hematopoietic.stem.cell	hematopoietic.stem.cell_nkx2-3
Hematopoietic stem cells	HHEX	hematopoietic.stem.cell	hematopoietic.stem.cell	hematopoietic.stem.cell_hhex
Hematopoietic stem cells	MEIS1	hematopoietic.stem.cell	hematopoietic.stem.cell	hematopoietic.stem.cell_meis1
Hematopoietic stem cells	LYL1	hematopoietic.stem.cell	hematopoietic.stem.cell	hematopoietic.stem.cell_lyl1
Hematopoietic stem cells	HLF	hematopoietic.stem.cell	hematopoietic.stem.cell	hematopoietic.stem.cell_hlf
Hematopoietic stem cells	MYCT1	hematopoietic.stem.cell	hematopoietic.stem.cell	hematopoietic.stem.cell_myct1
Hematopoietic stem cells	ADGRG1	hematopoietic.stem.cell	hematopoietic.stem.cell	hematopoietic.stem.cell_adgrg1
Hematopoietic stem cells	DNMT3B	hematopoietic.stem.cell	hematopoietic.stem.cell	hematopoietic.stem.cell_dnmt3b
Hematopoietic stem cells	MYCN	hematopoietic.stem.cell	hematopoietic.stem.cell	hematopoietic.stem.cell_mycn
Hematopoietic stem cells	ITGA2B	hematopoietic.stem.cell	hematopoietic.stem.cell	hematopoietic.stem.cell_itga2b
Hematopoietic stem cells	ITGA4	hematopoietic.stem.cell	hematopoietic.stem.cell	hematopoietic.stem.cell_itga4
Hematopoietic stem cells	ITGA6	hematopoietic.stem.cell	hematopoietic.stem.cell	hematopoietic.stem.cell_itga6
Hematopoietic stem cells	NOTCH1	hematopoietic.stem.cell	hematopoietic.stem.cell	hematopoietic.stem.cell_notch1
Hematopoietic stem cells	NFE2	hematopoietic.stem.cell	hematopoietic.stem.cell	hematopoietic.stem.cell_nfe2
Hematopoietic stem cells	ERG	hematopoietic.stem.cell	hematopoietic.stem.cell	hematopoietic.stem.cell_erg
Hepatic stellate cells	IGFBP3	hepatic.stellate.cells	stellate.cells	stellate.cells_igfbp3
Hepatic stellate cells	OLFML3	hepatic.stellate.cells	stellate.cells	stellate.cells_olfml3
Hepatic stellate cells	CTGF	hepatic.stellate.cells	stellate.cells	stellate.cells_ctgf
Hepatic stellate cells	ACTA2	hepatic.stellate.cells	stellate.cells	stellate.cells_acta2
Hepatic stellate cells	COLEC11	hepatic.stellate.cells	stellate.cells	stellate.cells_colec11
Hepatic stellate cells	IGFBP6	hepatic.stellate.cells	stellate.cells	stellate.cells_igfbp6
Hepatic stellate cells	CCL2	hepatic.stellate.cells	stellate.cells	stellate.cells_ccl2
Hepatocytes	SLC10A1	hepatocytes	hepatocytes	hepatocytes_slc10a1
Hepatocytes	LRP5	hepatocytes	hepatocytes	hepatocytes_lrp5
Hepatocytes	ARG1	hepatocytes	hepatocytes	hepatocytes_arg1
Hepatocytes	AFP	hepatocytes	hepatocytes	hepatocytes_afp
Hepatocytes	ATP7B	hepatocytes	hepatocytes	hepatocytes_atp7b
Hepatocytes	HNF4A	hepatocytes	hepatocytes	hepatocytes_hnf4a
Hepatocytes	GJB2	hepatocytes	hepatocytes	hepatocytes_gjb2
Hepatocytes	FGFR4	hepatocytes	hepatocytes	hepatocytes_fgfr4
Hepatocytes	PROX1	hepatocytes	hepatocytes	hepatocytes_prox1
Hepatocytes	CRP	hepatocytes	hepatocytes	hepatocytes_crp
Hepatocytes	SLC2A2	hepatocytes	hepatocytes	hepatocytes_slc2a2
Hepatocytes	TFR2	hepatocytes	hepatocytes	hepatocytes_tfr2
Hepatocytes	KIF13B	hepatocytes	hepatocytes	hepatocytes_kif13b
Hepatocytes	LIPC	hepatocytes	hepatocytes	hepatocytes_lipc
Hepatocytes	ASGR1	hepatocytes	hepatocytes	hepatocytes_asgr1
Hepatocytes	CYP2D6	hepatocytes	hepatocytes	hepatocytes_cyp2d6
Hepatocytes	CYP2C9	hepatocytes	hepatocytes	hepatocytes_cyp2c9
Hepatocytes	CYP2B6	hepatocytes	hepatocytes	hepatocytes_cyp2b6
Hepatocytes	G6PC	hepatocytes	hepatocytes	hepatocytes_g6pc
Hepatocytes	OTC	hepatocytes	hepatocytes	hepatocytes_otc
Hepatocytes	SERPINA1	hepatocytes	hepatocytes	hepatocytes_serpina1
Hepatocytes	FOXA3	hepatocytes	hepatocytes	hepatocytes_foxa3
Hepatocytes	FOXA2	hepatocytes	hepatocytes	hepatocytes_foxa2
Hepatocytes	FOXA1	hepatocytes	hepatocytes	hepatocytes_foxa1
Hepatocytes	CYP7A1	hepatocytes	hepatocytes	hepatocytes_cyp7a1
Hepatocytes	CYP3A7	hepatocytes	hepatocytes	hepatocytes_cyp3a7
Hepatocytes	CYP3A4	hepatocytes	hepatocytes	hepatocytes_cyp3a4
Hepatocytes	CYP2E1	hepatocytes	hepatocytes	hepatocytes_cyp2e1
Hepatocytes	GCK	hepatocytes	hepatocytes	hepatocytes_gck
Hepatocytes	CTNNB1	hepatocytes	hepatocytes	hepatocytes_ctnnb1
Hepatocytes	AQP3	hepatocytes	hepatocytes	hepatocytes_aqp3
Hepatocytes	APOB	hepatocytes	hepatocytes	hepatocytes_apob
Hepatocytes	ANG	hepatocytes	hepatocytes	hepatocytes_ang
Hepatocytes	SAT2	hepatocytes	hepatocytes	hepatocytes_sat2
Hepatocytes	APOA1	hepatocytes	hepatocytes	hepatocytes_apoa1
Hepatocytes	BNIP3	hepatocytes	hepatocytes	hepatocytes_bnip3
Hepatocytes	FGL1	hepatocytes	hepatocytes	hepatocytes_fgl1
Hepatocytes	PAH	hepatocytes	hepatocytes	hepatocytes_pah
Hepatocytes	APOA2	hepatocytes	hepatocytes	hepatocytes_apoa2
Hepatocytes	APOC3	hepatocytes	hepatocytes	hepatocytes_apoc3
Hepatocytes	TM4SF4	hepatocytes	hepatocytes	hepatocytes_tm4sf4
Hepatocytes	GC	hepatocytes	hepatocytes	hepatocytes_gc
Hepatocytes	AMBP	hepatocytes	hepatocytes	hepatocytes_ambp
Hepatocytes	ORM1	hepatocytes	hepatocytes	hepatocytes_orm1
Hepatocytes	ALB	hepatocytes	hepatocytes	hepatocytes_alb
Hepatocytes	HAL	hepatocytes	hepatocytes	hepatocytes_hal
Hepatocytes	ASS1	hepatocytes	hepatocytes	hepatocytes_ass1
Hepatocytes	CYP2A7	hepatocytes	hepatocytes	hepatocytes_cyp2a7
Hepatocytes	SCD	hepatocytes	hepatocytes	hepatocytes_scd
Hepatocytes	ACSS2	hepatocytes	hepatocytes	hepatocytes_acss2
Hepatocytes	TM7SF2	hepatocytes	hepatocytes	hepatocytes_tm7sf2
Hepatocytes	SLBP	hepatocytes	hepatocytes	hepatocytes_slbp
Hepatocytes	RND3	hepatocytes	hepatocytes	hepatocytes_rnd3
Hepatocytes	BCHE	hepatocytes	hepatocytes	hepatocytes_bche
Hepatocytes	GHR	hepatocytes	hepatocytes	hepatocytes_ghr
Hepatocytes	ALDH6A1	hepatocytes	hepatocytes	hepatocytes_aldh6a1
Hepatocytes	MASP2	hepatocytes	hepatocytes	hepatocytes_masp2
Hepatocytes	AKR1C1	hepatocytes	hepatocytes	hepatocytes_akr1c1
Hepatocytes	HPR	hepatocytes	hepatocytes	hepatocytes_hpr
Hepatocytes	HAMP	hepatocytes	hepatocytes	hepatocytes_hamp
Hepatocytes	ASL	hepatocytes	hepatocytes	hepatocytes_asl
Hepatocytes	CP	hepatocytes	hepatocytes	hepatocytes_cp
Hepatocytes	SLPI	hepatocytes	hepatocytes	hepatocytes_slpi
Hepatocytes	TM4SF5	hepatocytes	hepatocytes	hepatocytes_tm4sf5
Hepatocytes	LEPR	hepatocytes	hepatocytes	hepatocytes_lepr
Hepatocytes	RCAN1	hepatocytes	hepatocytes	hepatocytes_rcan1
Hepatocytes	AR	hepatocytes	hepatocytes	hepatocytes_ar
Hepatocytes	RPP25L	hepatocytes	hepatocytes	hepatocytes_rpp25l
Hepatocytes	HSD11B1	hepatocytes	hepatocytes	hepatocytes_hsd11b1
Hepatocytes	APOM	hepatocytes	hepatocytes	hepatocytes_apom
Hepatocytes	G0S2	hepatocytes	hepatocytes	hepatocytes_g0s2
Hepatocytes	PON3	hepatocytes	hepatocytes	hepatocytes_pon3
Hepatocytes	C1ORF53	hepatocytes	hepatocytes	hepatocytes_c1orf53
Hepatocytes	TTC36	hepatocytes	hepatocytes	hepatocytes_ttc36
Hepatocytes	GOLT1A	hepatocytes	hepatocytes	hepatocytes_golt1a
Hepatocytes	FST	hepatocytes	hepatocytes	hepatocytes_fst
Hepatocytes	MCC	hepatocytes	hepatocytes	hepatocytes_mcc
Hepatocytes	AQP9	hepatocytes	hepatocytes	hepatocytes_aqp9
Hepatocytes	GSTA2	hepatocytes	hepatocytes	hepatocytes_gsta2
Hepatocytes	NNT	hepatocytes	hepatocytes	hepatocytes_nnt
Hepatocytes	APOA5	hepatocytes	hepatocytes	hepatocytes_apoa5
Hepatocytes	ENTPD5	hepatocytes	hepatocytes	hepatocytes_entpd5
Hepatocytes	C4B	hepatocytes	hepatocytes	hepatocytes_c4b
Hepatocytes	ATIC	hepatocytes	hepatocytes	hepatocytes_atic
Hepatocytes	GRB14	hepatocytes	hepatocytes	hepatocytes_grb14
Hepatocytes	ABCD3	hepatocytes	hepatocytes	hepatocytes_abcd3
Hepatocytes	EPB41L4B	hepatocytes	hepatocytes	hepatocytes_epb41l4b
Hepatocytes	GPAT4	hepatocytes	hepatocytes	hepatocytes_gpat4
Hepatocytes	CDH1	hepatocytes	hepatocytes	hepatocytes_cdh1
Hepatocytes	GPC3	hepatocytes	hepatocytes	hepatocytes_gpc3
Hepatocytes	AHR	hepatocytes	hepatocytes	hepatocytes_ahr
Hepatocytes	CPS1	hepatocytes	hepatocytes	hepatocytes_cps1
Hepatocytes	PCK1	hepatocytes	hepatocytes	hepatocytes_pck1
Hepatocytes	TAT	hepatocytes	hepatocytes	hepatocytes_tat
Hepatocytes	PRRG4	hepatocytes	hepatocytes	hepatocytes_prrg4
Hepatocytes	SULT1A1	hepatocytes	hepatocytes	hepatocytes_sult1a1
Hepatocytes	APOH	hepatocytes	hepatocytes	hepatocytes_apoh
Hepatocytes	CYP2A6	hepatocytes	hepatocytes	hepatocytes_cyp2a6
Hepatocytes	CYP1A2	hepatocytes	hepatocytes	hepatocytes_cyp1a2
Hepatocytes	TTR	hepatocytes	hepatocytes	hepatocytes_ttr
Immature neurons	HIVEP2		neurons	neurons_hivep2
Immature neurons	FUT9		neurons	neurons_fut9
Immature neurons	NEUROD1		neurons	neurons_neurod1
Immature neurons	PROX1		neurons	neurons_prox1
Immature neurons	NTRK3		neurons	neurons_ntrk3
Intercalated cells	ATP6V1G3	intercalated.cells	intercalated.cells	intercalated.cells_atp6v1g3
Intercalated cells	ATP6V1C2	intercalated.cells	intercalated.cells	intercalated.cells_atp6v1c2
Intercalated cells	FOXI1	intercalated.cells	intercalated.cells	intercalated.cells_foxi1
Intercalated cells	CLCNKB	intercalated.cells	intercalated.cells	intercalated.cells_clcnkb
Intercalated cells	AQP6	intercalated.cells	intercalated.cells	intercalated.cells_aqp6
Intercalated cells	OXGR1	intercalated.cells	intercalated.cells	intercalated.cells_oxgr1
Intercalated cells	FXYD2	intercalated.cells	intercalated.cells	intercalated.cells_fxyd2
Intercalated cells	ATP6V1B1	intercalated.cells	intercalated.cells	intercalated.cells_atp6v1b1
Intercalated cells	ATP6V0D2	intercalated.cells	intercalated.cells	intercalated.cells_atp6v0d2
Intercalated cells	ADGRF5	intercalated.cells	intercalated.cells	intercalated.cells_adgrf5
Intercalated cells	INSRR	intercalated.cells	intercalated.cells	intercalated.cells_insrr
Intercalated cells	JAG1	intercalated.cells	intercalated.cells	intercalated.cells_jag1
Interneurons	LHX6	interneuron	interneuron	interneuron_lhx6
Interneurons	ISL1	interneuron	interneuron	interneuron_isl1
Interneurons	PTPRO	interneuron	interneuron	interneuron_ptpro
Interneurons	CXCL14	interneuron	interneuron	interneuron_cxcl14
Interneurons	PRKCG	interneuron	interneuron	interneuron_prkcg
Interneurons	GABRA5	interneuron	interneuron	interneuron_gabra5
Interneurons	PAX6	interneuron	interneuron	interneuron_pax6
Interneurons	PNOC	interneuron	interneuron	interneuron_pnoc
Interneurons	GRM1	interneuron	interneuron	interneuron_grm1
Interneurons	NPY	interneuron	interneuron	interneuron_npy
Interneurons	GRIN2D	interneuron	interneuron	interneuron_grin2d
Interneurons	NOS1	interneuron	interneuron	interneuron_nos1
Interneurons	PVALB	interneuron	interneuron	interneuron_pvalb
Interneurons	CRHR1	interneuron	interneuron	interneuron_crhr1
Interneurons	NXPH1	interneuron	interneuron	interneuron_nxph1
Interneurons	CRH	interneuron	interneuron	interneuron_crh
Interneurons	GDA	interneuron	interneuron	interneuron_gda
Interneurons	DLX1	interneuron	interneuron	interneuron_dlx1
Interneurons	NDNF	interneuron	interneuron	interneuron_ndnf
Interneurons	GAD1	interneuron	interneuron	interneuron_gad1
Interneurons	ADGRL2	interneuron	interneuron	interneuron_adgrl2
Interneurons	KCNIP2	interneuron	interneuron	interneuron_kcnip2
Interneurons	CALB2	interneuron	interneuron	interneuron_calb2
Interneurons	PDE1A	interneuron	interneuron	interneuron_pde1a
Interneurons	CALB1	interneuron	interneuron	interneuron_calb1
Interneurons	CCK	interneuron	interneuron	interneuron_cck
Interneurons	NOV	interneuron	interneuron	interneuron_nov
Interneurons	CPNE5	interneuron	interneuron	interneuron_cpne5
Interneurons	CHAT	interneuron	interneuron	interneuron_chat
Interneurons	ETV1	interneuron	interneuron	interneuron_etv1
Interneurons	HTR3A	interneuron	interneuron	interneuron_htr3a
Ionocytes	CFTR	ionocytes	ionocytes	ionocytes_cftr
Ionocytes	ASCL3	ionocytes	ionocytes	ionocytes_ascl3
Ionocytes	FOXI1	ionocytes	ionocytes	ionocytes_foxi1
Ionocytes	KCNMA1	ionocytes	ionocytes	ionocytes_kcnma1
Keratinocytes	SPRR1A	keratinocytes	keratinocytes	keratinocytes_sprr1a
Keratinocytes	GJB3	keratinocytes	keratinocytes	keratinocytes_gjb3
Keratinocytes	PLEC	keratinocytes	keratinocytes	keratinocytes_plec
Keratinocytes	LAMC2	keratinocytes	keratinocytes	keratinocytes_lamc2
Keratinocytes	SIRT7	keratinocytes	keratinocytes	keratinocytes_sirt7
Keratinocytes	REL	keratinocytes	keratinocytes	keratinocytes_rel
Keratinocytes	IL13RA1	keratinocytes	keratinocytes	keratinocytes_il13ra1
Keratinocytes	PKP3	keratinocytes	keratinocytes	keratinocytes_pkp3
Keratinocytes	PKP1	keratinocytes	keratinocytes	keratinocytes_pkp1
Keratinocytes	TRIM29	keratinocytes	keratinocytes	keratinocytes_trim29
Keratinocytes	DSC3	keratinocytes	keratinocytes	keratinocytes_dsc3
Keratinocytes	FST	keratinocytes	keratinocytes	keratinocytes_fst
Keratinocytes	AQP3	keratinocytes	keratinocytes	keratinocytes_aqp3
Keratinocytes	SPRR1B	keratinocytes	keratinocytes	keratinocytes_sprr1b
Keratinocytes	S100A14	keratinocytes	keratinocytes	keratinocytes_s100a14
Keratinocytes	IRF3	keratinocytes	keratinocytes	keratinocytes_irf3
Keratinocytes	NGFR	keratinocytes	keratinocytes	keratinocytes_ngfr
Keratinocytes	TFAP2A	keratinocytes	keratinocytes	keratinocytes_tfap2a
Keratinocytes	LGALS7	keratinocytes	keratinocytes	keratinocytes_lgals7
Keratinocytes	CCL2	keratinocytes	keratinocytes	keratinocytes_ccl2
Keratinocytes	SFN	keratinocytes	keratinocytes	keratinocytes_sfn
Keratinocytes	SBSN	keratinocytes	keratinocytes	keratinocytes_sbsn
Keratinocytes	KRT84	keratinocytes	keratinocytes	keratinocytes_krt84
Keratinocytes	KRT36	keratinocytes	keratinocytes	keratinocytes_krt36
Keratinocytes	KRT17	keratinocytes	keratinocytes	keratinocytes_krt17
Keratinocytes	LCN2	keratinocytes	keratinocytes	keratinocytes_lcn2
Keratinocytes	CD24	keratinocytes	keratinocytes	keratinocytes_cd24
Keratinocytes	FLG	keratinocytes	keratinocytes	keratinocytes_flg
Keratinocytes	DMKN	keratinocytes	keratinocytes	keratinocytes_dmkn
Keratinocytes	CALML5	keratinocytes	keratinocytes	keratinocytes_calml5
Keratinocytes	KRT1	keratinocytes	keratinocytes	keratinocytes_krt1
Keratinocytes	KRT5	keratinocytes	keratinocytes	keratinocytes_krt5
Keratinocytes	IVL	keratinocytes	keratinocytes	keratinocytes_ivl
Keratinocytes	TGM1	keratinocytes	keratinocytes	keratinocytes_tgm1
Keratinocytes	KRT14	keratinocytes	keratinocytes	keratinocytes_krt14
Keratinocytes	KRT15	keratinocytes	keratinocytes	keratinocytes_krt15
Kupffer cells	CLEC4F	kupffer.cells	kupffer.cells	kupffer.cells_clec4f
Kupffer cells	ADGRE1	kupffer.cells	kupffer.cells	kupffer.cells_adgre1
Kupffer cells	CD14	kupffer.cells	kupffer.cells	kupffer.cells_cd14
Kupffer cells	IRF7	kupffer.cells	kupffer.cells	kupffer.cells_irf7
Kupffer cells	HFE	kupffer.cells	kupffer.cells	kupffer.cells_hfe
Kupffer cells	MSR1	kupffer.cells	kupffer.cells	kupffer.cells_msr1
Kupffer cells	DNASE1L3	kupffer.cells	kupffer.cells	kupffer.cells_dnase1l3
Kupffer cells	MARCO	kupffer.cells	kupffer.cells	kupffer.cells_marco
Kupffer cells	CLEC1B	kupffer.cells	kupffer.cells	kupffer.cells_clec1b
Kupffer cells	CD38	kupffer.cells	kupffer.cells	kupffer.cells_cd38
Kupffer cells	CD163	kupffer.cells	kupffer.cells	kupffer.cells_cd163
Kupffer cells	CCR5	kupffer.cells	kupffer.cells	kupffer.cells_ccr5
Kupffer cells	PLTP	kupffer.cells	kupffer.cells	kupffer.cells_pltp
Kupffer cells	CLEC4G	kupffer.cells	kupffer.cells	kupffer.cells_clec4g
Kupffer cells	GPIHBP1	kupffer.cells	kupffer.cells	kupffer.cells_gpihbp1
Kupffer cells	FOLR2	kupffer.cells	kupffer.cells	kupffer.cells_folr2
Langerhans cells	PRKCB	langerhans.cells	langerhans.cells	langerhans.cells_prkcb
Langerhans cells	AHR	langerhans.cells	langerhans.cells	langerhans.cells_ahr
Langerhans cells	GPNMB	langerhans.cells	langerhans.cells	langerhans.cells_gpnmb
Langerhans cells	FCGR2A	langerhans.cells	langerhans.cells	langerhans.cells_fcgr2a
Leydig cells	STAR	leydig.cells	leydig.cells	leydig.cells_star
Leydig cells	ALDH1A1	leydig.cells	leydig.cells	leydig.cells_aldh1a1
Leydig cells	PDE8A	leydig.cells	leydig.cells	leydig.cells_pde8a
Leydig cells	PTCH1	leydig.cells	leydig.cells	leydig.cells_ptch1
Leydig cells	HSD3B1	leydig.cells	leydig.cells	leydig.cells_hsd3b1
Leydig cells	CYP17A1	leydig.cells	leydig.cells	leydig.cells_cyp17a1
Leydig cells	CYP11A1	leydig.cells	leydig.cells	leydig.cells_cyp11a1
Leydig cells	IGF1	leydig.cells	leydig.cells	leydig.cells_igf1
Leydig cells	INSL3	leydig.cells	leydig.cells	leydig.cells_insl3
Leydig cells	LHCGR	leydig.cells	leydig.cells	leydig.cells_lhcgr
Leydig cells	PRLR	leydig.cells	leydig.cells	leydig.cells_prlr
Leydig cells	DLK1	leydig.cells	leydig.cells	leydig.cells_dlk1
Leydig cells	LCN2	leydig.cells	leydig.cells	leydig.cells_lcn2
Leydig cells	HSD17B3	leydig.cells	leydig.cells	leydig.cells_hsd17b3
Leydig cells	SMOC2	leydig.cells	leydig.cells	leydig.cells_smoc2
Leydig cells	FABP9	leydig.cells	leydig.cells	leydig.cells_fabp9
Leydig cells	INHBA	leydig.cells	leydig.cells	leydig.cells_inhba
Leydig cells	EDNRA	leydig.cells	leydig.cells	leydig.cells_ednra
Leydig cells	PTGDS	leydig.cells	leydig.cells	leydig.cells_ptgds
Loop of Henle cells	PTGS2			_ptgs2
Loop of Henle cells	CXCL1			_cxcl1
Loop of Henle cells	THBS1			_thbs1
Loop of Henle cells	GEM			_gem
Luminal epithelial cells	FGFR2		epithelial.cells	epithelial.cells_fgfr2
Luminal epithelial cells	LCN2		epithelial.cells	epithelial.cells_lcn2
Luminal epithelial cells	CLDN4		epithelial.cells	epithelial.cells_cldn4
Luminal epithelial cells	AREG		epithelial.cells	epithelial.cells_areg
Luminal epithelial cells	TNFSF10		epithelial.cells	epithelial.cells_tnfsf10
Luminal epithelial cells	SERPINA1		epithelial.cells	epithelial.cells_serpina1
Luminal epithelial cells	PIP		epithelial.cells	epithelial.cells_pip
Luminal epithelial cells	DDR1		epithelial.cells	epithelial.cells_ddr1
Luminal epithelial cells	PGR		epithelial.cells	epithelial.cells_pgr
Luminal epithelial cells	AQP3		epithelial.cells	epithelial.cells_aqp3
Luminal epithelial cells	ESR1		epithelial.cells	epithelial.cells_esr1
Luminal epithelial cells	AQP5		epithelial.cells	epithelial.cells_aqp5
Luminal epithelial cells	RUNX1		epithelial.cells	epithelial.cells_runx1
Luminal epithelial cells	CDH1		epithelial.cells	epithelial.cells_cdh1
Luminal epithelial cells	MUC1		epithelial.cells	epithelial.cells_muc1
Luminal epithelial cells	STC2		epithelial.cells	epithelial.cells_stc2
Luminal epithelial cells	FGG		epithelial.cells	epithelial.cells_fgg
Luminal epithelial cells	SLPI		epithelial.cells	epithelial.cells_slpi
Luminal epithelial cells	PROM1		epithelial.cells	epithelial.cells_prom1
Luminal epithelial cells	SYTL2		epithelial.cells	epithelial.cells_sytl2
Luminal epithelial cells	AGR2		epithelial.cells	epithelial.cells_agr2
Luminal epithelial cells	LTF		epithelial.cells	epithelial.cells_ltf
Luminal epithelial cells	SAA2		epithelial.cells	epithelial.cells_saa2
Luminal epithelial cells	KRT23		epithelial.cells	epithelial.cells_krt23
Luminal epithelial cells	SERPINB4		epithelial.cells	epithelial.cells_serpinb4
Luminal epithelial cells	SERPINB3		epithelial.cells	epithelial.cells_serpinb3
Luminal epithelial cells	WFDC2		epithelial.cells	epithelial.cells_wfdc2
Luminal epithelial cells	KLK3		epithelial.cells	epithelial.cells_klk3
Luteal cells	PRLR	luteal.cells	luteal.cells	luteal.cells_prlr
Luteal cells	LHCGR	luteal.cells	luteal.cells	luteal.cells_lhcgr
Macrophages	CD163	macrophages	macrophages	macrophages_cd163
Macrophages	CCR5	macrophages	macrophages	macrophages_ccr5
Macrophages	ITGAL	macrophages	macrophages	macrophages_itgal
Macrophages	ITGAM	macrophages	macrophages	macrophages_itgam
Macrophages	CD14	macrophages	macrophages	macrophages_cd14
Macrophages	CD33	macrophages	macrophages	macrophages_cd33
Macrophages	FCGR1A	macrophages	macrophages	macrophages_fcgr1a
Macrophages	CD80	macrophages	macrophages	macrophages_cd80
Macrophages	FCGR3A	macrophages	macrophages	macrophages_fcgr3a
Macrophages	CD86	macrophages	macrophages	macrophages_cd86
Macrophages	CD83	macrophages	macrophages	macrophages_cd83
Macrophages	C3AR1	macrophages	macrophages	macrophages_c3ar1
Macrophages	LILRB4	macrophages	macrophages	macrophages_lilrb4
Macrophages	MRC1	macrophages	macrophages	macrophages_mrc1
Macrophages	PARP14	macrophages	macrophages	macrophages_parp14
Macrophages	FGD2	macrophages	macrophages	macrophages_fgd2
Macrophages	RAB7B	macrophages	macrophages	macrophages_rab7b
Macrophages	RBPJ	macrophages	macrophages	macrophages_rbpj
Macrophages	SLCO2B1	macrophages	macrophages	macrophages_slco2b1
Macrophages	NAAA	macrophages	macrophages	macrophages_naaa
Macrophages	MARCH1	macrophages	macrophages	macrophages_march1
Macrophages	EGLN3	macrophages	macrophages	macrophages_egln3
Macrophages	JAML	macrophages	macrophages	macrophages_jaml
Macrophages	FGL2	macrophages	macrophages	macrophages_fgl2
Macrophages	GPNMB	macrophages	macrophages	macrophages_gpnmb
Macrophages	STAB1	macrophages	macrophages	macrophages_stab1
Macrophages	ADAM8	macrophages	macrophages	macrophages_adam8
Macrophages	ARL11	macrophages	macrophages	macrophages_arl11
Macrophages	MMP12	macrophages	macrophages	macrophages_mmp12
Macrophages	LYVE1	macrophages	macrophages	macrophages_lyve1
Macrophages	PLTP	macrophages	macrophages	macrophages_pltp
Macrophages	VSIG4	macrophages	macrophages	macrophages_vsig4
Macrophages	MS4A4A	macrophages	macrophages	macrophages_ms4a4a
Macrophages	MS4A6A	macrophages	macrophages	macrophages_ms4a6a
Macrophages	FPR1	macrophages	macrophages	macrophages_fpr1
Macrophages	CD180	macrophages	macrophages	macrophages_cd180
Macrophages	GDF15	macrophages	macrophages	macrophages_gdf15
Macrophages	RAB20	macrophages	macrophages	macrophages_rab20
Macrophages	HFE	macrophages	macrophages	macrophages_hfe
Macrophages	CCR2	macrophages	macrophages	macrophages_ccr2
Macrophages	FMNL1	macrophages	macrophages	macrophages_fmnl1
Macrophages	GPR132	macrophages	macrophages	macrophages_gpr132
Macrophages	SLAMF7	macrophages	macrophages	macrophages_slamf7
Macrophages	NCEH1	macrophages	macrophages	macrophages_nceh1
Macrophages	CCL24	macrophages	macrophages	macrophages_ccl24
Macrophages	C5AR1	macrophages	macrophages	macrophages_c5ar1
Macrophages	CD300A	macrophages	macrophages	macrophages_cd300a
Macrophages	CXCL2	macrophages	macrophages	macrophages_cxcl2
Macrophages	CCL7	macrophages	macrophages	macrophages_ccl7
Macrophages	CCL2	macrophages	macrophages	macrophages_ccl2
Macrophages	IL1B	macrophages	macrophages	macrophages_il1b
Macrophages	IRF5	macrophages	macrophages	macrophages_irf5
Macrophages	AHR	macrophages	macrophages	macrophages_ahr
Macrophages	MYO1G	macrophages	macrophages	macrophages_myo1g
Macrophages	DUSP5	macrophages	macrophages	macrophages_dusp5
Macrophages	GPR171	macrophages	macrophages	macrophages_gpr171
Macrophages	CCR7	macrophages	macrophages	macrophages_ccr7
Macrophages	DNASE1L3	macrophages	macrophages	macrophages_dnase1l3
Macrophages	CXCL1	macrophages	macrophages	macrophages_cxcl1
Macrophages	SAMSN1	macrophages	macrophages	macrophages_samsn1
Macrophages	NR4A3	macrophages	macrophages	macrophages_nr4a3
Macrophages	CCL22	macrophages	macrophages	macrophages_ccl22
Macrophages	MMP9	macrophages	macrophages	macrophages_mmp9
Macrophages	HILPDA	macrophages	macrophages	macrophages_hilpda
Macrophages	NRP2	macrophages	macrophages	macrophages_nrp2
Macrophages	SLC37A2	macrophages	macrophages	macrophages_slc37a2
Macrophages	CTSK	macrophages	macrophages	macrophages_ctsk
Macrophages	CD36	macrophages	macrophages	macrophages_cd36
Macrophages	LPCAT2	macrophages	macrophages	macrophages_lpcat2
Macrophages	HPGDS	macrophages	macrophages	macrophages_hpgds
Macrophages	IFNAR2	macrophages	macrophages	macrophages_ifnar2
Macrophages	MS4A7	macrophages	macrophages	macrophages_ms4a7
Macrophages	SLC11A1	macrophages	macrophages	macrophages_slc11a1
Macrophages	HPGD	macrophages	macrophages	macrophages_hpgd
Macrophages	CCL3	macrophages	macrophages	macrophages_ccl3
Macrophages	CLEC7A	macrophages	macrophages	macrophages_clec7a
Macrophages	CD5L	macrophages	macrophages	macrophages_cd5l
Macrophages	CCL5	macrophages	macrophages	macrophages_ccl5
Macrophages	CYTH4	macrophages	macrophages	macrophages_cyth4
Macrophages	CD3E	macrophages	macrophages	macrophages_cd3e
Macrophages	FGR	macrophages	macrophages	macrophages_fgr
Macrophages	CYBB	macrophages	macrophages	macrophages_cybb
Macrophages	CD200R1	macrophages	macrophages	macrophages_cd200r1
Macrophages	GATA6	macrophages	macrophages	macrophages_gata6
Macrophages	ITGAX	macrophages	macrophages	macrophages_itgax
Macrophages	PPARG	macrophages	macrophages	macrophages_pparg
Macrophages	RGS1	macrophages	macrophages	macrophages_rgs1
Macrophages	P2RY6	macrophages	macrophages	macrophages_p2ry6
Macrophages	CLEC10A	macrophages	macrophages	macrophages_clec10a
Macrophages	ADGRE5	macrophages	macrophages	macrophages_adgre5
Macrophages	SLC15A3	macrophages	macrophages	macrophages_slc15a3
Macrophages	CYP27A1	macrophages	macrophages	macrophages_cyp27a1
Macrophages	SYK	macrophages	macrophages	macrophages_syk
Macrophages	TREM2	macrophages	macrophages	macrophages_trem2
Macrophages	CLEC4D	macrophages	macrophages	macrophages_clec4d
Macrophages	ADGRE1	macrophages	macrophages	macrophages_adgre1
Macrophages	GPR34	macrophages	macrophages	macrophages_gpr34
Macrophages	F13A1	macrophages	macrophages	macrophages_f13a1
Macrophages	FABP4	macrophages	macrophages	macrophages_fabp4
Macrophages	CPM	macrophages	macrophages	macrophages_cpm
Macrophages	CHIT1	macrophages	macrophages	macrophages_chit1
Macrophages	LILRA5	macrophages	macrophages	macrophages_lilra5
Macrophages	CX3CR1	macrophages	macrophages	macrophages_cx3cr1
Macrophages	CXCL16	macrophages	macrophages	macrophages_cxcl16
Macrophages	TGFBR1	macrophages	macrophages	macrophages_tgfbr1
Mammary epithelial cells	CSN2	mammary.epithelial.cells	epithelial.cells	epithelial.cells_csn2
Mammary epithelial cells	ANO1	mammary.epithelial.cells	epithelial.cells	epithelial.cells_ano1
Mammary epithelial cells	BTN1A1	mammary.epithelial.cells	epithelial.cells	epithelial.cells_btn1a1
Mammary epithelial cells	MMP14	mammary.epithelial.cells	epithelial.cells	epithelial.cells_mmp14
Mammary epithelial cells	CDH1	mammary.epithelial.cells	epithelial.cells	epithelial.cells_cdh1
Mammary epithelial cells	SERPINB5	mammary.epithelial.cells	epithelial.cells	epithelial.cells_serpinb5
Mammary epithelial cells	CITED1	mammary.epithelial.cells	epithelial.cells	epithelial.cells_cited1
Mammary epithelial cells	IRF6	mammary.epithelial.cells	epithelial.cells	epithelial.cells_irf6
Mammary epithelial cells	KRT14	mammary.epithelial.cells	epithelial.cells	epithelial.cells_krt14
Mammary epithelial cells	CLDN1	mammary.epithelial.cells	epithelial.cells	epithelial.cells_cldn1
Mammary epithelial cells	KRT5	mammary.epithelial.cells	epithelial.cells	epithelial.cells_krt5
Mammary epithelial cells	PRLR	mammary.epithelial.cells	epithelial.cells	epithelial.cells_prlr
Mammary epithelial cells	CSN3	mammary.epithelial.cells	epithelial.cells	epithelial.cells_csn3
Mammary epithelial cells	CSN1S1	mammary.epithelial.cells	epithelial.cells	epithelial.cells_csn1s1
Mammary epithelial cells	KRT7	mammary.epithelial.cells	epithelial.cells	epithelial.cells_krt7
Mammary epithelial cells	LIF	mammary.epithelial.cells	epithelial.cells	epithelial.cells_lif
Mast cells	OSBPL8	mast.cells	mast.cells	mast.cells_osbpl8
Mast cells	ADORA3	mast.cells	mast.cells	mast.cells_adora3
Mast cells	IL2RA	mast.cells	mast.cells	mast.cells_il2ra
Mast cells	HSD11B1	mast.cells	mast.cells	mast.cells_hsd11b1
Mast cells	LTC4S	mast.cells	mast.cells	mast.cells_ltc4s
Mast cells	KIT	mast.cells	mast.cells	mast.cells_kit
Mast cells	CMA1	mast.cells	mast.cells	mast.cells_cma1
Mast cells	TPSAB1	mast.cells	mast.cells	mast.cells_tpsab1
Mast cells	RAB27B	mast.cells	mast.cells	mast.cells_rab27b
Mast cells	CPA3	mast.cells	mast.cells	mast.cells_cpa3
Mast cells	GNAI1	mast.cells	mast.cells	mast.cells_gnai1
Mast cells	CCL2	mast.cells	mast.cells	mast.cells_ccl2
Mast cells	CREB3L1	mast.cells	mast.cells	mast.cells_creb3l1
Mast cells	IL1RL1	mast.cells	mast.cells	mast.cells_il1rl1
Mast cells	KCNE3	mast.cells	mast.cells	mast.cells_kcne3
Mast cells	CHST1	mast.cells	mast.cells	mast.cells_chst1
Mast cells	CTSG	mast.cells	mast.cells	mast.cells_ctsg
Mast cells	FAM198B	mast.cells	mast.cells	mast.cells_fam198b
Mast cells	HPGDS	mast.cells	mast.cells	mast.cells_hpgds
Mast cells	PAPSS2	mast.cells	mast.cells	mast.cells_papss2
Mast cells	PCP4L1	mast.cells	mast.cells	mast.cells_pcp4l1
Mast cells	SLC45A3	mast.cells	mast.cells	mast.cells_slc45a3
Mast cells	ACER3	mast.cells	mast.cells	mast.cells_acer3
Mast cells	ATL2	mast.cells	mast.cells	mast.cells_atl2
Mast cells	BMPR2	mast.cells	mast.cells	mast.cells_bmpr2
Mast cells	CCL7	mast.cells	mast.cells	mast.cells_ccl7
Mast cells	HS6ST2	mast.cells	mast.cells	mast.cells_hs6st2
Mast cells	OAF	mast.cells	mast.cells	mast.cells_oaf
Mast cells	NDST2	mast.cells	mast.cells	mast.cells_ndst2
Mast cells	MLPH	mast.cells	mast.cells	mast.cells_mlph
Mast cells	MITF	mast.cells	mast.cells	mast.cells_mitf
Mast cells	KRT4	mast.cells	mast.cells	mast.cells_krt4
Mast cells	IDS	mast.cells	mast.cells	mast.cells_ids
Mast cells	HSPA13	mast.cells	mast.cells	mast.cells_hspa13
Mast cells	HS2ST1	mast.cells	mast.cells	mast.cells_hs2st1
Mast cells	GNAZ	mast.cells	mast.cells	mast.cells_gnaz
Mast cells	FAM129B	mast.cells	mast.cells	mast.cells_fam129b
Mast cells	DDC	mast.cells	mast.cells	mast.cells_ddc
Mast cells	MILR1	mast.cells	mast.cells	mast.cells_milr1
Mast cells	DAPP1	mast.cells	mast.cells	mast.cells_dapp1
Mast cells	MAOB	mast.cells	mast.cells	mast.cells_maob
Mast cells	HS3ST1	mast.cells	mast.cells	mast.cells_hs3st1
Mast cells	CSF2RB	mast.cells	mast.cells	mast.cells_csf2rb
Mast cells	CD55	mast.cells	mast.cells	mast.cells_cd55
Mast cells	RGS13	mast.cells	mast.cells	mast.cells_rgs13
Mast cells	HDC	mast.cells	mast.cells	mast.cells_hdc
Mast cells	TPSB2	mast.cells	mast.cells	mast.cells_tpsb2
Mast cells	VWA5A	mast.cells	mast.cells	mast.cells_vwa5a
Mast cells	FCER1A	mast.cells	mast.cells	mast.cells_fcer1a
Mast cells	COPZ2	mast.cells	mast.cells	mast.cells_copz2
Melanocytes	PMEL	melanocytes	melanocytes	melanocytes_pmel
Melanocytes	PTGDS	melanocytes	melanocytes	melanocytes_ptgds
Melanocytes	MC1R	melanocytes	melanocytes	melanocytes_mc1r
Melanocytes	MITF	melanocytes	melanocytes	melanocytes_mitf
Melanocytes	DCT	melanocytes	melanocytes	melanocytes_dct
Melanocytes	MLANA	melanocytes	melanocytes	melanocytes_mlana
Melanocytes	BNC2	melanocytes	melanocytes	melanocytes_bnc2
Melanocytes	CRABP1	melanocytes	melanocytes	melanocytes_crabp1
Melanocytes	GPNMB	melanocytes	melanocytes	melanocytes_gpnmb
Melanocytes	PAX3	melanocytes	melanocytes	melanocytes_pax3
Meningeal cells	NOV	meningothelial.cells	meningothelial.cells	meningothelial.cells_nov
Meningeal cells	PTGDS	meningothelial.cells	meningothelial.cells	meningothelial.cells_ptgds
Meningeal cells	FOXC1	meningothelial.cells	meningothelial.cells	meningothelial.cells_foxc1
Meningeal cells	LUM	meningothelial.cells	meningothelial.cells	meningothelial.cells_lum
Meningeal cells	PDGFRA	meningothelial.cells	meningothelial.cells	meningothelial.cells_pdgfra
Mesangial cells	PDGFRB	mesangial.cells	mesangial.cells	mesangial.cells_pdgfrb
Mesangial cells	HOPX	mesangial.cells	mesangial.cells	mesangial.cells_hopx
Mesangial cells	ANGPT2	mesangial.cells	mesangial.cells	mesangial.cells_angpt2
Mesangial cells	GATA3	mesangial.cells	mesangial.cells	mesangial.cells_gata3
Mesangial cells	ITGA8	mesangial.cells	mesangial.cells	mesangial.cells_itga8
Mesangial cells	FILIP1L	mesangial.cells	mesangial.cells	mesangial.cells_filip1l
Mesangial cells	MAP3K20	mesangial.cells	mesangial.cells	mesangial.cells_map3k20
Mesothelial cells	LRRN4	mesothelial.cells	mesothelial.cells	mesothelial.cells_lrrn4
Mesothelial cells	MSLN	mesothelial.cells	mesothelial.cells	mesothelial.cells_msln
Mesothelial cells	FRAS1	mesothelial.cells	mesothelial.cells	mesothelial.cells_fras1
Mesothelial cells	RSPO1	mesothelial.cells	mesothelial.cells	mesothelial.cells_rspo1
Microglia	CX3CR1	microglia	microglia	microglia_cx3cr1
Microglia	ITGAM	microglia	microglia	microglia_itgam
Microglia	C5AR1	microglia	microglia	microglia_c5ar1
Microglia	LTC4S	microglia	microglia	microglia_ltc4s
Microglia	LPCAT2	microglia	microglia	microglia_lpcat2
Microglia	P2RX7	microglia	microglia	microglia_p2rx7
Microglia	GPR34	microglia	microglia	microglia_gpr34
Microglia	GPR183	microglia	microglia	microglia_gpr183
Microglia	LAG3	microglia	microglia	microglia_lag3
Microglia	ENTPD1	microglia	microglia	microglia_entpd1
Microglia	ADRB2	microglia	microglia	microglia_adrb2
Microglia	P2RY6	microglia	microglia	microglia_p2ry6
Microglia	P2RY13	microglia	microglia	microglia_p2ry13
Microglia	CEBPA	microglia	microglia	microglia_cebpa
Microglia	CD180	microglia	microglia	microglia_cd180
Microglia	OLFML3	microglia	microglia	microglia_olfml3
Microglia	CLEC10A	microglia	microglia	microglia_clec10a
Microglia	PF4	microglia	microglia	microglia_pf4
Microglia	P2RY12	microglia	microglia	microglia_p2ry12
Microglia	ITGB5	microglia	microglia	microglia_itgb5
Microglia	CCR5	microglia	microglia	microglia_ccr5
Microglia	PTGS1	microglia	microglia	microglia_ptgs1
Microglia	APBB1IP	microglia	microglia	microglia_apbb1ip
Microglia	CYTH4	microglia	microglia	microglia_cyth4
Microglia	MERTK	microglia	microglia	microglia_mertk
Microglia	MAFB	microglia	microglia	microglia_mafb
Microglia	HPGDS	microglia	microglia	microglia_hpgds
Microglia	CCL4	microglia	microglia	microglia_ccl4
Microglia	CCL3	microglia	microglia	microglia_ccl3
Microglia	CCRL2	microglia	microglia	microglia_ccrl2
Monocytes	OAS1	monocytes	monocytes	monocytes_oas1
Monocytes	APOBEC3A	monocytes	monocytes	monocytes_apobec3a
Monocytes	CD40	monocytes	monocytes	monocytes_cd40
Monocytes	HCK	monocytes	monocytes	monocytes_hck
Monocytes	ITGAX	monocytes	monocytes	monocytes_itgax
Monocytes	CXCR4	monocytes	monocytes	monocytes_cxcr4
Monocytes	CD86	monocytes	monocytes	monocytes_cd86
Monocytes	TNFRSF14	monocytes	monocytes	monocytes_tnfrsf14
Monocytes	CD14	monocytes	monocytes	monocytes_cd14
Monocytes	SELL	monocytes	monocytes	monocytes_sell
Monocytes	CD163	monocytes	monocytes	monocytes_cd163
Monocytes	FCGR2B	monocytes	monocytes	monocytes_fcgr2b
Monocytes	GBP1	monocytes	monocytes	monocytes_gbp1
Monocytes	CLEC12A	monocytes	monocytes	monocytes_clec12a
Monocytes	FCGR3A	monocytes	monocytes	monocytes_fcgr3a
Monocytes	PLSCR1	monocytes	monocytes	monocytes_plscr1
Monocytes	MX1	monocytes	monocytes	monocytes_mx1
Monocytes	IL1RN	monocytes	monocytes	monocytes_il1rn
Monocytes	IFIT1	monocytes	monocytes	monocytes_ifit1
Monocytes	IDO1	monocytes	monocytes	monocytes_ido1
Monocytes	IFIT3	monocytes	monocytes	monocytes_ifit3
Monocytes	CXCL10	monocytes	monocytes	monocytes_cxcl10
Monocytes	CLEC7A	monocytes	monocytes	monocytes_clec7a
Monocytes	CSF3R	monocytes	monocytes	monocytes_csf3r
Monocytes	MNDA	monocytes	monocytes	monocytes_mnda
Monocytes	MS4A6A	monocytes	monocytes	monocytes_ms4a6a
Monocytes	VCAN	monocytes	monocytes	monocytes_vcan
Monocytes	FCN1	monocytes	monocytes	monocytes_fcn1
Monocytes	IRF7	monocytes	monocytes	monocytes_irf7
Müller cells	COL9A1	muller.cells	muller.cells	muller.cells_col9a1
Müller cells	KCNJ10	muller.cells	muller.cells	muller.cells_kcnj10
Müller cells	DKK3	muller.cells	muller.cells	muller.cells_dkk3
Müller cells	IL33	muller.cells	muller.cells	muller.cells_il33
Müller cells	COL11A1	muller.cells	muller.cells	muller.cells_col11a1
Müller cells	AQP4	muller.cells	muller.cells	muller.cells_aqp4
Müller cells	COL2A1	muller.cells	muller.cells	muller.cells_col2a1
Müller cells	GPR37	muller.cells	muller.cells	muller.cells_gpr37
Myoblasts	DES	myoblasts	myoblasts	myoblasts_des
Myoblasts	MYF5	myoblasts	myoblasts	myoblasts_myf5
Myoblasts	IGF2	myoblasts	myoblasts	myoblasts_igf2
Myoblasts	MYOG	myoblasts	myoblasts	myoblasts_myog
Myoblasts	CDH15	myoblasts	myoblasts	myoblasts_cdh15
Myoblasts	FLNC	myoblasts	myoblasts	myoblasts_flnc
Myoblasts	MYOD1	myoblasts	myoblasts	myoblasts_myod1
Myoblasts	PAX7	myoblasts	myoblasts	myoblasts_pax7
Myoblasts	MUSK	myoblasts	myoblasts	myoblasts_musk
Myoblasts	MYD88	myoblasts	myoblasts	myoblasts_myd88
Myoblasts	FGFR4	myoblasts	myoblasts	myoblasts_fgfr4
Myoblasts	CXCL1	myoblasts	myoblasts	myoblasts_cxcl1
Myoblasts	CCL2	myoblasts	myoblasts	myoblasts_ccl2
Myoblasts	BRAF	myoblasts	myoblasts	myoblasts_braf
Myoblasts	EGFR	myoblasts	myoblasts	myoblasts_egfr
Myoepithelial cells	KRT5	myoepithelial.cells	myoepithelial.cells	myoepithelial.cells_krt5
Myoepithelial cells	KRT14	myoepithelial.cells	myoepithelial.cells	myoepithelial.cells_krt14
Myoepithelial cells	MYLK	myoepithelial.cells	myoepithelial.cells	myoepithelial.cells_mylk
Myoepithelial cells	ACTG2	myoepithelial.cells	myoepithelial.cells	myoepithelial.cells_actg2
Myofibroblasts	ACTA2	myofibroblasts	fibroblasts	fibroblasts_acta2
Neural stem/precursor cells	DLX2	neural.stem.cells	neural.stem.cells	neural.stem.cells_dlx2
Neural stem/precursor cells	POU3F4	neural.stem.cells	neural.stem.cells	neural.stem.cells_pou3f4
Neural stem/precursor cells	NEUROD1	neural.stem.cells	neural.stem.cells	neural.stem.cells_neurod1
Neural stem/precursor cells	DLX1	neural.stem.cells	neural.stem.cells	neural.stem.cells_dlx1
Neural stem/precursor cells	ARX	neural.stem.cells	neural.stem.cells	neural.stem.cells_arx
Neural stem/precursor cells	HES5	neural.stem.cells	neural.stem.cells	neural.stem.cells_hes5
Neuroblasts	PROKR2	neuroblasts	neuroblasts	neuroblasts_prokr2
Neuroblasts	DLX2	neuroblasts	neuroblasts	neuroblasts_dlx2
Neuroendocrine cells	CCK	neuroendocrine.cells	neuroendocrine.cells	neuroendocrine.cells_cck
Neuroendocrine cells	NPY	neuroendocrine.cells	neuroendocrine.cells	neuroendocrine.cells_npy
Neurons	CHAT	neurons	neurons	neurons_chat
Neurons	MECP2	neurons	neurons	neurons_mecp2
Neurons	OMP	neurons	neurons	neurons_omp
Neurons	NPY	neurons	neurons	neurons_npy
Neurons	AGRP	neurons	neurons	neurons_agrp
Neurons	SCN2B	neurons	neurons	neurons_scn2b
Neurons	B3GAT2	neurons	neurons	neurons_b3gat2
Neurons	SHISA2	neurons	neurons	neurons_shisa2
Neurons	LUZP2	neurons	neurons	neurons_luzp2
Neurons	SCRG1	neurons	neurons	neurons_scrg1
Neurons	IGF1	neurons	neurons	neurons_igf1
Neurons	NRGN	neurons	neurons	neurons_nrgn
Neurons	CELF6	neurons	neurons	neurons_celf6
Neurons	AVP	neurons	neurons	neurons_avp
Neurons	RORA	neurons	neurons	neurons_rora
Neurons	PTPN11	neurons	neurons	neurons_ptpn11
Neurons	CHODL	neurons	neurons	neurons_chodl
Neurons	NECAB2	neurons	neurons	neurons_necab2
Neurons	KCNMA1	neurons	neurons	neurons_kcnma1
Neurons	PPP1R1B	neurons	neurons	neurons_ppp1r1b
Neurons	PTK2B	neurons	neurons	neurons_ptk2b
Neurons	DDN	neurons	neurons	neurons_ddn
Neurons	ICAM5	neurons	neurons	neurons_icam5
Neurons	VSNL1	neurons	neurons	neurons_vsnl1
Neurons	PACSIN1	neurons	neurons	neurons_pacsin1
Neurons	CACNA2D1	neurons	neurons	neurons_cacna2d1
Neurons	SGIP1	neurons	neurons	neurons_sgip1
Neurons	ATP6V0A1	neurons	neurons	neurons_atp6v0a1
Neurons	MYO5A	neurons	neurons	neurons_myo5a
Neurons	TH	neurons	neurons	neurons_th
Neurons	CALB1	neurons	neurons	neurons_calb1
Neurons	CALB2	neurons	neurons	neurons_calb2
Neurons	ISL1	neurons	neurons	neurons_isl1
Neurons	NEFH	neurons	neurons	neurons_nefh
Neurons	NEFM	neurons	neurons	neurons_nefm
Neurons	DLG4	neurons	neurons	neurons_dlg4
Neurons	SLC12A5	neurons	neurons	neurons_slc12a5
Neurons	GABRA1	neurons	neurons	neurons_gabra1
Neurons	MATN2	neurons	neurons	neurons_matn2
Neurons	PRPH	neurons	neurons	neurons_prph
Neurons	PRUNE2	neurons	neurons	neurons_prune2
Neurons	CACNA2D2	neurons	neurons	neurons_cacna2d2
Neurons	PCSK2	neurons	neurons	neurons_pcsk2
Neurons	DYNC1I1	neurons	neurons	neurons_dync1i1
Neutrophils	LTF	neutrophils	neutrophils	neutrophils_ltf
Neutrophils	LYZ	neutrophils	neutrophils	neutrophils_lyz
Neutrophils	CCL3	neutrophils	neutrophils	neutrophils_ccl3
Neutrophils	HDC	neutrophils	neutrophils	neutrophils_hdc
Neutrophils	MMP8	neutrophils	neutrophils	neutrophils_mmp8
Neutrophils	LRG1	neutrophils	neutrophils	neutrophils_lrg1
Neutrophils	OSM	neutrophils	neutrophils	neutrophils_osm
Neutrophils	MMP9	neutrophils	neutrophils	neutrophils_mmp9
Neutrophils	PILRA	neutrophils	neutrophils	neutrophils_pilra
Neutrophils	CLEC4D	neutrophils	neutrophils	neutrophils_clec4d
Neutrophils	CLEC4E	neutrophils	neutrophils	neutrophils_clec4e
Neutrophils	ELANE	neutrophils	neutrophils	neutrophils_elane
Neutrophils	IL1B	neutrophils	neutrophils	neutrophils_il1b
Neutrophils	CXCL2	neutrophils	neutrophils	neutrophils_cxcl2
Neutrophils	HP	neutrophils	neutrophils	neutrophils_hp
Neutrophils	ARG2	neutrophils	neutrophils	neutrophils_arg2
Neutrophils	BST1	neutrophils	neutrophils	neutrophils_bst1
Neutrophils	IL1R2	neutrophils	neutrophils	neutrophils_il1r2
Neutrophils	ADAM8	neutrophils	neutrophils	neutrophils_adam8
Neutrophils	CD177	neutrophils	neutrophils	neutrophils_cd177
Neutrophils	PTGS2	neutrophils	neutrophils	neutrophils_ptgs2
Neutrophils	PRTN3	neutrophils	neutrophils	neutrophils_prtn3
Neutrophils	CTSG	neutrophils	neutrophils	neutrophils_ctsg
Neutrophils	SERPINB1	neutrophils	neutrophils	neutrophils_serpinb1
Neutrophils	ADPGK	neutrophils	neutrophils	neutrophils_adpgk
Neutrophils	CCRL2	neutrophils	neutrophils	neutrophils_ccrl2
Neutrophils	CCR1	neutrophils	neutrophils	neutrophils_ccr1
Neutrophils	NCF1	neutrophils	neutrophils	neutrophils_ncf1
Neutrophils	ITGAM	neutrophils	neutrophils	neutrophils_itgam
Neutrophils	CD14	neutrophils	neutrophils	neutrophils_cd14
Neutrophils	CD33	neutrophils	neutrophils	neutrophils_cd33
Neutrophils	C5AR1	neutrophils	neutrophils	neutrophils_c5ar1
Neutrophils	CXCR2	neutrophils	neutrophils	neutrophils_cxcr2
Neutrophils	MPO	neutrophils	neutrophils	neutrophils_mpo
Neutrophils	CEACAM1	neutrophils	neutrophils	neutrophils_ceacam1
Neutrophils	LCN2	neutrophils	neutrophils	neutrophils_lcn2
Neutrophils	CSF3R	neutrophils	neutrophils	neutrophils_csf3r
Neutrophils	PSTPIP1	neutrophils	neutrophils	neutrophils_pstpip1
Neutrophils	ASPRV1	neutrophils	neutrophils	neutrophils_asprv1
Neutrophils	NLRP3	neutrophils	neutrophils	neutrophils_nlrp3
Neutrophils	LYST	neutrophils	neutrophils	neutrophils_lyst
NK cells	CD244	natural.killer.cells	natural.killer.cells	natural.killer.cells_cd244
NK cells	KLRK1	natural.killer.cells	natural.killer.cells	natural.killer.cells_klrk1
NK cells	CD27	natural.killer.cells	natural.killer.cells	natural.killer.cells_cd27
NK cells	KLRC1	natural.killer.cells	natural.killer.cells	natural.killer.cells_klrc1
NK cells	FGFBP2	natural.killer.cells	natural.killer.cells	natural.killer.cells_fgfbp2
NK cells	GZMM	natural.killer.cells	natural.killer.cells	natural.killer.cells_gzmm
NK cells	CTSW	natural.killer.cells	natural.killer.cells	natural.killer.cells_ctsw
NK cells	PRF1	natural.killer.cells	natural.killer.cells	natural.killer.cells_prf1
NK cells	CCL4	natural.killer.cells	natural.killer.cells	natural.killer.cells_ccl4
NK cells	CD2	natural.killer.cells	natural.killer.cells	natural.killer.cells_cd2
NK cells	NCR1	natural.killer.cells	natural.killer.cells	natural.killer.cells_ncr1
NK cells	CD3G	natural.killer.cells	natural.killer.cells	natural.killer.cells_cd3g
NK cells	LAT	natural.killer.cells	natural.killer.cells	natural.killer.cells_lat
NK cells	KLRF1	natural.killer.cells	natural.killer.cells	natural.killer.cells_klrf1
NK cells	GNLY	natural.killer.cells	natural.killer.cells	natural.killer.cells_gnly
NK cells	NKG7	natural.killer.cells	natural.killer.cells	natural.killer.cells_nkg7
NK cells	GZMH	natural.killer.cells	natural.killer.cells	natural.killer.cells_gzmh
NK cells	DUSP2	natural.killer.cells	natural.killer.cells	natural.killer.cells_dusp2
NK cells	TXK	natural.killer.cells	natural.killer.cells	natural.killer.cells_txk
NK cells	DOK2	natural.killer.cells	natural.killer.cells	natural.killer.cells_dok2
NK cells	CST7	natural.killer.cells	natural.killer.cells	natural.killer.cells_cst7
NK cells	KLRC2	natural.killer.cells	natural.killer.cells	natural.killer.cells_klrc2
NK cells	SAMD3	natural.killer.cells	natural.killer.cells	natural.killer.cells_samd3
NK cells	CHSY1	natural.killer.cells	natural.killer.cells	natural.killer.cells_chsy1
NK cells	XCL2	natural.killer.cells	natural.killer.cells	natural.killer.cells_xcl2
NK cells	CXCR4	natural.killer.cells	natural.killer.cells	natural.killer.cells_cxcr4
NK cells	CCL5	natural.killer.cells	natural.killer.cells	natural.killer.cells_ccl5
NK cells	GZMA	natural.killer.cells	natural.killer.cells	natural.killer.cells_gzma
NK cells	GZMB	natural.killer.cells	natural.killer.cells	natural.killer.cells_gzmb
NK cells	CMA1	natural.killer.cells	natural.killer.cells	natural.killer.cells_cma1
NK cells	XCL1	natural.killer.cells	natural.killer.cells	natural.killer.cells_xcl1
NK cells	GZMK	natural.killer.cells	natural.killer.cells	natural.killer.cells_gzmk
NK cells	IFNG	natural.killer.cells	natural.killer.cells	natural.killer.cells_ifng
NK cells	CCL3	natural.killer.cells	natural.killer.cells	natural.killer.cells_ccl3
NK cells	CSF2	natural.killer.cells	natural.killer.cells	natural.killer.cells_csf2
NK cells	IL2RG	natural.killer.cells	natural.killer.cells	natural.killer.cells_il2rg
NK cells	KIR2DL1	natural.killer.cells	natural.killer.cells	natural.killer.cells_kir2dl1
NK cells	KIR3DL1	natural.killer.cells	natural.killer.cells	natural.killer.cells_kir3dl1
NK cells	KLRG1	natural.killer.cells	natural.killer.cells	natural.killer.cells_klrg1
NK cells	ADAMTS14	natural.killer.cells	natural.killer.cells	natural.killer.cells_adamts14
NK cells	ITGA2	natural.killer.cells	natural.killer.cells	natural.killer.cells_itga2
NK cells	CLEC2D	natural.killer.cells	natural.killer.cells	natural.killer.cells_clec2d
NK cells	CD247	natural.killer.cells	natural.killer.cells	natural.killer.cells_cd247
NK cells	SPON2	natural.killer.cells	natural.killer.cells	natural.killer.cells_spon2
NK cells	LAIR2	natural.killer.cells	natural.killer.cells	natural.killer.cells_lair2
NK cells	HOPX	natural.killer.cells	natural.killer.cells	natural.killer.cells_hopx
NK cells	CD8A	natural.killer.cells	natural.killer.cells	natural.killer.cells_cd8a
NK cells	CD69	natural.killer.cells	natural.killer.cells	natural.killer.cells_cd69
NK cells	KLRD1	natural.killer.cells	natural.killer.cells	natural.killer.cells_klrd1
NK cells	IL2RB	natural.killer.cells	natural.killer.cells	natural.killer.cells_il2rb
NK cells	KLRB1	natural.killer.cells	natural.killer.cells	natural.killer.cells_klrb1
NK cells	DOCK2	natural.killer.cells	natural.killer.cells	natural.killer.cells_dock2
NK cells	CD7	natural.killer.cells	natural.killer.cells	natural.killer.cells_cd7
NK cells	IL18R1	natural.killer.cells	natural.killer.cells	natural.killer.cells_il18r1
NK cells	SERPINB9	natural.killer.cells	natural.killer.cells	natural.killer.cells_serpinb9
NK cells	FCGR3A	natural.killer.cells	natural.killer.cells	natural.killer.cells_fcgr3a
NK cells	SH2D2A	natural.killer.cells	natural.killer.cells	natural.killer.cells_sh2d2a
NK cells	ITGAM	natural.killer.cells	natural.killer.cells	natural.killer.cells_itgam
NK cells	ITGAX	natural.killer.cells	natural.killer.cells	natural.killer.cells_itgax
Noradrenergic neurons	DDC		neurons	neurons_ddc
Noradrenergic neurons	DBH		neurons	neurons_dbh
Nuocytes	IL7R	type.2.innate.lymphoid.cells	type.2.innate.lymphoid.cells	type.2.innate.lymphoid.cells_il7r
Nuocytes	ICOS	type.2.innate.lymphoid.cells	type.2.innate.lymphoid.cells	type.2.innate.lymphoid.cells_icos
Nuocytes	IL1RL1	type.2.innate.lymphoid.cells	type.2.innate.lymphoid.cells	type.2.innate.lymphoid.cells_il1rl1
Nuocytes	IL13	type.2.innate.lymphoid.cells	type.2.innate.lymphoid.cells	type.2.innate.lymphoid.cells_il13
Nuocytes	GATA3	type.2.innate.lymphoid.cells	type.2.innate.lymphoid.cells	type.2.innate.lymphoid.cells_gata3
Nuocytes	IL5	type.2.innate.lymphoid.cells	type.2.innate.lymphoid.cells	type.2.innate.lymphoid.cells_il5
Nuocytes	ARG1	type.2.innate.lymphoid.cells	type.2.innate.lymphoid.cells	type.2.innate.lymphoid.cells_arg1
Olfactory epithelial cells	OMP			_omp
Oligodendrocyte progenitor cells	KCNIP3	oligodendrocyte.progenitor	oligodendrocyte.progenitor	oligodendrocyte.progenitor_kcnip3
Oligodendrocyte progenitor cells	VCAN	oligodendrocyte.progenitor	oligodendrocyte.progenitor	oligodendrocyte.progenitor_vcan
Oligodendrocyte progenitor cells	CSPG4	oligodendrocyte.progenitor	oligodendrocyte.progenitor	oligodendrocyte.progenitor_cspg4
Oligodendrocyte progenitor cells	OLIG2	oligodendrocyte.progenitor	oligodendrocyte.progenitor	oligodendrocyte.progenitor_olig2
Oligodendrocyte progenitor cells	MATN4	oligodendrocyte.progenitor	oligodendrocyte.progenitor	oligodendrocyte.progenitor_matn4
Oligodendrocyte progenitor cells	C1QL1	oligodendrocyte.progenitor	oligodendrocyte.progenitor	oligodendrocyte.progenitor_c1ql1
Oligodendrocyte progenitor cells	PDGFRA	oligodendrocyte.progenitor	oligodendrocyte.progenitor	oligodendrocyte.progenitor_pdgfra
Oligodendrocyte progenitor cells	GPR17	oligodendrocyte.progenitor	oligodendrocyte.progenitor	oligodendrocyte.progenitor_gpr17
Oligodendrocyte progenitor cells	EPN2	oligodendrocyte.progenitor	oligodendrocyte.progenitor	oligodendrocyte.progenitor_epn2
Oligodendrocyte progenitor cells	LHFPL3	oligodendrocyte.progenitor	oligodendrocyte.progenitor	oligodendrocyte.progenitor_lhfpl3
Oligodendrocyte progenitor cells	GPR37L1	oligodendrocyte.progenitor	oligodendrocyte.progenitor	oligodendrocyte.progenitor_gpr37l1
Oligodendrocyte progenitor cells	CDO1	oligodendrocyte.progenitor	oligodendrocyte.progenitor	oligodendrocyte.progenitor_cdo1
Oligodendrocyte progenitor cells	LAD1	oligodendrocyte.progenitor	oligodendrocyte.progenitor	oligodendrocyte.progenitor_lad1
Oligodendrocyte progenitor cells	ETV5	oligodendrocyte.progenitor	oligodendrocyte.progenitor	oligodendrocyte.progenitor_etv5
Oligodendrocyte progenitor cells	NEU4	oligodendrocyte.progenitor	oligodendrocyte.progenitor	oligodendrocyte.progenitor_neu4
Oligodendrocyte progenitor cells	ASCL1	oligodendrocyte.progenitor	oligodendrocyte.progenitor	oligodendrocyte.progenitor_ascl1
Oligodendrocyte progenitor cells	PCDH15	oligodendrocyte.progenitor	oligodendrocyte.progenitor	oligodendrocyte.progenitor_pcdh15
Oligodendrocyte progenitor cells	TNR	oligodendrocyte.progenitor	oligodendrocyte.progenitor	oligodendrocyte.progenitor_tnr
Oligodendrocytes	OLIG2	oligodendrocytes	oligodendrocytes	oligodendrocytes_olig2
Oligodendrocytes	TF	oligodendrocytes	oligodendrocytes	oligodendrocytes_tf
Oligodendrocytes	TYRO3	oligodendrocytes	oligodendrocytes	oligodendrocytes_tyro3
Oligodendrocytes	ASPA	oligodendrocytes	oligodendrocytes	oligodendrocytes_aspa
Oligodendrocytes	EPHB1	oligodendrocytes	oligodendrocytes	oligodendrocytes_ephb1
Oligodendrocytes	GJC2	oligodendrocytes	oligodendrocytes	oligodendrocytes_gjc2
Oligodendrocytes	GAMT	oligodendrocytes	oligodendrocytes	oligodendrocytes_gamt
Oligodendrocytes	BCAS1	oligodendrocytes	oligodendrocytes	oligodendrocytes_bcas1
Oligodendrocytes	ENPP6	oligodendrocytes	oligodendrocytes	oligodendrocytes_enpp6
Oligodendrocytes	TMEM63A	oligodendrocytes	oligodendrocytes	oligodendrocytes_tmem63a
Oligodendrocytes	GPR62	oligodendrocytes	oligodendrocytes	oligodendrocytes_gpr62
Oligodendrocytes	BACE1	oligodendrocytes	oligodendrocytes	oligodendrocytes_bace1
Oligodendrocytes	CREB5	oligodendrocytes	oligodendrocytes	oligodendrocytes_creb5
Oligodendrocytes	FGFR2	oligodendrocytes	oligodendrocytes	oligodendrocytes_fgfr2
Oligodendrocytes	HDAC11	oligodendrocytes	oligodendrocytes	oligodendrocytes_hdac11
Oligodendrocytes	TSPAN15	oligodendrocytes	oligodendrocytes	oligodendrocytes_tspan15
Oligodendrocytes	HAPLN2	oligodendrocytes	oligodendrocytes	oligodendrocytes_hapln2
Oligodendrocytes	NKX6-2	oligodendrocytes	oligodendrocytes	oligodendrocytes_nkx6-2
Oligodendrocytes	GJB1	oligodendrocytes	oligodendrocytes	oligodendrocytes_gjb1
Oligodendrocytes	FASN	oligodendrocytes	oligodendrocytes	oligodendrocytes_fasn
Oligodendrocytes	OMG	oligodendrocytes	oligodendrocytes	oligodendrocytes_omg
Oligodendrocytes	PTGDS	oligodendrocytes	oligodendrocytes	oligodendrocytes_ptgds
Oligodendrocytes	ADAMTS4	oligodendrocytes	oligodendrocytes	oligodendrocytes_adamts4
Oligodendrocytes	MYRF	oligodendrocytes	oligodendrocytes	oligodendrocytes_myrf
Oligodendrocytes	SEMA4D	oligodendrocytes	oligodendrocytes	oligodendrocytes_sema4d
Oligodendrocytes	TMEM125	oligodendrocytes	oligodendrocytes	oligodendrocytes_tmem125
Oligodendrocytes	KLHL2	oligodendrocytes	oligodendrocytes	oligodendrocytes_klhl2
Oligodendrocytes	DPY19L1	oligodendrocytes	oligodendrocytes	oligodendrocytes_dpy19l1
Oligodendrocytes	GALC	oligodendrocytes	oligodendrocytes	oligodendrocytes_galc
Oligodendrocytes	MOG	oligodendrocytes	oligodendrocytes	oligodendrocytes_mog
Oligodendrocytes	GJC3	oligodendrocytes	oligodendrocytes	oligodendrocytes_gjc3
Oligodendrocytes	GPR37	oligodendrocytes	oligodendrocytes	oligodendrocytes_gpr37
Oligodendrocytes	IL33	oligodendrocytes	oligodendrocytes	oligodendrocytes_il33
Oligodendrocytes	KLK6	oligodendrocytes	oligodendrocytes	oligodendrocytes_klk6
Oligodendrocytes	NFE2L3	oligodendrocytes	oligodendrocytes	oligodendrocytes_nfe2l3
Oligodendrocytes	PEX5L	oligodendrocytes	oligodendrocytes	oligodendrocytes_pex5l
Oligodendrocytes	CLDN14	oligodendrocytes	oligodendrocytes	oligodendrocytes_cldn14
Oligodendrocytes	ITGB4	oligodendrocytes	oligodendrocytes	oligodendrocytes_itgb4
Oligodendrocytes	MYO1D	oligodendrocytes	oligodendrocytes	oligodendrocytes_myo1d
Oligodendrocytes	PDE8A	oligodendrocytes	oligodendrocytes	oligodendrocytes_pde8a
Oligodendrocytes	EML1	oligodendrocytes	oligodendrocytes	oligodendrocytes_eml1
Oligodendrocytes	KIF13B	oligodendrocytes	oligodendrocytes	oligodendrocytes_kif13b
Oligodendrocytes	NIPAL4	oligodendrocytes	oligodendrocytes	oligodendrocytes_nipal4
Oligodendrocytes	ST18	oligodendrocytes	oligodendrocytes	oligodendrocytes_st18
Oligodendrocytes	DUSP15	oligodendrocytes	oligodendrocytes	oligodendrocytes_dusp15
Oligodendrocytes	HEPACAM	oligodendrocytes	oligodendrocytes	oligodendrocytes_hepacam
Oligodendrocytes	ARSG	oligodendrocytes	oligodendrocytes	oligodendrocytes_arsg
Oligodendrocytes	NPC1	oligodendrocytes	oligodendrocytes	oligodendrocytes_npc1
Oligodendrocytes	MAG	oligodendrocytes	oligodendrocytes	oligodendrocytes_mag
Oligodendrocytes	PLEKHH1	oligodendrocytes	oligodendrocytes	oligodendrocytes_plekhh1
Oligodendrocytes	DBNDD2	oligodendrocytes	oligodendrocytes	oligodendrocytes_dbndd2
Oligodendrocytes	EFNB3	oligodendrocytes	oligodendrocytes	oligodendrocytes_efnb3
Oligodendrocytes	PNPLA2	oligodendrocytes	oligodendrocytes	oligodendrocytes_pnpla2
Oligodendrocytes	ARRDC2	oligodendrocytes	oligodendrocytes	oligodendrocytes_arrdc2
Oligodendrocytes	ITPR2	oligodendrocytes	oligodendrocytes	oligodendrocytes_itpr2
Oligodendrocytes	DDC	oligodendrocytes	oligodendrocytes	oligodendrocytes_ddc
Oligodendrocytes	POU3F1	oligodendrocytes	oligodendrocytes	oligodendrocytes_pou3f1
Oligodendrocytes	NINJ2	oligodendrocytes	oligodendrocytes	oligodendrocytes_ninj2
Oligodendrocytes	ERMN	oligodendrocytes	oligodendrocytes	oligodendrocytes_ermn
Oligodendrocytes	FA2H	oligodendrocytes	oligodendrocytes	oligodendrocytes_fa2h
Oligodendrocytes	OPALIN	oligodendrocytes	oligodendrocytes	oligodendrocytes_opalin
Oligodendrocytes	MCAM	oligodendrocytes	oligodendrocytes	oligodendrocytes_mcam
Oligodendrocytes	ELOVL7	oligodendrocytes	oligodendrocytes	oligodendrocytes_elovl7
Oligodendrocytes	PLLP	oligodendrocytes	oligodendrocytes	oligodendrocytes_pllp
Oligodendrocytes	CLDN11	oligodendrocytes	oligodendrocytes	oligodendrocytes_cldn11
Oligodendrocytes	ANLN	oligodendrocytes	oligodendrocytes	oligodendrocytes_anln
Oligodendrocytes	PRKCZ	oligodendrocytes	oligodendrocytes	oligodendrocytes_prkcz
Osteoblasts	PHEX	osteoblasts	osteoblasts	osteoblasts_phex
Osteoblasts	FOXO1	osteoblasts	osteoblasts	osteoblasts_foxo1
Osteoblasts	LRP4	osteoblasts	osteoblasts	osteoblasts_lrp4
Osteoblasts	LRP5	osteoblasts	osteoblasts	osteoblasts_lrp5
Osteoblasts	NPNT	osteoblasts	osteoblasts	osteoblasts_npnt
Osteoblasts	PTH1R	osteoblasts	osteoblasts	osteoblasts_pth1r
Osteoblasts	MMP13	osteoblasts	osteoblasts	osteoblasts_mmp13
Osteoblasts	PARD6G	osteoblasts	osteoblasts	osteoblasts_pard6g
Osteoblasts	ALPL	osteoblasts	osteoblasts	osteoblasts_alpl
Osteoblasts	COL11A1	osteoblasts	osteoblasts	osteoblasts_col11a1
Osteoblasts	ITGA2	osteoblasts	osteoblasts	osteoblasts_itga2
Osteoblasts	FGFR2	osteoblasts	osteoblasts	osteoblasts_fgfr2
Osteoblasts	BGLAP	osteoblasts	osteoblasts	osteoblasts_bglap
Osteoblasts	COL12A1	osteoblasts	osteoblasts	osteoblasts_col12a1
Osteoblasts	COL11A2	osteoblasts	osteoblasts	osteoblasts_col11a2
Osteoblasts	IBSP	osteoblasts	osteoblasts	osteoblasts_ibsp
Osteoblasts	POSTN	osteoblasts	osteoblasts	osteoblasts_postn
Osteoclasts	MMP9	osteoclast	osteoclast	osteoclast_mmp9
Osteoclasts	OSCAR	osteoclast	osteoclast	osteoclast_oscar
Osteoclasts	ACP5	osteoclast	osteoclast	osteoclast_acp5
Osteoclasts	NRP2	osteoclast	osteoclast	osteoclast_nrp2
Osteoclasts	CTSK	osteoclast	osteoclast	osteoclast_ctsk
Osteoclasts	ITGAV	osteoclast	osteoclast	osteoclast_itgav
Osteoclasts	DCSTAMP	osteoclast	osteoclast	osteoclast_dcstamp
Osteoclasts	ITGB3	osteoclast	osteoclast	osteoclast_itgb3
Osteoclasts	ITGA2	osteoclast	osteoclast	osteoclast_itga2
Pancreatic stellate cells	TNFAIP6		stellate.cells	stellate.cells_tnfaip6
Pancreatic stellate cells	PDGFRA		stellate.cells	stellate.cells_pdgfra
Pancreatic stellate cells	INHBA		stellate.cells	stellate.cells_inhba
Pancreatic stellate cells	MMP11		stellate.cells	stellate.cells_mmp11
Pancreatic stellate cells	COL6A2		stellate.cells	stellate.cells_col6a2
Pancreatic stellate cells	COL6A3		stellate.cells	stellate.cells_col6a3
Pancreatic stellate cells	SFRP2		stellate.cells	stellate.cells_sfrp2
Paneth cells	DMBT1	paneth.cells	paneth.cells	paneth.cells_dmbt1
Paneth cells	LGR4	paneth.cells	paneth.cells	paneth.cells_lgr4
Paneth cells	MMP7	paneth.cells	paneth.cells	paneth.cells_mmp7
Paneth cells	AGR2	paneth.cells	paneth.cells	paneth.cells_agr2
Paneth cells	PLA2G2A	paneth.cells	paneth.cells	paneth.cells_pla2g2a
Paneth cells	DEFA5	paneth.cells	paneth.cells	paneth.cells_defa5
Paneth cells	MUC2	paneth.cells	paneth.cells	paneth.cells_muc2
Paneth cells	GUCA2A	paneth.cells	paneth.cells	paneth.cells_guca2a
Paneth cells	ITLN1	paneth.cells	paneth.cells	paneth.cells_itln1
Paneth cells	GUCA2B	paneth.cells	paneth.cells	paneth.cells_guca2b
Paneth cells	PNLIPRP2	paneth.cells	paneth.cells	paneth.cells_pnliprp2
Paneth cells	DEFA3	paneth.cells	paneth.cells	paneth.cells_defa3
Paneth cells	MPTX1	paneth.cells	paneth.cells	paneth.cells_mptx1
Paneth cells	GPX2	paneth.cells	paneth.cells	paneth.cells_gpx2
Paneth cells	KCNN4	paneth.cells	paneth.cells	paneth.cells_kcnn4
Parathyroid chief cells	LRP2	parathyroid.chief.cells	chief.cells	chief.cells_lrp2
Parathyroid chief cells	PTH	parathyroid.chief.cells	chief.cells	chief.cells_pth
Parathyroid chief cells	KL	parathyroid.chief.cells	chief.cells	chief.cells_kl
Parathyroid chief cells	CASR	parathyroid.chief.cells	chief.cells	chief.cells_casr
Peri-islet Schwann cells	GFRA3		schwann.cells	schwann.cells_gfra3
Pericytes	ANPEP	pericytes	pericytes	pericytes_anpep
Pericytes	ACTA2	pericytes	pericytes	pericytes_acta2
Pericytes	MCAM	pericytes	pericytes	pericytes_mcam
Pericytes	COLEC11	pericytes	pericytes	pericytes_colec11
Pericytes	STEAP4	pericytes	pericytes	pericytes_steap4
Pericytes	ATP13A5	pericytes	pericytes	pericytes_atp13a5
Pericytes	DES	pericytes	pericytes	pericytes_des
Pericytes	ABCC9	pericytes	pericytes	pericytes_abcc9
Pericytes	KCNJ8	pericytes	pericytes	pericytes_kcnj8
Pericytes	CD248	pericytes	pericytes	pericytes_cd248
Pericytes	DLK1	pericytes	pericytes	pericytes_dlk1
Pericytes	NOTCH3	pericytes	pericytes	pericytes_notch3
Pericytes	ANGPT1	pericytes	pericytes	pericytes_angpt1
Pericytes	ZIC1	pericytes	pericytes	pericytes_zic1
Pericytes	HIGD1B	pericytes	pericytes	pericytes_higd1b
Pericytes	GNB4	pericytes	pericytes	pericytes_gnb4
Pericytes	MSX1	pericytes	pericytes	pericytes_msx1
Pericytes	CTGF	pericytes	pericytes	pericytes_ctgf
Pericytes	PTH1R	pericytes	pericytes	pericytes_pth1r
Pericytes	IFITM1	pericytes	pericytes	pericytes_ifitm1
Pericytes	ANGPT2	pericytes	pericytes	pericytes_angpt2
Pericytes	INPP4B	pericytes	pericytes	pericytes_inpp4b
Pericytes	P2RY14	pericytes	pericytes	pericytes_p2ry14
Pericytes	HEYL	pericytes	pericytes	pericytes_heyl
Pericytes	MYO1B	pericytes	pericytes	pericytes_myo1b
Pericytes	COG7	pericytes	pericytes	pericytes_cog7
Pericytes	CSPG4	pericytes	pericytes	pericytes_cspg4
Pericytes	PECAM1	pericytes	pericytes	pericytes_pecam1
Pericytes	PDGFRB	pericytes	pericytes	pericytes_pdgfrb
Pericytes	AOC3	pericytes	pericytes	pericytes_aoc3
Peritubular myoid cells	WNT2B	myoid.cells	myoid.cells	myoid.cells_wnt2b
Peritubular myoid cells	MYH11	myoid.cells	myoid.cells	myoid.cells_myh11
Photoreceptor cells	CRX	photoreceptor	photoreceptor	photoreceptor_crx
Pinealocytes	GNGT1	pinealocytes	pinealocytes	pinealocytes_gngt1
Pinealocytes	CNGB1	pinealocytes	pinealocytes	pinealocytes_cngb1
Pinealocytes	CNGA1	pinealocytes	pinealocytes	pinealocytes_cnga1
Pinealocytes	DRD4	pinealocytes	pinealocytes	pinealocytes_drd4
Pinealocytes	CRX	pinealocytes	pinealocytes	pinealocytes_crx
Pinealocytes	PDE6B	pinealocytes	pinealocytes	pinealocytes_pde6b
Pinealocytes	NEUROD1	pinealocytes	pinealocytes	pinealocytes_neurod1
Plasma cells	CD27	plasma.cells	plasma.cells	plasma.cells_cd27
Plasma cells	CXCR4	plasma.cells	plasma.cells	plasma.cells_cxcr4
Plasma cells	TNFRSF13B	plasma.cells	plasma.cells	plasma.cells_tnfrsf13b
Plasma cells	MZB1	plasma.cells	plasma.cells	plasma.cells_mzb1
Plasma cells	PDK1	plasma.cells	plasma.cells	plasma.cells_pdk1
Plasma cells	PNOC	plasma.cells	plasma.cells	plasma.cells_pnoc
Plasma cells	TNFRSF17	plasma.cells	plasma.cells	plasma.cells_tnfrsf17
Plasma cells	SPAG4	plasma.cells	plasma.cells	plasma.cells_spag4
Plasma cells	FCGR2B	plasma.cells	plasma.cells	plasma.cells_fcgr2b
Plasma cells	CCR10	plasma.cells	plasma.cells	plasma.cells_ccr10
Plasma cells	ABCB9	plasma.cells	plasma.cells	plasma.cells_abcb9
Plasma cells	CD79A	plasma.cells	plasma.cells	plasma.cells_cd79a
Plasma cells	EAF2	plasma.cells	plasma.cells	plasma.cells_eaf2
Plasma cells	GNG7	plasma.cells	plasma.cells	plasma.cells_gng7
Plasma cells	HIST1H2BG	plasma.cells	plasma.cells	plasma.cells_hist1h2bg
Plasma cells	HLA-DOB	plasma.cells	plasma.cells	plasma.cells_hla-dob
Plasma cells	IGLC3	plasma.cells	plasma.cells	plasma.cells_iglc3
Plasma cells	JCHAIN	plasma.cells	plasma.cells	plasma.cells_jchain
Plasma cells	IGHA1	plasma.cells	plasma.cells	plasma.cells_igha1
Plasma cells	IGHG4	plasma.cells	plasma.cells	plasma.cells_ighg4
Plasma cells	IGHA2	plasma.cells	plasma.cells	plasma.cells_igha2
Plasma cells	ST6GALNAC4	plasma.cells	plasma.cells	plasma.cells_st6galnac4
Plasma cells	TMEM156	plasma.cells	plasma.cells	plasma.cells_tmem156
Plasma cells	ZBP1	plasma.cells	plasma.cells	plasma.cells_zbp1
Plasma cells	IGLC2	plasma.cells	plasma.cells	plasma.cells_iglc2
Plasma cells	IGHG1	plasma.cells	plasma.cells	plasma.cells_ighg1
Plasma cells	IGHG2	plasma.cells	plasma.cells	plasma.cells_ighg2
Plasma cells	IGHG3	plasma.cells	plasma.cells	plasma.cells_ighg3
Plasma cells	IGHGP	plasma.cells	plasma.cells	plasma.cells_ighgp
Plasma cells	SDC1	plasma.cells	plasma.cells	plasma.cells_sdc1
Plasma cells	CD38	plasma.cells	plasma.cells	plasma.cells_cd38
Plasma cells	PRDM1	plasma.cells	plasma.cells	plasma.cells_prdm1
Plasma cells	IGLC7	plasma.cells	plasma.cells	plasma.cells_iglc7
Plasma cells	RASGRP3	plasma.cells	plasma.cells	plasma.cells_rasgrp3
[truncated: 460 more rows]
