# Supplementary material for: A Literature-Derived Knowledge Graph Augments the Interpretation of Single Cell RNA-seq Datasets
Source: Genes (Basel). 2021 Jun 10;12(6):898. doi: 10.3390/genes12060898 (PMC8229796; doi:10.3390/genes12060898)
Supplement: Supplementary file 1 [file genes-12-00898-s001.zip › Supplemental_File_8_list_of_single_cell_studies.csv]

	StudyTitle	StudyPMID	NumberOfCells	NumberOfClusters	Tissue	Species	Technology	has_endothelial_cells	has_RPE_cells	scALE_tune_test
1	Immune Cell Atlas: Blood Mononuclear Cells (2 donors, 2 sites)	https://singlecell.broadinstitute.org/single_cell/study/SCP345/ica-blood-mononuclear-cells-2-donors-2-sites,	24137	10	BLOOD,	HOMO SAPIENS	10x,	0	0	Tune
2	Lung - A cellular census of human lungs identifies novel cell states in health and in asthma	PMID: 31209336,	10235	13	LUNG,	HOMO SAPIENS	Dropseq,	1	0	Tune
3	Mature Kidney - Spatiotemporal immune zonation of the human kidney	PMID: 31604275,	40268	27	KIDNEY,	HOMO SAPIENS	10x,	1	0	Tune
4	A human liver cell atlas reveals heterogeneity and epithelial progenitors.	PMID:31292543,	10372	9	LIVER,	HOMO SAPIENS	CELSeq2,	1	0	Tune
5	Human Pancreas scRNA-seq (Integration of 3 Datasets)	PMID:27345837, PMID:27667667, PMID:27693023,	5683	13	PANCREAS,	HOMO SAPIENS	CelSeq, SmartSeq2, CelSeq2,	1	0	Tune
6	Single-cell reconstruction of the early maternal–fetal interface in humans	PMID: 30429548,	64734	31	PLACENTA,	HOMO SAPIENS	10x,	1	0	Tune
7	Single-cell transcriptomic atlas of the human retina identifies cell types associated with age-related macular degeneration	PMID: 31653841,	20091	9	RETINA,	HOMO SAPIENS	10x,	1	0	Tune
8	A single-cell atlas of the human healthy airways	PMID: 32726565,	77969	29	LUNG, NASAL CAVITY,	HOMO SAPIENS	10x,	1	0	Tune
9	Single-cell transcriptomics of the human retinal pigment epithelium and choroid in health and macular degeneration.	PMID: 31712411,	4335	11	RETINA,	HOMO SAPIENS	10x,	1	1	Tune
10	Resolving the fibrotic niche of human liver cirrhosis at single-cell level	PMID: 31597160,	92974	15	LIVER,	HOMO SAPIENS	10x,	1	0	Tune
11	A single-cell atlas of the peripheral immune response in patients with severe COVID-19	PMID: 32514174,	44721	20	BLOOD,	HOMO SAPIENS	SeqWell,	0	0	Tune
12	Intra- and Inter-cellular Rewiring of the Human Colon during Ulcerative Colitis	PMID:31348891,	110110	51	COLON,	HOMO SAPIENS	10X,	1	0	Test
13	A Cellular Anatomy of the Normal Adult Human Prostate and Prostatic Urethra.	PMID: 30566875,	109061	8	PROSTATE,	HOMO SAPIENS	10x,	1	0	Test
14	Single-cell reconstruction of the adult human heart during heart failure and recovery reveals the cellular landscape underlying cardiac function	PMID:31915373,	14927	6	HEART,	HOMO SAPIENS	10x,	1	0	Test
15	Single-cell reconstruction of follicular remodeling in the human adult ovary	PMID: 31320652,	57324	10	OVARY,	HOMO SAPIENS	10x,	1	0	Test
16	Transcriptional Programming of Normal and Inflamed Human Epidermis at Single-Cell Resolution	PMID: 30355494,	68036	11	SKIN,	HOMO SAPIENS	10x,	0	0	Test
17	Single-Cell Analysis of Crohn's Disease Lesions Identifies a Pathogenic Cellular Module Associated with Resistance to Anti-TNF Therapy	PMID: 31474370,	32458	21	SMALL INTESTINE ILEUM,	HOMO SAPIENS	10x,	1	0	Test
18	Single-Cell Map of Diverse Immune Phenotypes in the Breast Tumor Microenvironment	PMID: 29961579,	47016	11	BREAST,	HOMO SAPIENS	10x,	0	0	Test
19	Synovial cell cross-talk with cartilage plays a major role in the pathogenesis of osteoarthritis	PMID: 32616761,	36918	12	KNEE JOINT,	HOMO SAPIENS	10x,	1	0	Test
20	Dissecting the multicellular ecosystem of metastatic melanoma by single-cell RNA-seq	PMID: 27124452,	4645	8	SKIN,	HOMO SAPIENS	SmartSeq2,	1	0	Test
21	Spleen - scRNA-seq assessment of the human lung, spleen, and esophagus tissue stability after cold preservation	PMID: 31892341,	12049	12	SPLEEN,	HOMO SAPIENS	10X_V2,	0	0	Neither
22	Esophagus - Ischaemic sensitivity of human tissue by single cell RNA seq	PMID: 31892341,	10810	10	ESOPHAGUS,	HOMO SAPIENS	10x_V2,	1	0	Neither
23	Fetal Kidney - Spatiotemporal immune zonation of the human kidney	PMID: 31604275,	27203	44	KIDNEY,	HOMO SAPIENS	10x,	1	0	Neither
24	Identification of grade and origin specific cell populations in serous epithelial ovarian cancer by single cell RNA-seq	PMID: 30383866,	3066	8	OVARY,	HOMO SAPIENS	10x,	1	0	Neither
25	Census Of Immune Cells	https://data.humancellatlas.org/explore/projects/cc95ff89-2e68-4a08-a234-480eca21ce79,	38960	43	BONE MARROW,	HOMO SAPIENS	10X_V2,	0	0	Neither
26	Transcriptome Landscape of Human Folliculogenesis Reveals Oocyte and Granulosa Cell Interactions.	PMID: 30472193,	151	6	OVARY,	HOMO SAPIENS	SS2,	0	0	Neither
27	Single-cell transcriptome analysis reveals differential nutrient absorption functions in human intestine	PMID: 31753849,	14537	5	SMALL INTESTINE ILEUM, COLON, RECTUM,	HOMO SAPIENS	10x,	0	0	Neither
28	Single-Cell Transcriptomic Analysis of Primary and Metastatic Tumor Ecosystems in Head and Neck Cancer	PMID: 29198524,	5578	9	LYMPH NODE, HEAD AND NECK SQUAMOUS CELL CARCINOMA,	HOMO SAPIENS	SS2,	1	0	Neither
29	The adult human testis transcriptional cell atlas	PMID: 30315278,	6490	12	TESTIS,	HOMO SAPIENS	10x,	1	0	Neither
30	Single-cell analysis of olfactory neurogenesis and differentiation in adult humans	PMID: 32066986,	33364	12	RESPIRATORY TRACT, NASAL CAVITY,	HOMO SAPIENS	10x,	1	0	Neither
31	Single-Cell Transcriptomic Map of the Human and Mouse Bladders	PMID: 31462402,	13495	11	BLADDER,	HOMO SAPIENS	10x,	1	0	Neither
32	Single-cell analysis of human adipose tissue identifies depot- and disease-specific cell types	PMID: 32066997,	38170	7	ADIPOSE TISSUE,	HOMO SAPIENS	10x,	1	0	Neither
33	Adipose tissue - Construction of a human cell landscape at single-cell level	PMID: 32214235,	2701	6	ADIPOSE TISSUE,	HOMO SAPIENS	Microwell-Seq,	0	0	Neither
34	Adrenal gland - Construction of a human cell landscape at single-cell level	PMID: 32214235,	29847	13	ADRENAL GLAND,	HOMO SAPIENS	Microwell-Seq,	1	0	Neither
35	Artery - Construction of a human cell landscape at single-cell level	PMID: 32214235,	9983	8	ARTERY,	HOMO SAPIENS	Microwell-Seq,	1	0	Neither
36	Ascending colon - Construction of a human cell landscape at single-cell level	PMID: 32214235,	8518	6	ASCENDING COLON,	HOMO SAPIENS	Microwell-Seq,	0	0	Neither
37	Bladder - Construction of a human cell landscape at single-cell level	PMID: 32214235,	6510	9	BLADDER,	HOMO SAPIENS	Microwell-Seq,	1	0	Neither
38	Bone marrow - Construction of a human cell landscape at single-cell level	PMID: 32214235,	11198	9	BONE MARROW,	HOMO SAPIENS	Microwell-Seq,	0	0	Neither
39	Cerebellum - Construction of a human cell landscape at single-cell level	PMID: 32214235,	8914	11	CEREBELLUM,	HOMO SAPIENS	Microwell-Seq,	1	0	Neither
40	Cervix - Construction of a human cell landscape at single-cell level	PMID: 32214235,	9601	9	CERVIX,	HOMO SAPIENS	Microwell-Seq,	1	0	Neither
41	Small intestine duodenum - Construction of a human cell landscape at single-cell level	PMID: 32214235,	7259	9	SMALL INTESTINE DUODENUM,	HOMO SAPIENS	Microwell-Seq,	1	0	Neither
42	Appendix - Construction of a human cell landscape at single-cell level	PMID: 32214235,	9147	7	APPENDIX,	HOMO SAPIENS	Microwell-Seq,	0	0	Neither
43	Esophagus - Construction of a human cell landscape at single-cell level	PMID: 32214235,	13708	10	ESOPHAGUS,	HOMO SAPIENS	Microwell-Seq,	1	0	Neither
44	Fallopian tube - Construction of a human cell landscape at single-cell level	PMID: 32214235,	9151	10	FALLOPIAN TUBE,	HOMO SAPIENS	Microwell-Seq,	1	0	Neither
45	Gallbladder - Construction of a human cell landscape at single-cell level	PMID: 32214235,	15150	7	GALLBLADDER,	HOMO SAPIENS	Microwell-Seq,	0	0	Neither
46	Heart - Construction of a human cell landscape at single-cell level	PMID: 32214235,	4927	9	HEART,	HOMO SAPIENS	Microwell-Seq,	1	0	Neither
47	Small intestine ileum - Construction of a human cell landscape at single-cell level	PMID: 32214235,	5666	11	SMALL INTESTINE ILEUM,	HOMO SAPIENS	Microwell-Seq,	1	0	Neither
48	Small intestine jejunum - Construction of a human cell landscape at single-cell level	PMID: 32214235,	7505	8	SMALL INTESTINE JEJUNUM,	HOMO SAPIENS	Microwell-Seq,	0	0	Neither
49	Kidney - Construction of a human cell landscape at single-cell level	PMID: 32214235,	25083	10	KIDNEY,	HOMO SAPIENS	Microwell-Seq,	1	0	Neither
50	Liver - Construction of a human cell landscape at single-cell level	PMID: 32214235,	18168	12	LIVER,	HOMO SAPIENS	Microwell-Seq,	1	0	Neither
51	Lung - Construction of a human cell landscape at single-cell level	PMID: 32214235,	31050	14	LUNG,	HOMO SAPIENS	Microwell-Seq,	1	0	Neither
52	Muscle - Construction of a human cell landscape at single-cell level	PMID: 32214235,	9787	8	MUSCLE,	HOMO SAPIENS	Microwell-Seq,	1	0	Neither
53	Omental adipose tissue - Construction of a human cell landscape at single-cell level	PMID: 32214235,	12668	8	OMENTAL ADIPOSE TISSUE,	HOMO SAPIENS	Microwell-Seq,	0	0	Neither
54	Pancreas - Construction of a human cell landscape at single-cell level	PMID: 32214235,	10000	9	PANCREAS,	HOMO SAPIENS	Microwell-Seq,	1	0	Neither
55	Peripheral blood - Construction of a human cell landscape at single-cell level	PMID: 32214235,	26545	12	PERIPHERAL BLOOD,	HOMO SAPIENS	Microwell-Seq,	0	0	Neither
56	Lung pleura - Construction of a human cell landscape at single-cell level	PMID: 32214235,	10000	8	LUNG PLEURA,	HOMO SAPIENS	Microwell-Seq,	0	0	Neither
57	Prostate - Construction of a human cell landscape at single-cell level	PMID: 32214235,	3427	9	PROSTATE,	HOMO SAPIENS	Microwell-Seq,	1	0	Neither
58	Rectum - Construction of a human cell landscape at single-cell level	PMID: 32214235,	9498	10	RECTUM,	HOMO SAPIENS	Microwell-Seq,	0	0	Neither
59	Sigmoid colon - Construction of a human cell landscape at single-cell level	PMID: 32214235,	7157	10	SIGMOID COLON,	HOMO SAPIENS	Microwell-Seq,	0	0	Neither
60	Spleen - Construction of a human cell landscape at single-cell level	PMID: 32214235,	18192	9	SPLEEN,	HOMO SAPIENS	Microwell-Seq,	1	0	Neither
61	Stomach - Construction of a human cell landscape at single-cell level	PMID: 32214235,	19613	11	STOMACH,	HOMO SAPIENS	Microwell-Seq,	1	0	Neither
62	Brain temporal lobe - Construction of a human cell landscape at single-cell level	PMID: 32214235,	16011	9	BRAIN TEMPORAL LOBE,	HOMO SAPIENS	Microwell-Seq,	0	0	Neither
63	Thyroid - Construction of a human cell landscape at single-cell level	PMID: 32214235,	16404	9	THYROID,	HOMO SAPIENS	Microwell-Seq,	1	0	Neither
64	Trachea - Construction of a human cell landscape at single-cell level	PMID: 32214235,	10000	9	TRACHEA,	HOMO SAPIENS	Microwell-Seq,	1	0	Neither
65	Transverse Colon - Construction of a human cell landscape at single-cell level	PMID: 32214235,	26355	6	TRANSVERSE COLON,	HOMO SAPIENS	Microwell-Seq,	0	0	Neither
66	Ureter - Construction of a human cell landscape at single-cell level	PMID: 32214235,	3412	6	URETER,	HOMO SAPIENS	Microwell-Seq,	0	0	Neither
67	Uterus - Construction of a human cell landscape at single-cell level	PMID: 32214235,	9615	8	UTERUS,	HOMO SAPIENS	Microwell-Seq,	1	0	Neither
68	SARS-CoV-2 receptor ACE2 and TMPRSS2 are predominantly expressed in a transient secretory cell type in subsegmental bronchial branches	PMID: 32246845,	39778	9	LUNG,	HOMO SAPIENS	10x,	1	0	Neither
69	Bronchus - SARS-CoV-2 receptor ACE2 and TMPRSS2 are predominantly expressed in a transient secretory cell type in subsegmental bronchial branches	PMID: 32246845,	17521	15	BRONCHUS,	HOMO SAPIENS	10x,	0	0	Neither
70	Lung - scRNA-seq assessment of the human lung, spleen, and esophagus tissue stability after cold preservation	PMID: 31892341,	57020	24	LUNG,	HOMO SAPIENS	10x,	1	0	Neither
71	Esophagus - scRNA-seq assessment of the human lung, spleen, and esophagus tissue stability after cold preservation	PMID: 31892341,	87947	18	ESOPHAGUS,	HOMO SAPIENS	10x,	1	0	Neither
72	A Single-Cell Transcriptomic Map of the Human and Mouse Pancreas Reveals Inter- and Intra-cell Population Structure	PMID: 27667365,	7714	14	PANCREAS,	HOMO SAPIENS	10x,	1	0	Neither
73	Massively parallel single-nucleus RNA-seq with DroNc-seq	PMID: 28846088,	13067	15	BRAIN - HIPPOCAMPUS, BRAIN, BRAIN - PREFRONTAL CORTEX,	HOMO SAPIENS	Dronc-Seq,	1	0	Neither
74	Distinct microbial and immune niches of the human colon	PMID: 32066951,	41650	25	COLON,	HOMO SAPIENS	10x,	0	0	Neither
75	Single cell RNA sequencing of human liver reveals distinct intrahepatic macrophage populations.	PMID: 30348985,	8444	15	LIVER,	HOMO SAPIENS	10x,	1	0	Neither
76	Decoding human fetal liver haematopoiesis.	PMID: 31597962,	95461	27	LIVER,	HOMO SAPIENS	10x,	1	0	Neither
77	Single-cell transcriptome analysis reveals differential nutrient absorption functions in human intestine.	PMID: 31753849,	4329	7	COLON,	HOMO SAPIENS	10x,	0	0	Neither
78	Single-cell transcriptome analysis reveals differential nutrient absorption functions in human intestine.	PMID: 31753849,	5980	7	ILEUM,	HOMO SAPIENS	10x,	0	0	Neither
79	Single-cell transcriptome analysis reveals differential nutrient absorption functions in human intestine.	PMID: 31753849,	3797	7	RECTUM,	HOMO SAPIENS	10x,	0	0	Neither
80	Nasal cavity - A cellular census of human lungs identifies novel cell states in health and in asthma	PMID: 31209336,	7087	12	NASAL CAVITY,	HOMO SAPIENS	10x,	0	0	Neither
81	Virus-inclusive single-cell RNA sequencing reveals the molecular signature of progression to severe dengue	PMID: 30530648,	13127	8	LUNG,	HOMO SAPIENS	10x,	0	0	Neither
82	Host-viral infection maps reveal signatures of severe COVID-19 patients	PMID: 32479746,	129087	13	BRONCHOALVEOLAR LAVAGE FLUID,	HOMO SAPIENS	10x,	0	0	Neither
83	SARS-CoV-2 Receptor ACE2 Is an Interferon-Stimulated Gene in Human Airway Epithelial Cells and Is Detected in Specific Cell Subsets across Tissues	PMID: 32413319,	1001	5	LUNG,	HOMO SAPIENS	Seq-Well,	0	0	Neither
84	COVID-19 severity correlates with airway epithelium–immune cell interactions identified by single-cell analysis	PMID: 32591762,	135600	24	RESPIRATORY TRACT,	HOMO SAPIENS	10x,	0	0	Neither
85	Single-cell RNA-seq enables comprehensive tumour and immune cell profiling in primary breast cancer	PMID: 28474673,	515	5	BREAST,	HOMO SAPIENS	Fluidigm C1,	0	0	Neither
86	Unravelling subclonal heterogeneity and aggressive disease states in TNBC through single-cell RNA-seq	PMID: 30181541,	1534	6	BREAST,	HOMO SAPIENS	SS2,	1	0	Neither
87	Barcoding reveals complex clonal behavior in patient-derived xenografts of metastatic triple negative breast cancer	PMID: 30770823,	24741	5	BREAST,	HOMO SAPIENS	,	0	0	Neither
88	Single-cell RNA-seq enables comprehensive tumour and immune cell profiling in primary breast cancer	PMID: 28474673,	515	0	BREAST CANCER,	HOMO SAPIENS	Fluidigm C1,	-Inf	-Inf	Neither
89	Dissecting the Single-Cell Transcriptome Network Underlying Gastric Premalignant Lesions and Early Gastric Cancer	PMID: 31067475,	56440	13	STOMACH,	HOMO SAPIENS	10x,	1	0	Neither
90	The Repertoire of Serous Ovarian Cancer Non-genetic Heterogeneity Revealed by Single-Cell Sequencing of Normal Fallopian Tube Epithelial Cells	PMID: 32049047,	5734	11	FALLOPIAN TUBE,	HOMO SAPIENS	SS2,	0	0	Neither
91	RNA-Seq of single prostate CTCs implicates noncanonical Wnt signaling in antiandrogen resistance	PMID: 26383955,	169	7	PROSTATE,	HOMO SAPIENS	Fluidigm C1,	0	0	Neither
92	Lung cancer - A pan cancer blueprint of the heterogeneous tumor microenvironment revealed by single-cell profiling	PMID: 32561858,	93575	10	LUNG,	HOMO SAPIENS	10x,	1	0	Neither
93	Ovarian cancer - A pan cancer blueprint of the heterogeneous tumor microenvironment revealed by single-cell profiling	PMID: 32561858,	45114	6	OMENTUM, PERITONEUM, OVARY,	HOMO SAPIENS	10x,	1	0	Neither
94	Colorectal cancer - A pan cancer blueprint of the heterogeneous tumor microenvironment revealed by single-cell profiling	PMID: 32561858,	44684	9	COLON,	HOMO SAPIENS	10x,	1	0	Neither
95	Breast cancer - A pan cancer blueprint of the heterogeneous tumor microenvironment revealed by single-cell profiling	PMID: 32561858,	44024	8	BREAST,	HOMO SAPIENS	10x,	1	0	Neither
96	Single-cell analysis reveals new evolutionary complexity in uveal melanoma	PMID: 31980621,	59918	7	UVEA,	HOMO SAPIENS	10x,	0	1	Neither
97	SARS-CoV-2 Receptor ACE2 Is an Interferon Stimulated Gene in Human Airway Epithelial Cells and Is Detected in Specific Cell Subsets across Tissues	PMID: 32413319,	477	4	LUNG,	MACACA MULATTA	Seq-Well,	0	0	Neither
98	Single-cell transcriptomics of 20 mouse organs creates a Tabula Muris.	PMID:30283141,	100605	97	ADIPOSE TISSUE, BONE MARROW, BRAIN, BREAST, COLON, HEART, KIDNEY, LIVER, LUNG, SKELETAL MUSCLE, PANCREAS, SKIN, SPLEEN, THYMUS, TONGUE, TRACHEA, BLADDER, VASCULATURE,	MUS MUSCULUS	FACS, 10x,	1	0	Test
99	A single-cell survey of the small intestinal epithelium	PMID: 29144463,	7216	15	SMALL INTESTINE,	MUS MUSCULUS	10x,	0	0	Neither
100	A revised airway epithelial hierarchy includes CFTR-expressing ionocytes	PMID: 30069044,	7193	7	TRACHEA,	MUS MUSCULUS	10X,	0	0	Neither
101	Mapping the Mouse Cell Atlas by Microwell-Seq.	PMID:29474909,	242533	184	BLADDER, BLOOD, BONE MARROW, BRAIN, CULTURED MESENCHYMAL STEM CELLS, EMBRYO, HEART, COLON, KIDNEY, LIVER, LUNG, BREAST, SKELETAL MUSCLE, OVARY, PANCREAS, PLACENTA, PROSTATE, RIB, SKIN, SKULL, SMALL INTESTINE, SPLEEN, STOMACH, TESTIS, THYMUS, UTERUS,	MUS MUSCULUS	MicrowellSeq,	1	0	Neither
102	Single cell analysis reveals immune cell-adipocyte crosstalk regulating the transcription of thermogenic adipocytes	PMID: 31644425,	36661	27	ADIPOSE,	MUS MUSCULUS	Drop-Seq,	1	0	Neither
103	An atlas of the aging lung mapped by single cell transcriptomics and deep tissue proteomics	PMID: 30814501,	14813	13	LUNG,	MUS MUSCULUS	Drop-Seq,	1	0	Neither
104	Single cell analysis reveals immune cell-adipocyte crosstalk regulating the transcription of thermogenic adipocytes	PMID: 31644425,	52773	16	ADIPOSE TISSUE,	MUS MUSCULUS	10x - Nuc-Seq,	0	0	Neither
105	Spatially and functionally distinct subclasses of breast cancer-associated fibroblasts revealed by single cell RNA sequencing	PMID: 30514914,	768	6	BREAST,	MUS MUSCULUS	SS2,	0	0	Neither
