# Supplementary material for: A Literature-Derived Knowledge Graph Augments the Interpretation of Single Cell RNA-seq Datasets
Source: Genes (Basel). 2021 Jun 10;12(6):898. doi: 10.3390/genes12060898 (PMC8229796; doi:10.3390/genes12060898)
Supplement: Supplementary file 1 [file genes-12-00898-s001.zip › Supplemental_File_9_comparison_of_scALE_and_SingleR.csv]

True_Cluster_Annotation	scALE_Annotation	SingleR_Annotation	scALE_Correct	SingleR_Correct	scALE_Adds_Granularity	Correctly_Labeled_By
ascending vasa recta endothelial cell	endothelial cells	Endothelial cells	y	y	n	Both
b cell	b cell	B-cells	y	y	n	Both
cd4 t cell	t cell	NA	y	n	n	scALE
cd8 t cell	natural killer cells	CD8+ T-cells	n	y	n	SingleR
classical monocyte derived macrophages	macrophages	Monocytes	y	n	n	scALE
connecting tubule cell	epithelial cells	Epithelial cells	y	y	n	Both
dendritic cell	macrophages	Monocytes	n	n	n	Neither
descending vasa recta endothelial cell	endothelial cells	Endothelial cells	y	y	n	Both
epithelial progenitor cell	epithelial cells	Epithelial cells	y	y	n	Both
fibroblasts	fibroblasts	Fibroblasts	y	y	n	Both
glomerular endothelial cell	endothelial cells	Endothelial cells	y	y	n	Both
intercalated cell	epithelial cells	Epithelial cells	y	y	n	Both
loop of henle cell	loop of henle cells	Epithelial cells	y	y	y	Both
mast cell	mast cells	HSC	y	n	n	scALE
myofibroblasts	pericytes	Fibroblasts	n	y	n	SingleR
natural killer cell	natural killer cells	NK cells	y	y	n	Both
neutrophils	neutrophils	Neutrophils	y	y	n	Both
nkt cell	natural killer cells	CD8+ T-cells	n	n	n	Neither
non-classical monocyte derived macrophages	macrophages	Monocytes	y	n	n	scALE
peritubular capillary endothelial cell	endothelial cells	Endothelial cells	y	y	n	Both
plasmacytoid dendritic cell	plasmacytoid dendritic cells	B-cells	y	n	n	scALE
podocyte	podocytes	Mesangial cells	y	y	y	Both
principal cell	epithelial cells	Epithelial cells	y	y	n	Both
proximal tubule cell	hepatocytes	Epithelial cells	n	y	n	SingleR
renal pelvic epithelial cell	epithelial cells	Epithelial cells	y	y	n	Both
tissue macrophages	macrophages	Macrophages	y	y	n	Both
urothelial cell	trophoblast	Epithelial cells	n	y	n	SingleR
b cell	b cell	B-cells	y	y	n	Both
endothelial cell	endothelial cells	Endothelial cells	y	y	n	Both
erythroid cell	erythroid cells	Erythrocytes	y	y	n	Both
hepatic stem cell and cholangiocyte	hepatocytes	Epithelial cells	y	y	y	Both
hepatocyte	hepatocytes	Adipocytes	y	n	n	scALE
kupffer cell	macrophages	Monocytes	y	n	n	scALE
nk cell, nkt cell, t cell	natural killer cells	CD8+ T-cells	y	y	n	Both
sinusoidal endothelial cell	endothelial cells	Endothelial cells	y	y	n	Both
stellate cell and myofibroblasts	fibroblasts	Fibroblasts	y	y	n	Both
activated stellate cell	fibroblasts	Fibroblasts	y	y	n	Both
endothelial cell	endothelial cells	Endothelial cells	y	y	n	Both
macrophages	macrophages	Macrophages	y	y	n	Both
mast cell	mast cells	HSC	y	n	n	scALE
pancreatic acinar cell	acinar cells	Epithelial cells	y	y	y	Both
pancreatic alpha cell	endocrine cells	Epithelial cells	y	y	n	Both
pancreatic beta cell	endocrine cells	Neurons	y	n	n	scALE
pancreatic delta cell	endocrine cells	Neurons	y	n	n	scALE
pancreatic ductal cell	epithelial cells	Epithelial cells	y	y	n	Both
pancreatic epsilon cell	endocrine cells	Epithelial cells	y	n	n	scALE
pancreatic gamma cell	endocrine cells	Neurons	y	n	n	scALE
quiescent stellate cell	fibroblasts	Myocytes	y	n	n	scALE
schwann cell	schwann cells	Fibroblasts	y	n	n	scALE
cd16- nk cell	natural killer cells	NK cells	y	y	n	Both
cd16+ natural killer cell	natural killer cells	NK cells	y	y	n	Both
decidual macrophages 1	macrophages	Monocytes	y	n	n	scALE
decidual macrophages 2	macrophages	Macrophages	y	y	n	Both
decidual macrophages 3	macrophages	Macrophages	y	y	n	Both
decidual nk cell 1	natural killer cells	NK cells	y	y	n	Both
decidual nk cell 2	natural killer cells	NK cells	y	y	n	Both
decidual nk cell 3	natural killer cells	NK cells	y	y	n	Both
decidual perivascular cell 1	fibroblasts	Fibroblasts	n	n	n	Neither
decidual perivascular cell 2	fibroblasts	Fibroblasts	n	n	n	Neither
decidual stromal cell 1	fibroblasts	Fibroblasts	y	y	n	Both
decidual stromal cell 2	fibroblasts	Fibroblasts	y	y	n	Both
decidual stromal cell 3	stromal cells	Fibroblasts	y	y	n	Both
dendritic cell 1	dendritic cells	Monocytes	y	n	n	scALE
dendritic cell 2	dendritic cells	Monocytes	y	n	n	scALE
endothelial cell	endothelial cells	Endothelial cells	y	y	n	Both
extravillous trophoblasts	trophoblast	Epithelial cells	y	y	y	Both
fetal endothelial cell	endothelial cells	Endothelial cells	y	y	n	Both
fibroblasts	fibroblasts	Fibroblasts	y	y	n	Both
granulocyte	mast cells	HSC	y	n	n	scALE
hofbauer cell	macrophages	Macrophages	y	y	n	Both
maternal endothelial cell	endothelial cells	Endothelial cells	y	y	n	Both
monocyte	macrophages	Monocytes	n	y	n	SingleR
placental epithelial cell 1	epithelial cells	Mesangial cells	y	n	n	scALE
placental epithelial cell 2	epithelial cells	Epithelial cells	y	y	n	Both
plasmacytoid dendritic cell	plasmacytoid dendritic cells	B-cells	y	n	n	scALE
proliferating decidual nk cell	natural killer cells	NK cells	y	y	n	Both
syncytiotrophoblasts	trophoblast	Epithelial cells	y	y	y	Both
t cell	natural killer cells	CD8+ T-cells	n	y	n	SingleR
type 3 innate lymphoid cell	natural killer cells	NK cells	y	y	n	Both
villous cytotrophoblasts	trophoblast	Epithelial cells	y	y	y	Both
amacrine cell	photoreceptor	Neurons	n	y	n	SingleR
bipolar neurons	photoreceptor	Neurons	n	y	n	SingleR
cones	photoreceptor	Neurons	y	y	y	Both
endothelial cell	photoreceptor	Endothelial cells	n	y	n	SingleR
horizontal cell	neurons	Neurons	y	y	n	Both
microglial cell	photoreceptor	Monocytes	n	n	n	Neither
muller glial cell	photoreceptor	Neurons	n	n	n	Neither
retinal ganglion cell	photoreceptor	Neurons	n	y	n	SingleR
rods	photoreceptor	Neurons	y	y	y	Both
b cell	b cell	B-cells	y	y	n	Both
cd14+ monocyte	macrophages	Monocytes	n	y	n	SingleR
cd16+ monocyte	macrophages	Monocytes	n	y	n	SingleR
cd4+ t cell	t cell	CD4+ T-cells	y	y	n	Both
cytotoxic t cell	natural killer cells	CD8+ T-cells	n	y	n	SingleR
dendritic cell	dendritic cells	Monocytes	y	n	n	scALE
megakaryocyte	platelet	Monocytes	y	n	n	scALE
natural killer cell	natural killer cells	NK cells	y	y	n	Both
plasmacytoid dendritic cell	plasmacytoid dendritic cells	Monocytes	y	n	n	scALE
b cell	b cell	B-cells	y	y	n	Both
basal cell	keratinocytes	Epithelial cells	y	y	y	Both
brush cell	brush cells	Epithelial cells	y	y	y	Both
cycling basal cell	proliferating cells	Epithelial cells	y	y	y	Both
dendritic cell	dendritic cells	Monocytes	y	n	n	scALE
deuterosomal cell	ciliated cells	Epithelial cells	y	y	y	Both
endothelial cell	endothelial cells	Endothelial cells	y	y	n	Both
fibroblasts	fibroblasts	Fibroblasts	y	y	n	Both
goblet cell	epithelial cells	Epithelial cells	y	y	n	Both
ionocyte	epithelial cells	Epithelial cells	y	y	n	Both
lung epithelial precursor cell	stem cells	Epithelial cells	y	y	y	Both
lung serous cell	epithelial cells	Epithelial cells	y	y	n	Both
macrophages	macrophages	Macrophages	y	y	n	Both
mast cell	mast cells	HSC	y	n	n	scALE
monocyte	macrophages	Macrophages	n	n	n	Neither
mucous cell	epithelial cells	Epithelial cells	y	y	n	Both
multiciliated cell	epithelial cells	Epithelial cells	y	y	n	Both
nasal multiciliated cell	epithelial cells	Epithelial cells	y	y	n	Both
nasal secretory cell	epithelial cells	Epithelial cells	y	y	n	Both
nasal suprabasal cell	epithelial cells	Epithelial cells	y	y	n	Both
pericyte	pericytes	Fibroblasts	y	n	n	scALE
plasma cell	b cell	B-cells	y	y	n	Both
pulmonary neuroendocrine cell	neuroendocrine cells	Epithelial cells	y	n	n	scALE
respiratory secretory cell	epithelial cells	Epithelial cells	y	y	n	Both
smooth muscle cell	fibroblasts	Fibroblasts	n	n	n	Neither
suprabasal cell	epithelial cells	Epithelial cells	y	y	n	Both
t cell, nk cell	natural killer cells	CD8+ T-cells	n	y	n	SingleR
type i pneumocyte	epithelial cells	Epithelial cells	y	y	n	Both
type ii pneumocyte	pneumocytes	Epithelial cells	y	y	y	Both
b cell	dendritic cells	B-cells	n	y	n	SingleR
cd4 t cell	t cell	CD4+ T-cells	y	y	n	Both
cd8 t cell	natural killer cells	CD8+ T-cells	n	y	n	SingleR
endothelial cell	endothelial cells	Endothelial cells	y	y	n	Both
fibroblasts	fibroblasts	Fibroblasts	y	y	n	Both
hepatocyte 1	hepatocytes	Epithelial cells	y	y	y	Both
hepatocyte 2	hepatocytes	Adipocytes	y	n	n	scALE
macrophages	dendritic cells	Monocytes	n	n	n	Neither
monocyte	macrophages	Monocytes	n	y	n	SingleR
natural killer cell	natural killer cells	NK cells	y	y	n	Both
plasma cell	b cell	B-cells	y	y	n	Both
plasmacytoid dendritic cell	plasmacytoid dendritic cells	Monocytes	y	n	n	scALE
platelets	platelet	Monocytes	y	n	n	scALE
proliferating t and nk cell	natural killer cells	NK cells	y	y	n	Both
smooth muscle cell	fibroblasts	Adipocytes	n	n	n	Neither
